# Supplementary material for: Recombination and transposition drive genomic structural variation potentially impacting life history traits in a host-generalist fungal plant pathogen
Source: BMC Biol. 2025 Apr 28;23:110. doi: 10.1186/s12915-025-02179-x (PMC12036203; doi:10.1186/s12915-025-02179-x)
Supplement: Supplementary file 7 — Additional file 7: Supplementary Table 2. Strains, excluding the reference strain, 1980, used to create the Sclerotinia sclerotiorum pan-genome and call structural variants. Strains with Nanopore and Illumina data were used to create the pan-genome graph whereas strains with only Illumina data (previous or current study) were used for mapping and variant calling against the graph. [file 12915_2025_2179_MOESM7_ESM.xlsx]

## Sheet: Supplementary Table 2
Supplementary Table 2. Strains, excluding the reference strain, 1980, used to create the Sclerotinia sclerotiorum pan-genome and call structural variants. Strains with Nanopore and Illumina data were used to create the pan-genome graph whereas strains with only Illumina data (previous or current study) were used for mapping and variant calling against the graph.
FILE_ID	STRAIN	NANOPORE	ILLUMINA_NEW	ILLUMINA_PREVIOUS	LOCALITY	REGION	COUNTRY	HOST	YEAR	LDHAT_POPULATION
tr_CU17-045_S91_L012_R1_001	CU17-045	FALSE	TRUE	FALSE	Mingenew	Western Australia	Australia	Lupin	2016	population-1
tr_CU17-058_S1_L012_R1_001	CU17-058	FALSE	TRUE	FALSE	Mingenew	Western Australia	Australia	Lupin	2016	not included
tr_CU17-065_S2_L012_R1_001	CU17-065	FALSE	TRUE	FALSE	Mingenew	Western Australia	Australia	Lupin	2016	population-1
tr_CU17-066_S3_L012_R1_001	CU17-066	FALSE	TRUE	FALSE	Mingenew	Western Australia	Australia	Lupin	2016	not included
tr_CU17-071_S4_L012_R1_001	CU17-071	FALSE	TRUE	FALSE	Mingenew	Western Australia	Australia	Lupin	2016	not included
tr_CU17-077_S5_L012_R1_001	CU17-077	FALSE	TRUE	FALSE	Mingenew	Western Australia	Australia	Lupin	2016	not included
tr_CU17-202_S6_L012_R1_001	CU17-202	FALSE	TRUE	FALSE	Toodyay	Western Australia	Australia	Canola / Oilseed Rape	2017	population-2
tr_CU17-204_S7_L012_R1_001	CU17-204	FALSE	TRUE	FALSE	Toodyay	Western Australia	Australia	Canola / Oilseed Rape	2017	population-1
tr_CU17-207_S8_L012_R1_001	CU17-207	FALSE	TRUE	FALSE	Toodyay	Western Australia	Australia	Canola / Oilseed Rape	2017	population-1
tr_CU17-210_S9_L012_R1_001	CU17-210	FALSE	TRUE	FALSE	Toodyay	Western Australia	Australia	Canola / Oilseed Rape	2017	not included
tr_CU17-213_S10_L012_R1_001	CU17-213	FALSE	TRUE	FALSE	Toodyay	Western Australia	Australia	Canola / Oilseed Rape	2017	not included
tr_CU17-216_S11_L012_R1_001	CU17-216	FALSE	TRUE	FALSE	Toodyay	Western Australia	Australia	Canola / Oilseed Rape	2017	population-2
tr_CU17-219_S12_L012_R1_001	CU17-219	FALSE	TRUE	FALSE	Toodyay	Western Australia	Australia	Canola / Oilseed Rape	2017	population-2
tr_CU17-220_S13_L012_R1_001	CU17-220	FALSE	TRUE	FALSE	Toodyay	Western Australia	Australia	Canola / Oilseed Rape	2017	population-1
tr_CU17-223_S14_L012_R1_001	CU17-223	FALSE	TRUE	FALSE	Toodyay	Western Australia	Australia	Canola / Oilseed Rape	2017	not included
tr_CU17-224_S15_L012_R1_001	CU17-224	FALSE	TRUE	FALSE	Toodyay	Western Australia	Australia	Canola / Oilseed Rape	2017	not included
tr_CU17-225-pheniqs_S1_L012_R1_001	CU17-225-pheniqs	FALSE	TRUE	FALSE	Toodyay	Western Australia	Australia	Canola / Oilseed Rape	2017	not included
tr_CU17-227_S16_L012_R1_001	CU17-227	FALSE	TRUE	FALSE	Toodyay	Western Australia	Australia	Canola / Oilseed Rape	2017	not included
tr_CU17-228_S17_L012_R1_001	CU17-228	FALSE	TRUE	FALSE	Toodyay	Western Australia	Australia	Canola / Oilseed Rape	2017	not included
tr_CU17-229_S18_L012_R1_001	CU17-229	FALSE	TRUE	FALSE	Toodyay	Western Australia	Australia	Canola / Oilseed Rape	2017	not included
tr_CU17-231_S19_L012_R1_001	CU17-231	FALSE	TRUE	FALSE	Toodyay	Western Australia	Australia	Canola / Oilseed Rape	2017	population-2
tr_CU17-232_S22_L012_R1_001	CU17-232	FALSE	TRUE	FALSE	Toodyay	Western Australia	Australia	Canola / Oilseed Rape	2017	population-2
tr_CU17-233_S92_L012_R1_001	CU17-233	FALSE	TRUE	FALSE	Toodyay	Western Australia	Australia	Canola / Oilseed Rape	2017	not included
tr_CU17-234_S23_L012_R1_001	CU17-234	FALSE	TRUE	FALSE	Toodyay	Western Australia	Australia	Canola / Oilseed Rape	2017	population-2
tr_CU17-236_S24_L012_R1_001	CU17-236	FALSE	TRUE	FALSE	Toodyay	Western Australia	Australia	Canola / Oilseed Rape	2017	population-1
tr_CU17-237_S25_L012_R1_001	CU17-237	FALSE	TRUE	FALSE	Toodyay	Western Australia	Australia	Canola / Oilseed Rape	2017	not included
tr_CU17-239_S26_L012_R1_001	CU17-239	FALSE	TRUE	FALSE	Toodyay	Western Australia	Australia	Canola / Oilseed Rape	2017	not included
tr_CU17-240_S27_L012_R1_001	CU17-240	FALSE	TRUE	FALSE	Toodyay	Western Australia	Australia	Canola / Oilseed Rape	2017	not included
tr_CU17-282_S28_L012_R1_001	CU17-282	FALSE	TRUE	FALSE	Kojonup	Western Australia	Australia	Canola / Oilseed Rape	2017	population-1
tr_CU17-283_S29_L012_R1_001	CU17-283	FALSE	TRUE	FALSE	Kojonup	Western Australia	Australia	Canola / Oilseed Rape	2017	not included
tr_CU17-284_S30_L012_R1_001	CU17-284	FALSE	TRUE	FALSE	Kojonup	Western Australia	Australia	Canola / Oilseed Rape	2017	not included
tr_CU17-285_S31_L012_R1_001	CU17-285	FALSE	TRUE	FALSE	Kojonup	Western Australia	Australia	Canola / Oilseed Rape	2017	not included
tr_CU17-287_S32_L012_R1_001	CU17-287	FALSE	TRUE	FALSE	Kojonup	Western Australia	Australia	Canola / Oilseed Rape	2017	not included
tr_CU17-288_S33_L012_R1_001	CU17-288	FALSE	TRUE	FALSE	Kojonup	Western Australia	Australia	Canola / Oilseed Rape	2017	not included
tr_CU17-289_S34_L012_R1_001	CU17-289	FALSE	TRUE	FALSE	Kojonup	Western Australia	Australia	Canola / Oilseed Rape	2017	not included
tr_CU17-290_S35_L012_R1_001	CU17-290	FALSE	TRUE	FALSE	Kojonup	Western Australia	Australia	Canola / Oilseed Rape	2017	not included
tr_CU17-294_S36_L012_R1_001	CU17-294	FALSE	TRUE	FALSE	Kojonup	Western Australia	Australia	Canola / Oilseed Rape	2017	not included
tr_CU17-297_S37_L012_R1_001	CU17-297	FALSE	TRUE	FALSE	Kojonup	Western Australia	Australia	Canola / Oilseed Rape	2017	not included
tr_CU17-299_S38_L012_R1_001	CU17-299	FALSE	TRUE	FALSE	Kojonup	Western Australia	Australia	Canola / Oilseed Rape	2017	population-2
tr_CU17-300_S39_L012_R1_001	CU17-300	FALSE	TRUE	FALSE	Kojonup	Western Australia	Australia	Canola / Oilseed Rape	2017	not included
tr_CU17-303_S41_L012_R1_001	CU17-303	FALSE	TRUE	FALSE	Kojonup	Western Australia	Australia	Canola / Oilseed Rape	2017	not included
tr_CU17-305_S42_L012_R1_001	CU17-305	FALSE	TRUE	FALSE	Kojonup	Western Australia	Australia	Canola / Oilseed Rape	2017	not included
tr_CU17-308_S43_L012_R1_001	CU17-308	FALSE	TRUE	FALSE	Kojonup	Western Australia	Australia	Canola / Oilseed Rape	2017	population-2
tr_CU17-313_S46_L012_R1_001	CU17-313	FALSE	TRUE	FALSE	Kojonup	Western Australia	Australia	Canola / Oilseed Rape	2017	not included
tr_CU17-316_S48_L012_R1_001	CU17-316	FALSE	TRUE	FALSE	Kojonup	Western Australia	Australia	Canola / Oilseed Rape	2017	not included
tr_CU17-317-pheniqs_S2_L012_R1_001	CU17-317-pheniqs	FALSE	TRUE	FALSE	Kojonup	Western Australia	Australia	Canola / Oilseed Rape	2017	not included
tr_CU17-318_S49_L012_R1_001	CU17-318	FALSE	TRUE	FALSE	Kojonup	Western Australia	Australia	Canola / Oilseed Rape	2017	not included
tr_CU17-319_S47_L012_R1_001	CU17-319	FALSE	TRUE	FALSE	Kojonup	Western Australia	Australia	Canola / Oilseed Rape	2017	not included
tr_CU17-322_S50_L012_R1_001	CU17-322	FALSE	TRUE	FALSE	Greenough	Western Australia	Australia	Canola / Oilseed Rape	2017	not included
tr_CU17-324_S51_L012_R1_001	CU17-324	FALSE	TRUE	FALSE	Greenough	Western Australia	Australia	Canola / Oilseed Rape	2017	not included
tr_CU17-326_S52_L012_R1_001	CU17-326	FALSE	TRUE	FALSE	Greenough	Western Australia	Australia	Canola / Oilseed Rape	2017	population-1
tr_CU17-327_S53_L012_R1_001	CU17-327	FALSE	TRUE	FALSE	Greenough	Western Australia	Australia	Canola / Oilseed Rape	2017	population-1
tr_CU17-330_S54_L012_R1_001	CU17-330	FALSE	TRUE	FALSE	Greenough	Western Australia	Australia	Canola / Oilseed Rape	2017	population-2
tr_CU17-332_S55_L012_R1_001	CU17-332	FALSE	TRUE	FALSE	Greenough	Western Australia	Australia	Canola / Oilseed Rape	2017	not included
tr_CU17-333_S56_L012_R1_001	CU17-333	FALSE	TRUE	FALSE	Greenough	Western Australia	Australia	Canola / Oilseed Rape	2017	not included
tr_CU17-335_S57_L012_R1_001	CU17-335	FALSE	TRUE	FALSE	Greenough	Western Australia	Australia	Canola / Oilseed Rape	2017	not included
tr_CU17-336_S58_L012_R1_001	CU17-336	FALSE	TRUE	FALSE	Greenough	Western Australia	Australia	Canola / Oilseed Rape	2017	not included
tr_CU17-338_S59_L012_R1_001	CU17-338	FALSE	TRUE	FALSE	Greenough	Western Australia	Australia	Canola / Oilseed Rape	2017	not included
tr_CU17-339_S60_L012_R1_001	CU17-339	FALSE	TRUE	FALSE	Greenough	Western Australia	Australia	Canola / Oilseed Rape	2017	population-1
tr_CU17-340_S61_L012_R1_001	CU17-340	FALSE	TRUE	FALSE	Greenough	Western Australia	Australia	Canola / Oilseed Rape	2017	population-1
tr_CU17-341_S62_L012_R1_001	CU17-341	FALSE	TRUE	FALSE	Greenough	Western Australia	Australia	Canola / Oilseed Rape	2017	not included
tr_CU17-342_S63_L012_R1_001	CU17-342	FALSE	TRUE	FALSE	Greenough	Western Australia	Australia	Canola / Oilseed Rape	2017	not included
tr_CU17-344_S64_L012_R1_001	CU17-344	FALSE	TRUE	FALSE	Greenough	Western Australia	Australia	Canola / Oilseed Rape	2017	not included
tr_CU17-346_S65_L012_R1_001	CU17-346	FALSE	TRUE	FALSE	Greenough	Western Australia	Australia	Canola / Oilseed Rape	2017	not included
tr_CU17-347_S68_L012_R1_001	CU17-347	FALSE	TRUE	FALSE	Greenough	Western Australia	Australia	Canola / Oilseed Rape	2017	population-1
tr_CU17-348_S69_L012_R1_001	CU17-348	FALSE	TRUE	FALSE	Greenough	Western Australia	Australia	Canola / Oilseed Rape	2017	not included
tr_CU17-349_S70_L012_R1_001	CU17-349	FALSE	TRUE	FALSE	Greenough	Western Australia	Australia	Canola / Oilseed Rape	2017	not included
tr_CU17-351_S71_L012_R1_001	CU17-351	FALSE	TRUE	FALSE	Greenough	Western Australia	Australia	Canola / Oilseed Rape	2017	not included
tr_CU17-355_S72_L012_R1_001	CU17-355	FALSE	TRUE	FALSE	Greenough	Western Australia	Australia	Canola / Oilseed Rape	2017	not included
tr_CU17-362_S73_L012_R1_001	CU17-362	FALSE	TRUE	FALSE	Kojonup	Western Australia	Australia	Canola / Oilseed Rape	2017	not included
tr_CU17-363_S74_L012_R1_001	CU17-363	FALSE	TRUE	FALSE	Kojonup	Western Australia	Australia	Canola / Oilseed Rape	2017	not included
tr_CU17-364_S75_L012_R1_001	CU17-364	FALSE	TRUE	FALSE	Kojonup	Western Australia	Australia	Canola / Oilseed Rape	2017	not included
tr_CU17-365_S76_L012_R1_001	CU17-365	FALSE	TRUE	FALSE	Kojonup	Western Australia	Australia	Canola / Oilseed Rape	2017	population-2
tr_CU17-369_S77_L012_R1_001	CU17-369	FALSE	TRUE	FALSE	Kojonup	Western Australia	Australia	Canola / Oilseed Rape	2017	not included
tr_CU17-370_S78_L012_R1_001	CU17-370	FALSE	TRUE	FALSE	Kojonup	Western Australia	Australia	Canola / Oilseed Rape	2017	population-2
tr_CU17-371_S79_L012_R1_001	CU17-371	FALSE	TRUE	FALSE	Kojonup	Western Australia	Australia	Canola / Oilseed Rape	2017	not included
tr_CU17-373_S80_L012_R1_001	CU17-373	FALSE	TRUE	FALSE	Kojonup	Western Australia	Australia	Canola / Oilseed Rape	2017	not included
tr_CU17-375_S81_L012_R1_001	CU17-375	FALSE	TRUE	FALSE	Kojonup	Western Australia	Australia	Canola / Oilseed Rape	2017	not included
tr_CU17-376_S82_L012_R1_001	CU17-376	FALSE	TRUE	FALSE	Kojonup	Western Australia	Australia	Canola / Oilseed Rape	2017	not included
tr_CU17-378_S83_L012_R1_001	CU17-378	FALSE	TRUE	FALSE	Kojonup	Western Australia	Australia	Canola / Oilseed Rape	2017	not included
tr_CU17-380_S84_L012_R1_001	CU17-380	FALSE	TRUE	FALSE	Kojonup	Western Australia	Australia	Canola / Oilseed Rape	2017	not included
tr_CU17-381_S85_L012_R1_001	CU17-381	FALSE	TRUE	FALSE	Kojonup	Western Australia	Australia	Canola / Oilseed Rape	2017	not included
tr_CU17-382_S86_L012_R1_001	CU17-382	FALSE	TRUE	FALSE	Kojonup	Western Australia	Australia	Canola / Oilseed Rape	2017	not included
tr_CU17-384_S87_L012_R1_001	CU17-384	FALSE	TRUE	FALSE	Kojonup	Western Australia	Australia	Canola / Oilseed Rape	2017	not included
tr_CU17-385_S88_L012_R1_001	CU17-385	FALSE	TRUE	FALSE	Kojonup	Western Australia	Australia	Canola / Oilseed Rape	2017	not included
tr_CU17-386_S20_L012_R1_001	CU17-386	FALSE	TRUE	FALSE	Kojonup	Western Australia	Australia	Canola / Oilseed Rape	2017	not included
tr_CU17-387_S93_L012_R1_001	CU17-387	FALSE	TRUE	FALSE	Kojonup	Western Australia	Australia	Canola / Oilseed Rape	2017	not included
tr_CU17-389_S21_L012_R1_001	CU17-389	FALSE	TRUE	FALSE	Kojonup	Western Australia	Australia	Canola / Oilseed Rape	2017	not included
tr_CU17-392_S44_L012_R1_001	CU17-392	FALSE	TRUE	FALSE	Kojonup	Western Australia	Australia	Canola / Oilseed Rape	2017	not included
tr_CU17-394_S45_L012_R1_001	CU17-394	FALSE	TRUE	FALSE	Kojonup	Western Australia	Australia	Canola / Oilseed Rape	2017	not included
tr_CU17-395_S66_L012_R1_001	CU17-395	FALSE	TRUE	FALSE	Kojonup	Western Australia	Australia	Canola / Oilseed Rape	2017	not included
tr_CU17-397_S67_L012_R1_001	CU17-397	FALSE	TRUE	FALSE	Kojonup	Western Australia	Australia	Canola / Oilseed Rape	2017	not included
tr_CU17-398_S89_L012_R1_001	CU17-398	FALSE	TRUE	FALSE	Kojonup	Western Australia	Australia	Canola / Oilseed Rape	2017	population-2
tr_CU17-399_S90_L012_R1_001	CU17-399	FALSE	TRUE	FALSE	Kojonup	Western Australia	Australia	Canola / Oilseed Rape	2017	not included
tr_S100_S298_L004_R1_001	CU10.9	FALSE	TRUE	FALSE	Geraldton	Western Australia	Australia	Canola / Oilseed Rape	2014	not included
tr_S102_S317_L004_R1_001	T29	FALSE	TRUE	FALSE	Deans Green	Warwickshire	UK	Buttercup	2008	not included
tr_S103_S299_L004_R1_001	MB35	TRUE	TRUE	FALSE	Killarney	Manitoba	Canada	Canola / Oilseed Rape	2010	population-3+4
tr_S105_S300_L004_R1_001	CU11.13	FALSE	TRUE	FALSE	Eneabba	Western Australia	Australia	Lupin	2013	not included
tr_S10_S228_L004_R1_001	SK45	FALSE	TRUE	FALSE	Mozart	Saskatchewan	Canada	Canola / Oilseed Rape	2010	population-3+4
tr_S11_S229_L004_R1_001	EV9	TRUE	TRUE	FALSE	Elan Valley	Wales	UK	Buttercup	2009	not included
tr_S12_S230_L004_R1_001	BUS10	FALSE	TRUE	FALSE	Unknown	Buskerud	Norway	Lettuce	2013	not included
tr_S13_S231_L004_R1_001	F20192	FALSE	TRUE	FALSE	Bordertown	South Australia	Australia	Canola / Oilseed Rape	2020	not included
tr_S14_S232_L004_R1_001	F20103	FALSE	TRUE	FALSE	Wangary	South Australia	Australia	Canola / Oilseed Rape	2020	not included
tr_S15_S233_L004_R1_001	F20193	FALSE	TRUE	FALSE	Pine Hill	South Australia	Australia	Canola / Oilseed Rape	2020	not included
tr_S16_S234_L004_R1_001	FT17237	FALSE	TRUE	FALSE	Mount Hope	South Australia	Australia	Canola / Oilseed Rape	2017	not included
tr_S17_S235_L004_R1_001	CY9	FALSE	TRUE	FALSE	Chris Cadbury	Herefordshire	UK	Buttercup	2011	not included
tr_S18_S236_L004_R1_001	FT17230	FALSE	TRUE	FALSE	Coulta	South Australia	Australia	Canola / Oilseed Rape	2017	not included
tr_S19_S237_L004_R1_001	FT17233	FALSE	TRUE	FALSE	Wangary	South Australia	Australia	Canola / Oilseed Rape	2017	not included
tr_S1_S219_L004_R1_001	FT17238	FALSE	TRUE	FALSE	Maitland	South Australia	Australia	Canola / Oilseed Rape	2017	not included
tr_S21_S301_L004_R1_001	S11	FALSE	TRUE	FALSE	Hollywell	Warwickshire	UK	Buttercup	2008	not included
tr_S22_S238_L004_R1_001	F20057	FALSE	TRUE	FALSE	Kangaroo Flat	South Australia	Australia	Canola / Oilseed Rape	2020	not included
tr_S23_S239_L004_R1_001	CU11.18	FALSE	TRUE	FALSE	Eneabba	Western Australia	Australia	Lupin	2013	not included
tr_S24_S240_L004_R1_001	UM17	FALSE	TRUE	FALSE	Upwood Meadow	Cambridgeshire	UK	Buttercup	2010	population-4
tr_S25_S241_L004_R1_001	VT1	FALSE	TRUE	FALSE	Vowchurch	Herefordshire	UK	Canola / Oilseed Rape	2010	population-4
tr_S26_S302_L004_R1_001	F19063	FALSE	TRUE	FALSE	Unknown	South Australia	Australia	Canola / Oilseed Rape	2018	not included
tr_S27_S242_L004_R1_001	SK14	TRUE	TRUE	FALSE	Melfort	Saskatchewan	Canada	Canola / Oilseed Rape	2010	population-3+4
tr_S28-Rpt_S306_L004_R1_001	CU11.10	FALSE	TRUE	FALSE	Eneabba	Western Australia	Australia	Lupin	2013	population-1
tr_S29_S243_L004_R1_001	DG29	FALSE	TRUE	FALSE	Deans Green	Warwickshire	UK	Buttercup	2008	not included
tr_S2_S220_L004_R1_001	F19058	FALSE	TRUE	FALSE	Unknown	South Australia	Australia	Canola / Oilseed Rape	2018	not included
tr_S30_S244_L004_R1_001	VT5	FALSE	TRUE	FALSE	Vowchurch	Herefordshire	UK	Canola / Oilseed Rape	2010	population-4
tr_S31_S245_L004_R1_001	CU10.18	FALSE	TRUE	FALSE	Geraldton	Western Australia	Australia	Canola / Oilseed Rape	2014	not included
tr_S32_S246_L004_R1_001	FT17231	FALSE	TRUE	FALSE	Kapinnie	South Australia	Australia	Canola / Oilseed Rape	2017	not included
tr_S33_S247_L004_R1_001	BUS9	FALSE	TRUE	FALSE	Unknown	Buskerud	Norway	Lettuce	2013	not included
tr_S34_S248_L004_R1_001	L28	FALSE	TRUE	FALSE	Petworth	Sussex	UK	Lettuce	2005	not included
tr_S35_S249_L004_R1_001	SK44	FALSE	TRUE	FALSE	Wadena	Saskatchewan	Canada	Canola / Oilseed Rape	2010	not included
tr_S36_S250_L004_R1_001	SB24	FALSE	TRUE	FALSE	Suttonn Bridge	Lincolnshire	UK	Canola / Oilseed Rape	2010	population-4
tr_S37_S251_L004_R1_001	CU10.2	FALSE	TRUE	FALSE	Geraldton	Western Australia	Australia	Canola / Oilseed Rape	2014	population-1
tr_S38_S252_L004_R1_001	CU8.31	FALSE	TRUE	FALSE	South Stirling	Western Australia	Australia	Canola / Oilseed Rape	2014	not included
tr_S39_S253_L004_R1_001	CY4	FALSE	TRUE	FALSE	Chris Cadbury	Herefordshire	UK	Buttercup	2011	not included
tr_S3_S221_L004_R1_001	F20187	FALSE	TRUE	FALSE	Weetulta	South Australia	Australia	Lentil	2020	not included
tr_S40_S254_L004_R1_001	FT17234	FALSE	TRUE	FALSE	Edillilie	South Australia	Australia	Canola / Oilseed Rape	2017	not included
tr_S41_S255_L004_R1_001	16PAR001	FALSE	TRUE	FALSE	Parkes	New South Wales	Australia	Canola / Oilseed Rape	2016	not included
tr_S42_S256_L004_R1_001	CU10.1	FALSE	TRUE	FALSE	Geraldton	Western Australia	Australia	Canola / Oilseed Rape	2014	not included
tr_S43_S257_L004_R1_001	CU8.2	FALSE	TRUE	FALSE	South Stirling	Western Australia	Australia	Canola / Oilseed Rape	2014	population-1
tr_S44_S258_L004_R1_001	CU10.16	FALSE	TRUE	FALSE	Geraldton	Western Australia	Australia	Canola / Oilseed Rape	2014	not included
tr_S45_S259_L004_R1_001	CU11.5	FALSE	TRUE	FALSE	Eneabba	Western Australia	Australia	Lupin	2013	not included
tr_S46_S260_L004_R1_001	MB57	FALSE	TRUE	FALSE	Birtle	Manitoba	Canada	Canola / Oilseed Rape	2010	population-3+4
tr_S47_S261_L004_R1_001	L6	FALSE	TRUE	FALSE	Petworth	Sussex	UK	Lettuce	2005	not included
tr_S48_S307_L004_R1_001	F19062	FALSE	TRUE	FALSE	Unknown	South Australia	Australia	Canola / Oilseed Rape	2018	not included
tr_S49_S262_L004_R1_001	P12	FALSE	TRUE	FALSE	Sutton St Nicholas	Herefordshire	UK	Pea	2009	population-4
tr_S4_S222_L004_R1_001	DG11	FALSE	TRUE	FALSE	Deans Green	Warwickshire	UK	Buttercup	2009	not included
tr_S50-Rpt_S308_L004_R1_001	BO28	FALSE	TRUE	FALSE	Dunfermline, Fife	Scotland	UK	Buttercup	2011	not included
tr_S51-Rpt_S309_L004_R1_001	F19138	FALSE	TRUE	FALSE	Unknown	South Australia	Australia	Canola / Oilseed Rape	2018	not included
tr_S52_S310_L004_R1_001	F20194	FALSE	TRUE	FALSE	Wolseley	South Australia	Australia	Canola / Oilseed Rape	2020	population-1
tr_S53_S311_L004_R1_001	F20102	FALSE	TRUE	FALSE	Meningie	South Australia	Australia	Canola / Oilseed Rape	2020	not included
tr_S54_S263_L004_R1_001	MB61	TRUE	TRUE	FALSE	Westbourne	Manitoba	Canada	Canola / Oilseed Rape	2010	population-3+4
tr_S55_S264_L004_R1_001	AB7	TRUE	TRUE	FALSE	Mundane	Alberta	Canada	Canola / Oilseed Rape	2010	population-3+4
tr_S56_S265_L004_R1_001	FT19090	FALSE	TRUE	FALSE	Unknown	South Australia	Australia	Canola / Oilseed Rape	2018	not included
tr_S57_S312_L004_R1_001	CU11.6	FALSE	TRUE	FALSE	Eneabba	Western Australia	Australia	Lupin	2013	not included
tr_S5_S223_L004_R1_001	HE33	TRUE	TRUE	FALSE	Chris Cadbury	Herefordshire	UK	Buttercup	2009	not included
tr_S60_S267_L004_R1_001	SK23	FALSE	TRUE	FALSE	Alvena	Saskatchewan	Canada	Canola / Oilseed Rape	2010	population-3+4
tr_S61_S303_L004_R1_001	AB19	TRUE	TRUE	FALSE	Stettler	Alberta	Canada	Canola / Oilseed Rape	2010	population-3+4
tr_S62_S268_L004_R1_001	R17	FALSE	TRUE	FALSE	Holywell	Warwickshire	UK	Buttercup	2007	not included
tr_S63_S269_L004_R1_001	15ALM2019	FALSE	TRUE	FALSE	Alma Park	New South Wales	Australia	Canola / Oilseed Rape	2015	not included
tr_S64_S313_L004_R1_001	LI1	FALSE	TRUE	FALSE	Lielowan Meadow, Fife	Scotland	UK	Buttercup	2011	population-4
tr_S65_S270_L004_R1_001	15DOO4017	FALSE	TRUE	FALSE	Dookie	New South Wales	Australia	Canola / Oilseed Rape	2015	not included
tr_S66_S271_L004_R1_001	CU2.1	FALSE	TRUE	FALSE	Mount Barker	Western Australia	Australia	Canola / Oilseed Rape	2014	not included
tr_S67_S272_L004_R1_001	C18	FALSE	TRUE	FALSE	Blyth	Nottinghamshire	UK	Carrot	2005	population-4
tr_S68_S273_L004_R1_001	HE18	FALSE	TRUE	FALSE	Chris Cadbury	Herefordshire	UK	Buttercup	2009	not included
tr_S69_S274_L004_R1_001	UM25	FALSE	TRUE	FALSE	Upwood Meadow	Herefordshire	UK	Buttercup	2010	not included
tr_S6_S224_L004_R1_001	SK38	FALSE	TRUE	FALSE	Melville	Saskatchewan	Canada	Canola / Oilseed Rape	2010	population-3+4
tr_S70_S275_L004_R1_001	CU11.14	FALSE	TRUE	FALSE	Eneabba	Western Australia	Australia	Lupin	2013	population-1
tr_S71_S314_L004_R1_001	CU11.20	FALSE	TRUE	FALSE	Eneabba	Western Australia	Australia	Lupin	2013	population-1
tr_S72_S276_L004_R1_001	T11	FALSE	TRUE	FALSE	Deans Green	Warwickshire	UK	Buttercup	2008	not included
tr_S73_S278_L004_R1_001	CU10.5	FALSE	TRUE	FALSE	Geraldton	Western Australia	Australia	Canola / Oilseed Rape	2014	not included
tr_S74_S277_L004_R1_001	CU10.13	FALSE	TRUE	FALSE	Geraldton	Western Australia	Australia	Canola / Oilseed Rape	2014	population-1
tr_S75_S315_L004_R1_001	CU11.2	FALSE	TRUE	FALSE	Geraldton	Western Australia	Australia	Canola / Oilseed Rape	2014	not included
tr_S77_S279_L004_R1_001	CU10.4	TRUE	TRUE	FALSE	Geraldton	Western Australia	Australia	Canola / Oilseed Rape	2014	not included
tr_S78_S280_L004_R1_001	S12	FALSE	TRUE	FALSE	Holywell	Warwickshire	UK	Buttercup	2008	not included
tr_S79_S281_L004_R1_001	P2	TRUE	TRUE	FALSE	Sutton St Nicholas	Herefordshire	UK	Pea	2009	population-4
tr_S7_S225_L004_R1_001	F19064	FALSE	TRUE	FALSE	Unknown	South Australia	Australia	Canola / Oilseed Rape	2018	not included
tr_S80_S282_L004_R1_001	CU10.3	FALSE	TRUE	FALSE	Geraldton	Western Australia	Australia	Canola / Oilseed Rape	2014	not included
tr_S81_S283_L004_R1_001	7	FALSE	TRUE	FALSE	Scott	Saskatchewan	Canada	Bean	1998	population-3+4
tr_S82_S316_L004_R1_001	R19	TRUE	TRUE	FALSE	Holywell	Warwickshire	UK	Buttercup	2007	not included
tr_S83_S284_L004_R1_001	ROG38	FALSE	TRUE	FALSE	Unknown	Buskerud	Norway	Pumpkin	2013	population-4
tr_S84_S285_L004_R1_001	LI16	TRUE	TRUE	FALSE	Lielowan Meadow, Fife	Scotland	UK	Buttercup	2011	population-4
tr_S85_S286_L004_R1_001	R12	FALSE	TRUE	FALSE	Holywell	Warwickshire	UK	Buttercup	2007	not included
tr_S86_S287_L004_R1_001	DG4	FALSE	TRUE	FALSE	Deans Green	Warwickshire	UK	Buttercup	2009	not included
tr_S87_S288_L004_R1_001	P7	FALSE	TRUE	FALSE	Sutton St Nicholas	Herefordshire	UK	Pea	2009	population-4
tr_S88_S289_L004_R1_001	V30	FALSE	TRUE	FALSE	Vowchurch	Herefordshire	UK	Canola / Oilseed Rape	2009	population-4
tr_S89_S290_L004_R1_001	F19056	FALSE	TRUE	FALSE	Unknown	South Australia	Australia	Canola / Oilseed Rape	2018	not included
tr_S8_S226_L004_R1_001	EV12	FALSE	TRUE	FALSE	Elan Valley	Wales	UK	Buttercup	2009	not included
tr_S90_S291_L004_R1_001	NOR18	FALSE	TRUE	FALSE	Unknown	Unknown	Norway	Sunflower	Unknown	population-4
tr_S92_S292_L004_R1_001	CE28	FALSE	TRUE	FALSE	Methwold	Norfolk	UK	Celery	2009	population-4
tr_S93_S304_L004_R1_001	CU11.21	FALSE	TRUE	FALSE	Geraldton	Western Australia	Australia	Canola / Oilseed Rape	2014	not included
tr_S94_S293_L004_R1_001	SB13	FALSE	TRUE	FALSE	Sutton Bridge	Lincolnshire	UK	Canola / Oilseed Rape	2010	population-4
tr_S95_S305_L004_R1_001	FT17236	FALSE	TRUE	FALSE	Bool Lagoon	South Australia	Australia	Canola / Oilseed Rape	2017	not included
tr_S96_S294_L004_R1_001	BO1	FALSE	TRUE	FALSE	Bomains Meadow, Dumermline, Fife	Scotland	UK	Buttercup	2011	not included
tr_S97_S295_L004_R1_001	CU11.15	FALSE	TRUE	FALSE	Eneabba	Western Australia	Australia	Lupin	2013	population-1
tr_S98_S296_L004_R1_001	FT17235	FALSE	TRUE	FALSE	Mount Drummond	South Australia	Australia	Canola / Oilseed Rape	2017	not included
tr_S99_S297_L004_R1_001	EV5	FALSE	TRUE	FALSE	Elan Valley	Wales	UK	Buttercup	2009	not included
tr_S9_S227_L004_R1_001	Unidentified	FALSE	TRUE	FALSE	Unknown	Unknown	Unknown	Unknown	Unknown	not included
tr_SRR8485433_1	SK35	TRUE	FALSE	TRUE	Rouleau	Saskatchewan	Canada	Canola / Oilseed Rape	2010	population-3+4
tr_SRR8485434_1	MB21	FALSE	FALSE	TRUE	Morton	Manitoba	Canada	Canola / Oilseed Rape	2010	population-3+4
tr_SRR8485435_1	AB29	TRUE	FALSE	TRUE	Cayley	Alberta	Canada	Canola / Oilseed Rape	2010	population-3+4
tr_SRR8485436_1	#321	TRUE	FALSE	TRUE	Olds	Alberta	Canada	Canola / Oilseed Rape	1992	population-3+4
tr_SRR8485437_1	BloC014	FALSE	FALSE	TRUE	Unknown	Blois	France	Canola / Oilseed Rape	2010	population-4
tr_SRR8485438_1	FrB5	FALSE	FALSE	TRUE	Unknown	Dijon	France	Clover	2010	population-4
tr_SRR8485439_1	P163	FALSE	FALSE	TRUE	Unknown	Blois	France	Canola / Oilseed Rape	2010	population-4
tr_SRR8485440_1	BloC104	FALSE	FALSE	TRUE	Unknown	Blois	France	Canola / Oilseed Rape	2010	not included
tr_SRR8485441_1	S55	FALSE	FALSE	TRUE	Unknown	Unknown	USA	Canola / Oilseed Rape	1987	not included
tr_SRR8485442_1	P314	FALSE	FALSE	TRUE	Unknown	Blois	France	Canola / Oilseed Rape	2010	population-4
tr_SRR8485443_1	CU4.2	FALSE	FALSE	TRUE	Mount Barker	Western Australia	Australia	Canola / Oilseed Rape	2014	not included
tr_SRR8485444_1	CU6.1	TRUE	FALSE	TRUE	Mount Barker	Western Australia	Australia	Canola / Oilseed Rape	2014	population-2
tr_SRR8485445_1	CU11.19	TRUE	FALSE	TRUE	Geraldton	Western Australia	Australia	Canola / Oilseed Rape	2014	not included
tr_SRR8485446_1	CU11.7	TRUE	FALSE	TRUE	Eneabba	Western Australia	Australia	Lupin	2013	not included
tr_SRR8485447_1	CU10.20	TRUE	FALSE	TRUE	Geraldton	Western Australia	Australia	Canola / Oilseed Rape	2014	not included
tr_SRR8485448_1	CU10.7	TRUE	FALSE	TRUE	Geraldton	Western Australia	Australia	Canola / Oilseed Rape	2014	population-1
tr_SRR8485449_1	CU10.12	TRUE	FALSE	TRUE	Geraldton	Western Australia	Australia	Canola / Oilseed Rape	2014	population-1
tr_SRR8485450_1	CU10.17	TRUE	FALSE	TRUE	Geraldton	Western Australia	Australia	Canola / Oilseed Rape	2014	not included
tr_SRR8485451_1	CU8.24	TRUE	FALSE	TRUE	South Stirling	Western Australia	Australia	Canola / Oilseed Rape	2014	not included
tr_SRR8485452_1	CU8.30	TRUE	FALSE	TRUE	South Stirling	Western Australia	Australia	Canola / Oilseed Rape	2014	not included
tr_SRR8608047_1	Ss44	FALSE	FALSE	TRUE	Meknès	Fès-Meknès	Morocco	Safflower	1971	not included
tr_SRR8608048_1	Sssaf	FALSE	FALSE	TRUE	Unknown	Unknown	South Africa	Unknown	1964	not included
tr_SRR8608050_1	MB52	TRUE	FALSE	TRUE	Shoal Lake	Manitoba	Canada	Canola / Oilseed Rape	2010	population-3+4
