# Supplementary material for: Recombination and transposition drive genomic structural variation potentially impacting life history traits in a host-generalist fungal plant pathogen
Source: BMC Biol. 2025 Apr 28;23:110. doi: 10.1186/s12915-025-02179-x (PMC12036203; doi:10.1186/s12915-025-02179-x)
Supplement: Supplementary file 8 — Additional file 8: Supplementary Table 3. Results of phipack tests for recombination across the 120 independent Sclerotinia sclerotiorum lineages. These include the Neighbour Similarity Score (NSS), the Maximum Chi^2 (MAX_CHI2), and the Pairwise Homoplasy Index (PHI) tests. All tests were significant, with a P value of zero, indicating increasing levels of recombination between alleles with distance. [file 12915_2025_2179_MOESM8_ESM.xlsx]

## Sheet: Supplementary Table 3
Supplementary Table 3. Results of phipack tests for recombination across the 120 independent Sclerotinia sclerotiorum lineages. These include the Neighbour Similarity Score (NSS), the Maximum Chi^2 (MAX_CHI2), and the Pairwise Homoplasy Index (PHI) tests. All tests were significant, with a P value of zero, indicating increasing levels of recombination between alleles with distance.
CHROMOSOME	NSS	MAX_CHI2	PHI
1	< 0.001	< 0.001	< 0.001
2	< 0.001	< 0.001	< 0.001
3	< 0.001	< 0.001	< 0.001
4	< 0.001	< 0.001	< 0.001
5	< 0.001	< 0.001	< 0.001
6	< 0.001	< 0.001	< 0.001
7	< 0.001	< 0.001	< 0.001
8	< 0.001	< 0.001	< 0.001
9	< 0.001	< 0.001	< 0.001
10	< 0.001	< 0.001	< 0.001
11	< 0.001	< 0.001	< 0.001
12	< 0.001	< 0.001	< 0.001
13	< 0.001	< 0.001	< 0.001
14	< 0.001	< 0.001	< 0.001
15	< 0.001	< 0.001	< 0.001
16	< 0.001	< 0.001	< 0.001
