# Supplementary material for: Recombination and transposition drive genomic structural variation potentially impacting life history traits in a host-generalist fungal plant pathogen
Source: BMC Biol. 2025 Apr 28;23:110. doi: 10.1186/s12915-025-02179-x (PMC12036203; doi:10.1186/s12915-025-02179-x)
Supplement: Supplementary file 10 — Additional file 10: Supplementary Table 5. Sheets 1-6 are Cytosine methylation data from alignment of bisulfite sequencing reads to the 1980 genome. The first column is the NCBI chromosome accession. The columns for these tables are described in the CLC genomic workbench manual here: https://resources.qiagenbioinformatics.com/manuals/clcgenomicsworkbench/current/index.php?manual=Call_Methylation_Levels.html. Each spreadsheet represents one of the samples, for example, 0 HPI R1 is 0 hours post-inoculation replicate 1. Sheet 7 (labelled'hotspot t-tests') is the results of t-tests to assess the difference between windows containing, or not containing, recombination hotspots, for gene density, number of structural variants, repeat density and SVπ. [file 12915_2025_2179_MOESM10_ESM.xlsx]

## Sheet: Supplementary Table 5
Supplementary Table 5. Sheets 1-6 are Cytosine methylation data from alignment of bisulfite sequencing reads to the 1980 genome. The first column is the NCBI chromosome accession. The columns for these tables are described in the CLC genomic workbench manual here: https://resources.qiagenbioinformatics.com/manuals/clcgenomicsworkbench/current/index.php?manual=Call_Methylation_Levels.html. Each sp…

## Sheet: 48 HPI R1
Chromosome	Region	Name	Total coverage	Strand coverage	Context coverage	Methylated coverage	Methylation level
CP017814	complement(702)	Exhaustive	61	36	36	2	0.0555556
CP017814	complement(780)	Exhaustive	53	29	29	2	0.0689655
CP017814	1409	Exhaustive	60	43	43	2	0.0465116
CP017814	1520	Exhaustive	57	37	37	2	0.0540541
CP017814	1920	Exhaustive	57	25	25	2	0.08
CP017814	complement(2374)	Exhaustive	64	38	38	2	0.0526316
CP017814	2384	Exhaustive	64	28	28	2	0.0714286
CP017814	complement(3254)	Exhaustive	75	48	48	2	0.0416667
CP017814	3442	Exhaustive	76	24	24	2	0.0833333
CP017814	complement(5208)	Exhaustive	66	29	29	2	0.0689655
CP017814	complement(5215)	Exhaustive	68	29	29	2	0.0689655
CP017814	complement(5282)	Exhaustive	73	36	36	2	0.0555556
CP017814	6355	Exhaustive	74	47	47	2	0.0425532
CP017814	complement(8052)	Exhaustive	84	30	30	2	0.0666667
CP017814	complement(8527)	Exhaustive	68	35	35	2	0.0571429
CP017814	complement(8574)	Exhaustive	69	36	36	2	0.0555556
CP017814	complement(9318)	Exhaustive	78	36	36	2	0.0555556
CP017814	complement(9798)	Exhaustive	63	27	27	2	0.0740741
CP017814	complement(9860)	Exhaustive	65	29	29	3	0.103448
CP017814	complement(10215)	Exhaustive	71	39	39	2	0.0512821
CP017814	complement(11147)	Exhaustive	77	35	35	2	0.0571429
CP017814	complement(11809)	Exhaustive	68	38	37	2	0.0540541
CP017814	complement(14673)	Exhaustive	66	34	34	2	0.0588235
CP017814	complement(15354)	Exhaustive	76	34	34	2	0.0588235
CP017814	complement(15800)	Exhaustive	57	22	22	2	0.0909091
CP017814	16779	Exhaustive	63	35	35	2	0.0571429
CP017814	complement(17395)	Exhaustive	69	45	45	3	0.0666667
CP017814	17548	Exhaustive	60	25	25	2	0.08
CP017814	18643	Exhaustive	75	37	37	2	0.0540541
CP017814	complement(18881)	Exhaustive	66	25	25	2	0.08
CP017814	19137	Exhaustive	52	25	25	2	0.08
CP017814	complement(19353)	Exhaustive	73	45	45	2	0.0444444
CP017814	19530	Exhaustive	80	46	46	2	0.0434783
CP017814	complement(20821)	Exhaustive	63	40	40	3	0.075
CP017814	21051	Exhaustive	75	46	46	2	0.0434783
CP017814	complement(21535)	Exhaustive	74	34	34	2	0.0588235
CP017814	22644	Exhaustive	83	46	46	2	0.0434783
CP017814	complement(22821)	Exhaustive	65	30	30	2	0.0666667
CP017814	23506	Exhaustive	56	28	28	2	0.0714286
CP017814	24345	Exhaustive	64	30	30	2	0.0666667
CP017814	24562	Exhaustive	61	27	27	2	0.0740741
CP017814	complement(24875)	Exhaustive	60	19	19	2	0.105263
CP017814	25246	Exhaustive	86	53	53	2	0.0377358
CP017814	25520	Exhaustive	57	27	27	2	0.0740741
CP017814	25527	Exhaustive	54	25	25	2	0.08
CP017814	25825	Exhaustive	61	32	32	3	0.09375
CP017814	25895	Exhaustive	61	31	31	2	0.0645161
CP017814	26055	Exhaustive	73	38	38	3	0.0789474
CP017814	complement(27140)	Exhaustive	66	32	32	2	0.0625
CP017814	complement(27171)	Exhaustive	67	30	30	2	0.0666667
CP017814	complement(27186)	Exhaustive	67	27	27	2	0.0740741
CP017814	complement(27947)	Exhaustive	71	32	32	2	0.0625
CP017814	28081	Exhaustive	71	38	38	2	0.0526316
CP017814	complement(28282)	Exhaustive	75	41	41	2	0.0487805
CP017814	complement(29382)	Exhaustive	60	28	28	2	0.0714286
CP017814	complement(29469)	Exhaustive	51	23	23	2	0.0869565
CP017814	complement(30059)	Exhaustive	67	31	31	2	0.0645161
CP017814	30231	Exhaustive	81	32	32	2	0.0625
CP017814	30280	Exhaustive	88	36	36	2	0.0555556
CP017814	complement(31000)	Exhaustive	65	26	26	2	0.0769231
CP017814	complement(31209)	Exhaustive	63	20	20	2	0.1
CP017814	complement(32274)	Exhaustive	80	48	48	2	0.0416667
CP017814	complement(32409)	Exhaustive	75	42	42	2	0.047619
CP017814	32412	Exhaustive	74	33	33	2	0.0606061
CP017814	complement(32474)	Exhaustive	72	42	42	2	0.047619
CP017814	complement(32496)	Exhaustive	66	36	36	3	0.0833333
CP017814	33242	Exhaustive	75	42	42	2	0.047619
CP017814	33741	Exhaustive	65	32	32	2	0.0625
CP017814	33755	Exhaustive	65	33	33	2	0.0606061
CP017814	33789	Exhaustive	62	33	33	2	0.0606061
CP017814	34474	Exhaustive	55	34	34	2	0.0588235
CP017814	35143	Exhaustive	77	29	29	2	0.0689655
CP017814	35239	Exhaustive	60	22	22	2	0.0909091
CP017814	35264	Exhaustive	57	24	24	2	0.0833333
CP017814	complement(37350)	Exhaustive	54	36	36	2	0.0555556
CP017814	complement(37963)	Exhaustive	71	52	52	2	0.0384615
CP017814	complement(41568)	Exhaustive	62	29	29	2	0.0689655
CP017814	42067	Exhaustive	60	28	28	2	0.0714286
CP017814	42219	Exhaustive	80	33	33	2	0.0606061
CP017814	complement(42309)	Exhaustive	80	48	48	2	0.0416667
CP017814	42499	Exhaustive	54	27	27	2	0.0740741
CP017814	complement(42842)	Exhaustive	74	43	43	2	0.0465116
CP017814	complement(43077)	Exhaustive	77	42	42	2	0.047619
CP017814	complement(44193)	Exhaustive	65	30	30	2	0.0666667
CP017814	complement(44240)	Exhaustive	68	35	35	2	0.0571429
CP017814	45716	Exhaustive	56	26	26	2	0.0769231
CP017814	complement(46992)	Exhaustive	75	37	37	2	0.0540541
CP017814	complement(48706)	Exhaustive	77	33	33	2	0.0606061
CP017814	complement(49558)	Exhaustive	76	42	42	2	0.047619
CP017814	complement(49609)	Exhaustive	80	48	48	2	0.0416667
CP017814	49656	Exhaustive	82	37	37	2	0.0540541
CP017814	complement(49674)	Exhaustive	84	48	48	2	0.0416667
CP017814	complement(49742)	Exhaustive	71	42	42	2	0.047619
CP017814	complement(49743)	Exhaustive	73	44	44	2	0.0454545
CP017814	50096	Exhaustive	55	24	24	3	0.125
CP017814	50633	Exhaustive	78	40	40	2	0.05
CP017814	complement(50647)	Exhaustive	80	39	39	2	0.0512821
CP017814	complement(50827)	Exhaustive	80	45	45	2	0.0444444
CP017814	complement(50909)	Exhaustive	82	45	45	2	0.0444444
CP017814	complement(52291)	Exhaustive	46	16	16	2	0.125
CP017814	52823	Exhaustive	47	33	33	2	0.0606061
CP017814	complement(54906)	Exhaustive	80	31	31	2	0.0645161
CP017814	complement(54993)	Exhaustive	66	27	27	2	0.0740741
CP017814	complement(55234)	Exhaustive	71	38	38	2	0.0526316
CP017814	complement(55887)	Exhaustive	76	51	51	2	0.0392157
CP017814	57980	Exhaustive	23	23	23	2	0.0869565
CP017814	57981	Exhaustive	23	23	23	2	0.0869565
CP017814	57984	Exhaustive	22	22	22	2	0.0909091
CP017814	57987	Exhaustive	22	22	22	2	0.0909091
CP017814	57988	Exhaustive	22	22	22	2	0.0909091
CP017814	57993	Exhaustive	22	22	22	2	0.0909091
CP017814	57995	Exhaustive	22	22	22	2	0.0909091
CP017814	58002	Exhaustive	22	22	22	2	0.0909091
CP017814	63444	Exhaustive	66	29	29	2	0.0689655
CP017814	63533	Exhaustive	72	29	29	2	0.0689655
CP017814	complement(63807)	Exhaustive	74	29	29	2	0.0689655
CP017814	64270	Exhaustive	53	25	25	2	0.08
CP017814	64515	Exhaustive	62	28	28	2	0.0714286
CP017814	complement(64602)	Exhaustive	67	36	36	2	0.0555556
CP017814	66323	Exhaustive	73	27	27	2	0.0740741
CP017814	66894	Exhaustive	64	26	26	2	0.0769231
CP017814	complement(68270)	Exhaustive	65	29	29	2	0.0689655
CP017814	complement(69336)	Exhaustive	59	39	39	2	0.0512821
CP017814	complement(69431)	Exhaustive	50	33	33	2	0.0606061
CP017814	69868	Exhaustive	76	44	44	2	0.0454545
CP017814	complement(70796)	Exhaustive	60	39	39	2	0.0512821
CP017814	complement(70956)	Exhaustive	70	38	38	2	0.0526316
CP017814	71112	Exhaustive	77	42	42	2	0.047619
CP017814	complement(71498)	Exhaustive	70	37	37	2	0.0540541
CP017814	complement(71552)	Exhaustive	78	43	43	2	0.0465116
CP017814	complement(72111)	Exhaustive	59	30	30	2	0.0666667
CP017814	72796	Exhaustive	79	45	45	2	0.0444444
CP017814	complement(73870)	Exhaustive	66	39	39	2	0.0512821
CP017814	complement(73940)	Exhaustive	68	36	36	3	0.0833333
CP017814	complement(73976)	Exhaustive	54	26	26	2	0.0769231
CP017814	complement(74074)	Exhaustive	59	33	33	2	0.0606061
CP017814	complement(74095)	Exhaustive	59	33	33	2	0.0606061
CP017814	complement(74723)	Exhaustive	51	19	19	2	0.105263
CP017814	complement(74741)	Exhaustive	48	18	18	2	0.111111
CP017814	complement(74894)	Exhaustive	70	46	46	2	0.0434783
CP017814	complement(75004)	Exhaustive	83	57	57	2	0.0350877
CP017814	75194	Exhaustive	72	28	28	2	0.0714286
CP017814	75350	Exhaustive	61	25	25	2	0.08
CP017814	75411	Exhaustive	68	33	33	2	0.0606061
CP017814	75576	Exhaustive	65	42	42	2	0.047619
CP017814	complement(76225)	Exhaustive	53	20	20	2	0.1
CP017814	complement(76691)	Exhaustive	68	31	31	2	0.0645161
CP017814	complement(76701)	Exhaustive	69	31	31	2	0.0645161
CP017814	complement(76906)	Exhaustive	96	45	45	2	0.0444444
CP017814	77181	Exhaustive	78	41	40	2	0.05
CP017814	77796	Exhaustive	70	35	35	2	0.0571429
CP017814	79582	Exhaustive	77	34	34	2	0.0588235
CP017814	80796	Exhaustive	75	31	31	2	0.0645161
CP017814	81529	Exhaustive	48	19	19	2	0.105263
CP017814	complement(81686)	Exhaustive	59	34	34	2	0.0588235
CP017814	complement(81693)	Exhaustive	60	33	33	2	0.0606061
CP017814	82079	Exhaustive	77	42	42	2	0.047619
CP017814	82768	Exhaustive	73	54	54	2	0.037037
CP017814	83725	Exhaustive	86	44	44	2	0.0454545
CP017814	84397	Exhaustive	63	35	35	2	0.0571429
CP017814	84400	Exhaustive	63	35	35	2	0.0571429
CP017814	complement(84833)	Exhaustive	78	27	27	3	0.111111
CP017814	complement(85075)	Exhaustive	69	27	27	2	0.0740741
CP017814	86196	Exhaustive	66	35	35	2	0.0571429
CP017814	86334	Exhaustive	63	39	39	2	0.0512821
CP017814	86547	Exhaustive	65	39	39	2	0.0512821
CP017814	86579	Exhaustive	65	39	39	2	0.0512821
CP017814	87325	Exhaustive	83	45	45	2	0.0444444
CP017814	87517	Exhaustive	63	41	40	2	0.05
CP017814	87520	Exhaustive	62	41	41	2	0.0487805
CP017814	87674	Exhaustive	63	39	39	2	0.0512821
CP017814	87698	Exhaustive	58	34	34	2	0.0588235
CP017814	complement(88999)	Exhaustive	58	16	16	3	0.1875
CP017814	89067	Exhaustive	72	53	52	2	0.0384615
CP017814	complement(91047)	Exhaustive	81	44	44	2	0.0454545
CP017814	complement(91051)	Exhaustive	81	44	44	2	0.0454545
CP017814	complement(91058)	Exhaustive	81	44	44	2	0.0454545
CP017814	complement(91064)	Exhaustive	82	44	44	2	0.0454545
CP017814	complement(91066)	Exhaustive	83	44	44	2	0.0454545
CP017814	complement(91069)	Exhaustive	81	44	44	2	0.0454545
CP017814	complement(91079)	Exhaustive	81	43	43	2	0.0465116
CP017814	complement(91083)	Exhaustive	82	44	44	2	0.0454545
CP017814	complement(91090)	Exhaustive	81	42	42	3	0.0714286
CP017814	complement(91132)	Exhaustive	69	37	37	2	0.0540541
CP017814	complement(91137)	Exhaustive	70	38	38	2	0.0526316
CP017814	complement(91138)	Exhaustive	69	37	37	2	0.0540541
CP017814	complement(91150)	Exhaustive	67	36	36	2	0.0555556
CP017814	complement(91163)	Exhaustive	68	35	35	2	0.0571429
CP017814	complement(91205)	Exhaustive	76	33	33	3	0.0909091
CP017814	complement(91216)	Exhaustive	75	32	32	2	0.0625
CP017814	complement(91227)	Exhaustive	77	32	32	2	0.0625
CP017814	91253	Exhaustive	76	46	46	2	0.0434783
CP017814	complement(91348)	Exhaustive	90	35	35	3	0.0857143
CP017814	complement(91350)	Exhaustive	90	35	35	2	0.0571429
CP017814	complement(91351)	Exhaustive	90	35	35	2	0.0571429
CP017814	complement(91353)	Exhaustive	92	36	36	3	0.0833333
CP017814	complement(91356)	Exhaustive	92	36	36	2	0.0555556
CP017814	91476	Exhaustive	84	46	46	2	0.0434783
CP017814	91502	Exhaustive	82	46	46	3	0.0652174
CP017814	complement(91800)	Exhaustive	70	38	38	3	0.0789474
CP017814	91982	Exhaustive	72	38	38	2	0.0526316
CP017814	complement(92399)	Exhaustive	67	28	28	2	0.0714286
CP017814	92404	Exhaustive	67	39	39	2	0.0512821
CP017814	92801	Exhaustive	85	41	41	2	0.0487805
CP017814	93232	Exhaustive	65	31	31	2	0.0645161
CP017814	94518	Exhaustive	70	30	30	2	0.0666667
CP017814	complement(94795)	Exhaustive	79	41	41	2	0.0487805
CP017814	complement(94841)	Exhaustive	77	37	37	2	0.0540541
CP017814	complement(95639)	Exhaustive	64	29	29	2	0.0689655
CP017814	96360	Exhaustive	65	29	29	2	0.0689655
CP017814	complement(96521)	Exhaustive	66	34	34	2	0.0588235
CP017814	complement(96889)	Exhaustive	62	38	38	2	0.0526316
CP017814	complement(96989)	Exhaustive	68	40	40	2	0.05
CP017814	97069	Exhaustive	68	25	25	2	0.08
CP017814	97071	Exhaustive	67	25	25	2	0.08
CP017814	97099	Exhaustive	60	21	21	2	0.0952381
CP017814	98001	Exhaustive	58	26	26	2	0.0769231
CP017814	101154	Exhaustive	66	32	32	2	0.0625
CP017814	101715	Exhaustive	56	30	30	2	0.0666667
CP017814	101932	Exhaustive	57	27	27	2	0.0740741
CP017814	102599	Exhaustive	84	50	50	2	0.04
CP017814	complement(102839)	Exhaustive	59	34	34	2	0.0588235
CP017814	complement(104385)	Exhaustive	71	46	46	2	0.0434783
CP017814	104660	Exhaustive	65	24	24	2	0.0833333
CP017814	105111	Exhaustive	66	34	34	2	0.0588235
CP017814	complement(106199)	Exhaustive	63	26	26	2	0.0769231
CP017814	complement(106822)	Exhaustive	63	38	38	2	0.0526316
CP017814	complement(108852)	Exhaustive	63	38	38	3	0.0789474
CP017814	109107	Exhaustive	63	30	30	2	0.0666667
CP017814	109741	Exhaustive	79	45	45	2	0.0444444
CP017814	complement(109808)	Exhaustive	64	27	27	2	0.0740741
CP017814	110482	Exhaustive	64	33	33	4	0.121212
CP017814	complement(110707)	Exhaustive	62	28	28	2	0.0714286
CP017814	110866	Exhaustive	63	39	39	3	0.0769231
CP017814	111168	Exhaustive	54	21	21	4	0.190476
CP017814	complement(112053)	Exhaustive	97	48	48	2	0.0416667
CP017814	112350	Exhaustive	91	50	50	2	0.04
CP017814	112626	Exhaustive	72	45	45	2	0.0444444
CP017814	complement(113847)	Exhaustive	73	44	44	2	0.0454545
CP017814	complement(113897)	Exhaustive	75	48	48	3	0.0625
CP017814	complement(114138)	Exhaustive	80	41	40	2	0.05
CP017814	complement(115065)	Exhaustive	56	31	31	2	0.0645161
CP017814	complement(115069)	Exhaustive	54	29	29	2	0.0689655
CP017814	complement(115121)	Exhaustive	60	30	30	2	0.0666667
CP017814	complement(115126)	Exhaustive	62	30	30	2	0.0666667
CP017814	complement(115208)	Exhaustive	69	39	39	2	0.0512821
CP017814	complement(115217)	Exhaustive	69	38	38	2	0.0526316
CP017814	complement(115222)	Exhaustive	69	38	38	2	0.0526316
CP017814	complement(115256)	Exhaustive	70	38	38	2	0.0526316
CP017814	complement(115261)	Exhaustive	71	40	40	2	0.05
CP017814	complement(115264)	Exhaustive	70	39	39	2	0.0512821
CP017814	115467	Exhaustive	73	35	35	2	0.0571429
CP017814	complement(116878)	Exhaustive	72	37	37	2	0.0540541
CP017814	complement(117571)	Exhaustive	68	40	40	2	0.05
CP017814	complement(118050)	Exhaustive	76	45	45	2	0.0444444
CP017814	118979	Exhaustive	85	54	54	2	0.037037
CP017814	complement(119171)	Exhaustive	63	27	27	2	0.0740741
CP017814	119269	Exhaustive	56	29	29	2	0.0689655
CP017814	complement(119998)	Exhaustive	73	41	41	2	0.0487805
CP017814	120000	Exhaustive	73	32	32	2	0.0625
CP017814	complement(120759)	Exhaustive	64	34	34	2	0.0588235
CP017814	complement(121430)	Exhaustive	49	17	17	2	0.117647
CP017814	complement(121699)	Exhaustive	64	30	30	3	0.1
CP017814	122035	Exhaustive	62	23	23	2	0.0869565
CP017814	122859	Exhaustive	56	26	26	2	0.0769231
CP017814	123244	Exhaustive	69	34	34	2	0.0588235
CP017814	complement(123489)	Exhaustive	58	19	19	2	0.105263
CP017814	125092	Exhaustive	53	28	28	2	0.0714286
CP017814	complement(125421)	Exhaustive	62	32	32	2	0.0625
CP017814	complement(125488)	Exhaustive	57	27	27	2	0.0740741
CP017814	125710	Exhaustive	70	29	29	2	0.0689655
CP017814	complement(125857)	Exhaustive	50	35	35	2	0.0571429
CP017814	complement(126914)	Exhaustive	60	28	28	2	0.0714286
CP017814	127659	Exhaustive	68	32	32	2	0.0625
CP017814	complement(128989)	Exhaustive	53	27	27	2	0.0740741
CP017814	complement(129058)	Exhaustive	52	27	27	2	0.0740741
CP017814	129378	Exhaustive	56	22	22	2	0.0909091
CP017814	complement(130299)	Exhaustive	66	44	44	3	0.0681818
CP017814	130717	Exhaustive	84	24	24	2	0.0833333
CP017814	complement(131155)	Exhaustive	85	54	54	2	0.037037
CP017814	131247	Exhaustive	91	36	36	2	0.0555556
CP017814	complement(132580)	Exhaustive	39	14	14	2	0.142857
CP017814	132696	Exhaustive	58	38	38	3	0.0789474
CP017814	132702	Exhaustive	58	38	38	2	0.0526316
CP017814	complement(132974)	Exhaustive	72	39	39	2	0.0512821
CP017814	133302	Exhaustive	85	45	45	2	0.0444444
CP017814	133901	Exhaustive	74	40	40	2	0.05
CP017814	complement(134068)	Exhaustive	58	23	23	2	0.0869565
CP017814	135264	Exhaustive	81	34	34	2	0.0588235
CP017814	complement(135468)	Exhaustive	61	35	35	2	0.0571429
CP017814	135923	Exhaustive	61	38	38	2	0.0526316
CP017814	136291	Exhaustive	74	41	41	2	0.0487805
CP017814	complement(137090)	Exhaustive	55	31	31	2	0.0645161
CP017814	139374	Exhaustive	56	25	25	2	0.08
CP017814	140280	Exhaustive	71	37	37	2	0.0540541
CP017814	140537	Exhaustive	76	49	49	2	0.0408163
CP017814	complement(140821)	Exhaustive	74	35	35	2	0.0571429
CP017814	140976	Exhaustive	72	33	33	2	0.0606061
CP017814	141334	Exhaustive	92	55	55	2	0.0363636
CP017814	complement(141916)	Exhaustive	83	42	42	2	0.047619
CP017814	complement(142635)	Exhaustive	72	30	30	3	0.1
CP017814	complement(142747)	Exhaustive	71	34	34	2	0.0588235
CP017814	142764	Exhaustive	69	37	37	2	0.0540541
CP017814	complement(143175)	Exhaustive	64	29	29	2	0.0689655
CP017814	complement(143420)	Exhaustive	84	41	41	2	0.0487805
CP017814	144113	Exhaustive	63	25	25	2	0.08
CP017814	complement(144208)	Exhaustive	73	41	41	2	0.0487805
CP017814	144244	Exhaustive	79	35	35	2	0.0571429
CP017814	complement(145616)	Exhaustive	86	44	44	2	0.0454545
CP017814	complement(146704)	Exhaustive	75	41	41	2	0.0487805
CP017814	complement(147039)	Exhaustive	71	34	34	2	0.0588235
CP017814	147232	Exhaustive	78	39	39	2	0.0512821
CP017814	complement(147338)	Exhaustive	57	28	28	2	0.0714286
CP017814	complement(147866)	Exhaustive	80	58	58	2	0.0344828
CP017814	complement(149067)	Exhaustive	66	36	36	2	0.0555556
CP017814	complement(149245)	Exhaustive	64	32	32	2	0.0625
CP017814	complement(150832)	Exhaustive	42	22	22	2	0.0909091
CP017814	complement(153670)	Exhaustive	45	16	16	2	0.125
CP017814	153686	Exhaustive	47	33	33	2	0.0606061
CP017814	complement(154312)	Exhaustive	54	39	39	2	0.0512821
CP017814	complement(156097)	Exhaustive	69	33	33	2	0.0606061
CP017814	complement(156429)	Exhaustive	71	37	37	2	0.0540541
CP017814	156577	Exhaustive	56	31	31	2	0.0645161
CP017814	complement(156623)	Exhaustive	59	25	25	2	0.08
CP017814	complement(156700)	Exhaustive	60	30	30	2	0.0666667
CP017814	complement(157296)	Exhaustive	62	31	31	2	0.0645161
CP017814	complement(157850)	Exhaustive	58	32	32	2	0.0625
CP017814	complement(158459)	Exhaustive	55	31	31	2	0.0645161
CP017814	159057	Exhaustive	55	21	21	2	0.0952381
CP017814	complement(159073)	Exhaustive	63	36	36	2	0.0555556
CP017814	complement(159413)	Exhaustive	57	25	25	2	0.08
CP017814	159655	Exhaustive	65	31	31	2	0.0645161
CP017814	complement(160066)	Exhaustive	81	51	51	2	0.0392157
CP017814	complement(160268)	Exhaustive	79	35	35	2	0.0571429
CP017814	complement(160307)	Exhaustive	80	35	35	2	0.0571429
CP017814	complement(161082)	Exhaustive	73	35	35	2	0.0571429
CP017814	161748	Exhaustive	82	39	39	2	0.0512821
CP017814	complement(161815)	Exhaustive	82	46	46	2	0.0434783
CP017814	complement(162054)	Exhaustive	60	37	37	2	0.0540541
CP017814	complement(162056)	Exhaustive	60	37	37	2	0.0540541
CP017814	162515	Exhaustive	61	37	37	2	0.0540541
CP017814	complement(163423)	Exhaustive	63	24	24	2	0.0833333
CP017814	complement(164024)	Exhaustive	63	30	30	2	0.0666667
CP017814	complement(164596)	Exhaustive	64	39	39	2	0.0512821
CP017814	165210	Exhaustive	49	36	36	2	0.0555556
CP017814	165638	Exhaustive	75	29	29	2	0.0689655
CP017814	165926	Exhaustive	75	47	46	2	0.0434783
CP017814	167452	Exhaustive	84	52	52	2	0.0384615
CP017814	complement(168119)	Exhaustive	72	33	33	2	0.0606061
CP017814	168305	Exhaustive	75	39	39	2	0.0512821
CP017814	169488	Exhaustive	80	45	45	2	0.0444444
CP017814	169519	Exhaustive	91	53	53	2	0.0377358
CP017814	169525	Exhaustive	92	56	56	2	0.0357143
CP017814	169601	Exhaustive	88	52	52	2	0.0384615
CP017814	169676	Exhaustive	76	47	47	2	0.0425532
CP017814	169694	Exhaustive	71	42	42	2	0.047619
CP017814	169696	Exhaustive	70	42	42	2	0.047619
CP017814	169732	Exhaustive	70	44	44	2	0.0454545
CP017814	169753	Exhaustive	70	45	45	2	0.0444444
CP017814	170598	Exhaustive	74	32	32	2	0.0625
CP017814	171831	Exhaustive	66	37	37	2	0.0540541
CP017814	171936	Exhaustive	57	34	34	2	0.0588235
CP017814	complement(172602)	Exhaustive	76	37	37	2	0.0540541
CP017814	complement(173112)	Exhaustive	65	40	40	2	0.05
CP017814	173492	Exhaustive	70	39	39	2	0.0512821
CP017814	174107	Exhaustive	67	50	50	2	0.04
CP017814	complement(174548)	Exhaustive	59	31	31	2	0.0645161
CP017814	complement(174797)	Exhaustive	78	44	44	3	0.0681818
CP017814	complement(175527)	Exhaustive	83	45	45	2	0.0444444
CP017814	complement(177439)	Exhaustive	80	46	46	2	0.0434783
CP017814	179380	Exhaustive	68	30	30	2	0.0666667
CP017814	complement(179426)	Exhaustive	60	32	32	2	0.0625
CP017814	179582	Exhaustive	64	29	29	2	0.0689655
CP017814	180354	Exhaustive	65	47	47	2	0.0425532
CP017814	complement(180656)	Exhaustive	83	40	40	2	0.05
CP017814	180737	Exhaustive	83	39	39	2	0.0512821
CP017814	complement(182041)	Exhaustive	78	55	55	2	0.0363636
CP017814	complement(182177)	Exhaustive	84	49	49	2	0.0408163
CP017814	complement(182591)	Exhaustive	61	42	41	2	0.0487805
CP017814	182676	Exhaustive	55	15	15	2	0.133333
CP017814	182764	Exhaustive	39	19	19	2	0.105263
CP017814	complement(182968)	Exhaustive	29	11	11	2	0.181818
CP017814	complement(183078)	Exhaustive	50	16	16	2	0.125
CP017814	183668	Exhaustive	43	18	18	2	0.111111
CP017814	complement(184281)	Exhaustive	62	44	44	2	0.0454545
CP017814	186301	Exhaustive	76	54	54	2	0.037037
CP017814	186865	Exhaustive	80	41	41	2	0.0487805
CP017814	complement(188178)	Exhaustive	57	40	40	2	0.05
CP017814	complement(189060)	Exhaustive	79	37	37	2	0.0540541
CP017814	complement(189310)	Exhaustive	69	37	37	2	0.0540541
CP017814	complement(189451)	Exhaustive	78	35	35	2	0.0571429
CP017814	complement(190256)	Exhaustive	65	33	33	2	0.0606061
CP017814	complement(191004)	Exhaustive	66	38	38	2	0.0526316
CP017814	complement(191724)	Exhaustive	66	33	33	2	0.0606061
CP017814	192017	Exhaustive	50	36	36	2	0.0555556
CP017814	complement(192236)	Exhaustive	60	21	21	2	0.0952381
CP017814	complement(192847)	Exhaustive	79	39	39	2	0.0512821
CP017814	complement(192877)	Exhaustive	75	35	35	2	0.0571429
CP017814	complement(194069)	Exhaustive	68	34	34	3	0.0882353
CP017814	194484	Exhaustive	58	38	38	2	0.0526316
CP017814	complement(194854)	Exhaustive	75	30	30	2	0.0666667
CP017814	195385	Exhaustive	46	27	27	2	0.0740741
CP017814	195709	Exhaustive	66	35	35	2	0.0571429
CP017814	complement(196003)	Exhaustive	74	31	31	2	0.0645161
CP017814	196284	Exhaustive	66	49	49	2	0.0408163
CP017814	196747	Exhaustive	61	25	25	2	0.08
CP017814	197121	Exhaustive	58	26	26	2	0.0769231
CP017814	198490	Exhaustive	72	42	42	2	0.047619
CP017814	complement(198779)	Exhaustive	58	26	26	2	0.0769231
CP017814	complement(199203)	Exhaustive	59	36	36	3	0.0833333
CP017814	complement(201858)	Exhaustive	67	29	29	2	0.0689655
CP017814	complement(201996)	Exhaustive	65	27	27	2	0.0740741
CP017814	complement(202945)	Exhaustive	50	36	36	2	0.0555556
CP017814	complement(203955)	Exhaustive	73	38	38	2	0.0526316
CP017814	complement(204810)	Exhaustive	57	26	26	2	0.0769231
CP017814	complement(205445)	Exhaustive	60	33	33	2	0.0606061
CP017814	207884	Exhaustive	55	29	29	2	0.0689655
CP017814	complement(207979)	Exhaustive	56	29	29	2	0.0689655
CP017814	208082	Exhaustive	72	39	39	2	0.0512821
CP017814	208087	Exhaustive	70	38	38	2	0.0526316
CP017814	208172	Exhaustive	67	39	39	2	0.0512821
CP017814	208175	Exhaustive	68	40	40	2	0.05
CP017814	208192	Exhaustive	68	43	43	3	0.0697674
CP017814	208194	Exhaustive	67	42	42	2	0.047619
CP017814	208196	Exhaustive	65	42	42	2	0.047619
CP017814	208201	Exhaustive	65	43	43	2	0.0465116
CP017814	208450	Exhaustive	74	54	54	2	0.037037
CP017814	complement(208704)	Exhaustive	75	24	24	2	0.0833333
CP017814	complement(209116)	Exhaustive	66	38	38	2	0.0526316
CP017814	complement(209197)	Exhaustive	53	36	36	2	0.0555556
CP017814	complement(209303)	Exhaustive	50	40	40	2	0.05
CP017814	complement(210013)	Exhaustive	74	18	18	2	0.111111
CP017814	210529	Exhaustive	59	32	32	2	0.0625
CP017814	210574	Exhaustive	61	32	32	2	0.0625
CP017814	210575	Exhaustive	61	32	32	2	0.0625
CP017814	210577	Exhaustive	63	33	33	2	0.0606061
CP017814	210596	Exhaustive	63	32	32	2	0.0625
CP017814	210605	Exhaustive	62	31	31	2	0.0645161
CP017814	210624	Exhaustive	70	36	36	2	0.0555556
CP017814	210679	Exhaustive	70	35	35	2	0.0571429
CP017814	210697	Exhaustive	73	37	37	2	0.0540541
CP017814	211240	Exhaustive	79	38	38	2	0.0526316
CP017814	complement(211545)	Exhaustive	67	34	34	2	0.0588235
CP017814	complement(211635)	Exhaustive	63	30	30	2	0.0666667
CP017814	complement(211642)	Exhaustive	63	32	32	2	0.0625
CP017814	complement(211646)	Exhaustive	62	30	30	2	0.0666667
CP017814	212826	Exhaustive	55	32	32	2	0.0625
CP017814	complement(213261)	Exhaustive	74	38	38	2	0.0526316
CP017814	213286	Exhaustive	74	34	34	3	0.0882353
CP017814	complement(213339)	Exhaustive	65	35	35	3	0.0857143
CP017814	complement(213623)	Exhaustive	53	34	34	2	0.0588235
CP017814	complement(213721)	Exhaustive	80	57	57	2	0.0350877
CP017814	complement(213948)	Exhaustive	84	45	45	2	0.0444444
CP017814	214284	Exhaustive	68	31	31	2	0.0645161
CP017814	215021	Exhaustive	67	29	29	2	0.0689655
CP017814	215115	Exhaustive	68	31	31	2	0.0645161
CP017814	complement(215705)	Exhaustive	63	28	28	2	0.0714286
CP017814	complement(216839)	Exhaustive	65	35	35	2	0.0571429
CP017814	complement(217230)	Exhaustive	67	28	28	2	0.0714286
CP017814	217419	Exhaustive	67	35	35	2	0.0571429
CP017814	217530	Exhaustive	61	30	30	2	0.0666667
CP017814	218939	Exhaustive	76	46	46	2	0.0434783
CP017814	complement(220295)	Exhaustive	61	27	27	2	0.0740741
CP017814	221200	Exhaustive	66	48	48	2	0.0416667
CP017814	complement(221286)	Exhaustive	66	28	28	2	0.0714286
CP017814	221774	Exhaustive	69	29	29	2	0.0689655
CP017814	complement(222230)	Exhaustive	63	23	23	2	0.0869565
CP017814	complement(222358)	Exhaustive	56	25	25	2	0.08
CP017814	222636	Exhaustive	55	33	33	2	0.0606061
CP017814	complement(222810)	Exhaustive	57	30	30	2	0.0666667
CP017814	222889	Exhaustive	60	31	31	2	0.0645161
CP017814	223602	Exhaustive	65	40	40	2	0.05
CP017814	223934	Exhaustive	83	41	41	2	0.0487805
CP017814	complement(224079)	Exhaustive	60	36	36	2	0.0555556
CP017814	complement(224392)	Exhaustive	70	32	32	2	0.0625
CP017814	complement(224733)	Exhaustive	63	23	23	2	0.0869565
CP017814	225624	Exhaustive	61	26	26	2	0.0769231
CP017814	complement(225830)	Exhaustive	73	37	37	2	0.0540541
CP017814	226576	Exhaustive	56	32	32	2	0.0625
CP017814	226836	Exhaustive	53	35	35	2	0.0571429
CP017814	228180	Exhaustive	76	34	34	2	0.0588235
CP017814	complement(228391)	Exhaustive	82	44	44	2	0.0454545
CP017814	complement(229421)	Exhaustive	90	45	45	2	0.0444444
CP017814	complement(229439)	Exhaustive	90	47	47	2	0.0425532
CP017814	230810	Exhaustive	63	36	36	2	0.0555556
CP017814	230826	Exhaustive	65	37	37	2	0.0540541
CP017814	231053	Exhaustive	56	33	33	2	0.0606061
CP017814	231123	Exhaustive	52	31	31	2	0.0645161
CP017814	231126	Exhaustive	51	31	31	2	0.0645161
CP017814	231130	Exhaustive	51	30	30	2	0.0666667
CP017814	231135	Exhaustive	50	29	29	2	0.0689655
CP017814	231331	Exhaustive	40	23	23	2	0.0869565
CP017814	complement(231998)	Exhaustive	76	38	38	2	0.0526316
CP017814	232077	Exhaustive	68	34	34	3	0.0882353
CP017814	complement(232114)	Exhaustive	70	34	34	2	0.0588235
CP017814	232120	Exhaustive	68	35	35	2	0.0571429
CP017814	232310	Exhaustive	60	45	45	2	0.0444444
CP017814	232425	Exhaustive	68	42	42	2	0.047619
CP017814	232890	Exhaustive	71	45	45	2	0.0444444
CP017814	232989	Exhaustive	65	39	39	2	0.0512821
CP017814	233349	Exhaustive	68	27	27	2	0.0740741
CP017814	complement(233430)	Exhaustive	65	49	49	4	0.0816327
CP017814	234393	Exhaustive	54	24	24	2	0.0833333
CP017814	234929	Exhaustive	50	16	16	3	0.1875
CP017814	235093	Exhaustive	59	23	23	2	0.0869565
CP017814	235150	Exhaustive	58	28	28	2	0.0714286
CP017814	235218	Exhaustive	58	35	35	2	0.0571429
CP017814	complement(235411)	Exhaustive	60	18	18	2	0.111111
CP017814	complement(235452)	Exhaustive	65	20	20	2	0.1
CP017814	235455	Exhaustive	63	44	44	2	0.0454545
CP017814	complement(236486)	Exhaustive	65	29	29	2	0.0689655
CP017814	236657	Exhaustive	60	27	27	2	0.0740741
CP017814	236812	Exhaustive	50	25	25	2	0.08
CP017814	236998	Exhaustive	48	27	27	2	0.0740741
CP017814	complement(237677)	Exhaustive	92	52	52	2	0.0384615
CP017814	complement(237718)	Exhaustive	82	44	44	2	0.0454545
CP017814	complement(237853)	Exhaustive	64	29	29	2	0.0689655
CP017814	237910	Exhaustive	66	41	41	2	0.0487805
CP017814	complement(238128)	Exhaustive	73	27	27	2	0.0740741
CP017814	complement(238907)	Exhaustive	61	30	30	2	0.0666667
CP017814	239296	Exhaustive	58	40	40	2	0.05
CP017814	239691	Exhaustive	91	44	44	2	0.0454545
CP017814	240078	Exhaustive	80	40	40	2	0.05
CP017814	240100	Exhaustive	76	36	36	2	0.0555556
CP017814	240106	Exhaustive	78	36	36	3	0.0833333
CP017814	240704	Exhaustive	70	21	21	2	0.0952381
CP017814	complement(241660)	Exhaustive	68	28	28	2	0.0714286
CP017814	242177	Exhaustive	77	56	56	2	0.0357143
CP017814	242336	Exhaustive	71	45	45	2	0.0444444
CP017814	242796	Exhaustive	68	56	56	3	0.0535714
CP017814	243789	Exhaustive	73	61	61	3	0.0491803
CP017814	complement(243938)	Exhaustive	84	27	27	3	0.111111
CP017814	244534	Exhaustive	57	29	29	2	0.0689655
CP017814	245075	Exhaustive	75	43	43	2	0.0465116
CP017814	245188	Exhaustive	84	45	45	2	0.0444444
CP017814	complement(245201)	Exhaustive	85	43	43	2	0.0465116
CP017814	245211	Exhaustive	79	39	39	2	0.0512821
CP017814	245265	Exhaustive	73	40	40	2	0.05
CP017814	complement(245388)	Exhaustive	72	38	38	2	0.0526316
CP017814	246055	Exhaustive	72	43	43	3	0.0697674
CP017814	complement(246064)	Exhaustive	76	29	28	3	0.107143
CP017814	complement(246618)	Exhaustive	63	33	33	2	0.0606061
CP017814	247004	Exhaustive	71	43	42	2	0.047619
CP017814	247015	Exhaustive	69	41	41	2	0.0487805
CP017814	247086	Exhaustive	75	42	42	2	0.047619
CP017814	248155	Exhaustive	73	45	45	2	0.0444444
CP017814	248723	Exhaustive	68	42	42	2	0.047619
CP017814	249544	Exhaustive	78	47	47	2	0.0425532
CP017814	complement(249717)	Exhaustive	70	35	35	2	0.0571429
CP017814	complement(249864)	Exhaustive	71	35	35	2	0.0571429
CP017814	251021	Exhaustive	76	46	46	2	0.0434783
CP017814	complement(251297)	Exhaustive	69	23	23	2	0.0869565
CP017814	complement(252095)	Exhaustive	68	33	33	2	0.0606061
CP017814	252150	Exhaustive	62	31	31	2	0.0645161
CP017814	complement(252635)	Exhaustive	71	57	57	2	0.0350877
CP017814	complement(253593)	Exhaustive	68	26	26	2	0.0769231
CP017814	complement(253794)	Exhaustive	73	32	32	2	0.0625
CP017814	complement(253987)	Exhaustive	54	22	22	2	0.0909091
CP017814	complement(254072)	Exhaustive	61	22	22	2	0.0909091
CP017814	complement(255435)	Exhaustive	55	25	25	2	0.08
CP017814	255689	Exhaustive	49	24	24	2	0.0833333
CP017814	complement(256252)	Exhaustive	73	42	42	2	0.047619
CP017814	256567	Exhaustive	57	28	28	2	0.0714286
CP017814	257183	Exhaustive	74	49	49	2	0.0408163
CP017814	complement(257503)	Exhaustive	62	27	27	2	0.0740741
CP017814	258714	Exhaustive	65	26	26	2	0.0769231
CP017814	complement(258931)	Exhaustive	62	35	35	2	0.0571429
CP017814	complement(259268)	Exhaustive	74	47	47	2	0.0425532
CP017814	complement(259637)	Exhaustive	56	30	30	3	0.1
CP017814	complement(259717)	Exhaustive	68	35	35	2	0.0571429
CP017814	complement(259735)	Exhaustive	69	37	37	2	0.0540541
CP017814	complement(259754)	Exhaustive	70	37	37	2	0.0540541
CP017814	complement(260064)	Exhaustive	71	41	41	2	0.0487805
CP017814	complement(260162)	Exhaustive	88	50	50	3	0.06
CP017814	260462	Exhaustive	52	15	15	2	0.133333
CP017814	complement(261943)	Exhaustive	53	28	28	2	0.0714286
CP017814	262175	Exhaustive	54	37	37	2	0.0540541
CP017814	complement(262461)	Exhaustive	69	26	26	2	0.0769231
CP017814	complement(262473)	Exhaustive	72	28	28	2	0.0714286
CP017814	complement(262523)	Exhaustive	72	30	30	2	0.0666667
CP017814	264075	Exhaustive	58	28	28	2	0.0714286
CP017814	264410	Exhaustive	61	18	18	3	0.166667
CP017814	complement(264685)	Exhaustive	52	37	37	2	0.0540541
CP017814	264882	Exhaustive	51	20	20	2	0.1
CP017814	complement(266730)	Exhaustive	70	35	35	4	0.114286
CP017814	complement(267232)	Exhaustive	67	36	36	2	0.0555556
CP017814	267366	Exhaustive	77	31	31	2	0.0645161
CP017814	complement(268177)	Exhaustive	76	37	37	2	0.0540541
CP017814	complement(268517)	Exhaustive	60	27	27	2	0.0740741
CP017814	269139	Exhaustive	62	35	35	2	0.0571429
CP017814	complement(269256)	Exhaustive	75	39	39	2	0.0512821
CP017814	complement(269267)	Exhaustive	72	39	39	3	0.0769231
CP017814	269674	Exhaustive	76	44	44	2	0.0454545
CP017814	complement(270509)	Exhaustive	70	38	38	2	0.0526316
CP017814	271123	Exhaustive	66	33	33	4	0.121212
CP017814	complement(274761)	Exhaustive	57	32	32	2	0.0625
CP017814	complement(274862)	Exhaustive	59	32	32	2	0.0625
CP017814	275405	Exhaustive	65	44	44	2	0.0454545
CP017814	275928	Exhaustive	74	33	33	2	0.0606061
CP017814	276122	Exhaustive	67	23	23	2	0.0869565
CP017814	complement(276865)	Exhaustive	88	62	62	3	0.0483871
CP017814	277011	Exhaustive	82	31	31	2	0.0645161
CP017814	complement(277117)	Exhaustive	70	35	35	3	0.0857143
CP017814	complement(280043)	Exhaustive	74	41	41	2	0.0487805
CP017814	280904	Exhaustive	79	49	49	2	0.0408163
CP017814	281127	Exhaustive	71	38	38	2	0.0526316
CP017814	282621	Exhaustive	76	29	29	2	0.0689655
CP017814	complement(282656)	Exhaustive	70	39	39	3	0.0769231
CP017814	complement(282667)	Exhaustive	67	37	37	3	0.0810811
CP017814	282831	Exhaustive	53	36	36	2	0.0555556
CP017814	complement(283104)	Exhaustive	68	34	34	5	0.147059
CP017814	complement(283116)	Exhaustive	73	36	36	2	0.0555556
CP017814	complement(283122)	Exhaustive	77	39	39	2	0.0512821
CP017814	complement(283128)	Exhaustive	77	39	39	2	0.0512821
CP017814	complement(283204)	Exhaustive	87	49	49	2	0.0408163
CP017814	283238	Exhaustive	81	36	36	2	0.0555556
CP017814	283272	Exhaustive	82	36	36	2	0.0555556
CP017814	283800	Exhaustive	51	33	33	2	0.0606061
CP017814	284038	Exhaustive	58	30	30	2	0.0666667
CP017814	284532	Exhaustive	62	40	40	2	0.05
CP017814	complement(285063)	Exhaustive	78	41	41	3	0.0731707
CP017814	complement(285071)	Exhaustive	77	40	40	2	0.05
CP017814	285107	Exhaustive	79	35	35	2	0.0571429
CP017814	285741	Exhaustive	76	46	46	2	0.0434783
CP017814	complement(286312)	Exhaustive	74	42	42	2	0.047619
CP017814	complement(286571)	Exhaustive	69	36	36	2	0.0555556
CP017814	286804	Exhaustive	54	21	21	2	0.0952381
CP017814	286959	Exhaustive	50	21	21	2	0.0952381
CP017814	287408	Exhaustive	76	43	43	2	0.0465116
CP017814	288756	Exhaustive	74	40	40	2	0.05
CP017814	complement(289579)	Exhaustive	80	42	42	2	0.047619
CP017814	complement(289710)	Exhaustive	72	32	32	2	0.0625
CP017814	290259	Exhaustive	71	23	23	2	0.0869565
CP017814	complement(290322)	Exhaustive	78	50	50	3	0.06
CP017814	complement(290339)	Exhaustive	82	52	52	2	0.0384615
CP017814	complement(290362)	Exhaustive	82	50	50	3	0.06
CP017814	291215	Exhaustive	65	25	25	2	0.08
CP017814	complement(291258)	Exhaustive	66	37	37	2	0.0540541
CP017814	291547	Exhaustive	78	33	33	2	0.0606061
CP017814	complement(291555)	Exhaustive	74	43	43	2	0.0465116
CP017814	291942	Exhaustive	71	55	55	2	0.0363636
CP017814	complement(293040)	Exhaustive	59	42	42	2	0.047619
CP017814	293701	Exhaustive	66	32	32	2	0.0625
CP017814	complement(294035)	Exhaustive	57	38	38	2	0.0526316
CP017814	294957	Exhaustive	81	33	33	3	0.0909091
CP017814	295887	Exhaustive	55	26	26	2	0.0769231
CP017814	complement(296412)	Exhaustive	79	44	44	2	0.0454545
CP017814	297179	Exhaustive	73	29	29	2	0.0689655
CP017814	297691	Exhaustive	64	24	24	2	0.0833333
CP017814	298853	Exhaustive	72	34	34	2	0.0588235
CP017814	complement(299584)	Exhaustive	76	40	40	2	0.05
CP017814	complement(299589)	Exhaustive	75	39	39	2	0.0512821
CP017814	299749	Exhaustive	66	30	30	2	0.0666667
CP017814	complement(300153)	Exhaustive	84	44	44	2	0.0454545
CP017814	complement(300360)	Exhaustive	95	45	45	2	0.0444444
CP017814	complement(300435)	Exhaustive	79	39	39	3	0.0769231
CP017814	300494	Exhaustive	75	40	40	2	0.05
CP017814	301082	Exhaustive	91	48	48	2	0.0416667
CP017814	301119	Exhaustive	89	49	49	2	0.0408163
CP017814	complement(301124)	Exhaustive	90	42	42	4	0.0952381
CP017814	301127	Exhaustive	89	48	48	2	0.0416667
CP017814	301178	Exhaustive	85	46	46	4	0.0869565
CP017814	301207	Exhaustive	81	45	45	2	0.0444444
CP017814	301314	Exhaustive	67	35	35	2	0.0571429
CP017814	301868	Exhaustive	73	29	29	2	0.0689655
CP017814	complement(301896)	Exhaustive	76	47	47	2	0.0425532
CP017814	complement(302180)	Exhaustive	76	43	43	2	0.0465116
CP017814	302340	Exhaustive	67	32	32	2	0.0625
CP017814	complement(302343)	Exhaustive	65	34	34	2	0.0588235
CP017814	302537	Exhaustive	57	33	33	2	0.0606061
CP017814	303103	Exhaustive	75	34	34	2	0.0588235
CP017814	complement(303280)	Exhaustive	87	39	39	2	0.0512821
CP017814	303387	Exhaustive	83	47	47	2	0.0425532
CP017814	303770	Exhaustive	59	25	25	2	0.08
CP017814	304244	Exhaustive	72	33	33	2	0.0606061
CP017814	complement(304856)	Exhaustive	66	37	37	2	0.0540541
CP017814	305308	Exhaustive	67	27	27	2	0.0740741
CP017814	complement(305414)	Exhaustive	71	40	40	2	0.05
CP017814	305439	Exhaustive	71	36	36	2	0.0555556
CP017814	complement(306068)	Exhaustive	72	42	42	2	0.047619
CP017814	306855	Exhaustive	68	40	40	2	0.05
CP017814	306878	Exhaustive	73	43	43	3	0.0697674
CP017814	308910	Exhaustive	68	34	34	2	0.0588235
CP017814	308941	Exhaustive	68	32	32	2	0.0625
CP017814	308945	Exhaustive	64	30	30	2	0.0666667
CP017814	complement(308991)	Exhaustive	54	27	27	2	0.0740741
CP017814	309516	Exhaustive	60	31	31	2	0.0645161
CP017814	309629	Exhaustive	73	33	33	2	0.0606061
CP017814	309639	Exhaustive	73	31	31	2	0.0645161
CP017814	309651	Exhaustive	72	31	31	2	0.0645161
CP017814	309967	Exhaustive	70	39	39	2	0.0512821
CP017814	complement(311397)	Exhaustive	57	28	28	2	0.0714286
CP017814	complement(311778)	Exhaustive	64	29	29	2	0.0689655
CP017814	complement(312071)	Exhaustive	77	37	37	3	0.0810811
CP017814	complement(312104)	Exhaustive	73	37	37	2	0.0540541
CP017814	complement(312286)	Exhaustive	68	36	36	2	0.0555556
CP017814	complement(313160)	Exhaustive	96	46	46	2	0.0434783
CP017814	313379	Exhaustive	64	28	28	2	0.0714286
CP017814	complement(313985)	Exhaustive	67	36	36	2	0.0555556
CP017814	314445	Exhaustive	65	32	32	2	0.0625
CP017814	complement(314626)	Exhaustive	65	33	33	2	0.0606061
CP017814	315230	Exhaustive	68	27	27	2	0.0740741
CP017814	315450	Exhaustive	70	40	40	2	0.05
CP017814	315459	Exhaustive	74	42	42	3	0.0714286
CP017814	315467	Exhaustive	74	42	42	3	0.0714286
CP017814	complement(315498)	Exhaustive	78	37	37	2	0.0540541
CP017814	315507	Exhaustive	79	43	43	2	0.0465116
CP017814	315555	Exhaustive	85	43	43	3	0.0697674
CP017814	315562	Exhaustive	87	44	44	2	0.0454545
CP017814	315576	Exhaustive	91	47	47	2	0.0425532
CP017814	315581	Exhaustive	91	47	47	3	0.0638298
CP017814	complement(315602)	Exhaustive	90	40	40	2	0.05
CP017814	315695	Exhaustive	104	56	56	2	0.0357143
CP017814	complement(315908)	Exhaustive	84	39	39	2	0.0512821
CP017814	complement(315942)	Exhaustive	77	37	37	2	0.0540541
CP017814	complement(315960)	Exhaustive	80	38	38	2	0.0526316
CP017814	316403	Exhaustive	63	41	41	2	0.0487805
CP017814	316782	Exhaustive	81	46	46	3	0.0652174
CP017814	316840	Exhaustive	87	44	44	2	0.0454545
CP017814	316889	Exhaustive	68	34	34	2	0.0588235
CP017814	complement(317391)	Exhaustive	84	53	53	2	0.0377358
CP017814	complement(317394)	Exhaustive	82	53	53	2	0.0377358
CP017814	complement(317396)	Exhaustive	84	54	54	2	0.037037
CP017814	complement(317402)	Exhaustive	88	57	57	2	0.0350877
CP017814	complement(317411)	Exhaustive	83	55	55	2	0.0363636
CP017814	complement(317472)	Exhaustive	75	53	53	2	0.0377358
CP017814	complement(317696)	Exhaustive	73	39	39	2	0.0512821
CP017814	complement(317756)	Exhaustive	75	38	38	2	0.0526316
CP017814	complement(317771)	Exhaustive	75	39	39	2	0.0512821
CP017814	complement(318684)	Exhaustive	69	37	37	2	0.0540541
CP017814	318756	Exhaustive	72	34	34	2	0.0588235
CP017814	318786	Exhaustive	71	33	33	2	0.0606061
CP017814	319063	Exhaustive	65	35	35	2	0.0571429
CP017814	complement(319189)	Exhaustive	76	42	42	2	0.047619
CP017814	complement(320107)	Exhaustive	62	34	34	2	0.0588235
CP017814	complement(320431)	Exhaustive	44	19	19	2	0.105263
CP017814	complement(321199)	Exhaustive	82	45	45	2	0.0444444
CP017814	complement(321368)	Exhaustive	93	43	43	2	0.0465116
CP017814	complement(322394)	Exhaustive	48	30	30	2	0.0666667
CP017814	complement(322621)	Exhaustive	75	47	47	2	0.0425532
CP017814	322684	Exhaustive	83	34	34	2	0.0588235
CP017814	complement(322704)	Exhaustive	85	55	55	4	0.0727273
CP017814	complement(322986)	Exhaustive	63	36	36	2	0.0555556
CP017814	323872	Exhaustive	56	33	33	2	0.0606061
CP017814	324683	Exhaustive	66	39	38	2	0.0526316
CP017814	325362	Exhaustive	65	36	36	2	0.0555556
CP017814	complement(325914)	Exhaustive	62	30	30	2	0.0666667
CP017814	complement(327487)	Exhaustive	64	34	34	2	0.0588235
CP017814	complement(327785)	Exhaustive	66	39	39	2	0.0512821
CP017814	328117	Exhaustive	52	25	25	2	0.08
CP017814	328190	Exhaustive	47	19	19	2	0.105263
CP017814	330645	Exhaustive	58	38	38	2	0.0526316
CP017814	330656	Exhaustive	59	40	40	2	0.05
CP017814	330872	Exhaustive	61	28	28	2	0.0714286
CP017814	complement(331054)	Exhaustive	53	46	46	2	0.0434783
CP017814	complement(331948)	Exhaustive	58	31	31	2	0.0645161
CP017814	complement(332159)	Exhaustive	67	37	37	2	0.0540541
CP017814	complement(332526)	Exhaustive	63	47	47	2	0.0425532
CP017814	332767	Exhaustive	78	31	31	2	0.0645161
CP017814	333573	Exhaustive	57	27	27	2	0.0740741
CP017814	334981	Exhaustive	70	42	42	2	0.047619
CP017814	335296	Exhaustive	64	33	33	2	0.0606061
CP017814	335395	Exhaustive	76	39	39	2	0.0512821
CP017814	335448	Exhaustive	85	39	39	2	0.0512821
CP017814	complement(335663)	Exhaustive	83	47	47	2	0.0425532
CP017814	complement(335809)	Exhaustive	51	29	29	2	0.0689655
CP017814	complement(335981)	Exhaustive	54	25	25	2	0.08
CP017814	338139	Exhaustive	63	33	32	2	0.0625
CP017814	338998	Exhaustive	91	53	53	2	0.0377358
CP017814	complement(339129)	Exhaustive	94	34	34	2	0.0588235
CP017814	339248	Exhaustive	83	54	54	2	0.037037
CP017814	complement(339681)	Exhaustive	65	34	34	2	0.0588235
CP017814	complement(340778)	Exhaustive	60	33	33	3	0.0909091
CP017814	complement(340869)	Exhaustive	78	48	48	2	0.0416667
CP017814	complement(340872)	Exhaustive	80	48	48	2	0.0416667
CP017814	341090	Exhaustive	68	26	26	2	0.0769231
CP017814	complement(342278)	Exhaustive	79	35	35	2	0.0571429
CP017814	complement(342283)	Exhaustive	79	36	36	2	0.0555556
CP017814	complement(342319)	Exhaustive	79	40	40	2	0.05
CP017814	complement(342325)	Exhaustive	79	41	41	2	0.0487805
CP017814	complement(342346)	Exhaustive	87	44	44	2	0.0454545
CP017814	complement(342369)	Exhaustive	82	41	41	2	0.0487805
CP017814	complement(342388)	Exhaustive	83	36	36	2	0.0555556
CP017814	complement(342498)	Exhaustive	78	27	27	2	0.0740741
CP017814	343986	Exhaustive	78	57	57	2	0.0350877
CP017814	344145	Exhaustive	71	51	51	2	0.0392157
CP017814	344154	Exhaustive	67	48	48	2	0.0416667
CP017814	complement(344216)	Exhaustive	72	26	26	2	0.0769231
CP017814	complement(344836)	Exhaustive	63	28	28	2	0.0714286
CP017814	complement(345471)	Exhaustive	62	38	38	2	0.0526316
CP017814	347516	Exhaustive	69	24	24	2	0.0833333
CP017814	complement(347635)	Exhaustive	61	44	44	2	0.0454545
CP017814	complement(350014)	Exhaustive	96	37	37	2	0.0540541
CP017814	350032	Exhaustive	98	61	61	2	0.0327869
CP017814	complement(350107)	Exhaustive	95	35	35	2	0.0571429
CP017814	complement(350202)	Exhaustive	97	37	37	4	0.108108
CP017814	complement(350222)	Exhaustive	101	42	42	2	0.047619
CP017814	complement(350499)	Exhaustive	73	38	38	2	0.0526316
CP017814	complement(350650)	Exhaustive	94	42	42	3	0.0714286
CP017814	complement(350662)	Exhaustive	96	42	42	3	0.0714286
CP017814	complement(350669)	Exhaustive	95	41	41	2	0.0487805
CP017814	complement(350770)	Exhaustive	100	39	39	3	0.0769231
CP017814	350787	Exhaustive	97	60	60	2	0.0333333
CP017814	350965	Exhaustive	83	41	41	2	0.0487805
CP017814	complement(351442)	Exhaustive	64	29	29	2	0.0689655
CP017814	complement(352144)	Exhaustive	57	42	42	2	0.047619
CP017814	complement(352168)	Exhaustive	55	40	40	2	0.05
CP017814	352348	Exhaustive	51	21	21	2	0.0952381
CP017814	complement(352898)	Exhaustive	64	28	28	2	0.0714286
CP017814	complement(352899)	Exhaustive	64	28	28	2	0.0714286
CP017814	complement(352923)	Exhaustive	64	29	29	2	0.0689655
CP017814	complement(352964)	Exhaustive	63	28	28	2	0.0714286
CP017814	complement(353372)	Exhaustive	63	24	24	2	0.0833333
CP017814	complement(353445)	Exhaustive	61	22	22	3	0.136364
CP017814	354407	Exhaustive	60	27	27	2	0.0740741
CP017814	355050	Exhaustive	66	33	33	2	0.0606061
CP017814	complement(355531)	Exhaustive	57	31	31	2	0.0645161
CP017814	complement(355645)	Exhaustive	53	30	30	2	0.0666667
CP017814	357684	Exhaustive	70	37	37	2	0.0540541
CP017814	357853	Exhaustive	66	40	39	2	0.0512821
CP017814	complement(358237)	Exhaustive	64	37	37	2	0.0540541
CP017814	358650	Exhaustive	64	27	27	2	0.0740741
CP017814	358941	Exhaustive	73	43	43	2	0.0465116
CP017814	complement(359967)	Exhaustive	67	37	37	2	0.0540541
CP017814	360463	Exhaustive	70	37	37	2	0.0540541
CP017814	361359	Exhaustive	80	37	37	2	0.0540541
CP017814	361983	Exhaustive	66	37	37	2	0.0540541
CP017814	complement(362807)	Exhaustive	97	34	34	2	0.0588235
CP017814	362932	Exhaustive	93	63	63	2	0.031746
CP017814	363002	Exhaustive	95	63	63	2	0.031746
CP017814	363117	Exhaustive	86	52	52	2	0.0384615
CP017814	complement(364376)	Exhaustive	50	40	40	2	0.05
CP017814	complement(364966)	Exhaustive	61	33	33	2	0.0606061
CP017814	complement(365247)	Exhaustive	88	52	52	2	0.0384615
CP017814	complement(365248)	Exhaustive	89	53	53	2	0.0377358
CP017814	complement(365251)	Exhaustive	88	54	54	2	0.037037
CP017814	complement(365478)	Exhaustive	53	33	33	2	0.0606061
CP017814	365705	Exhaustive	56	18	18	2	0.111111
CP017814	complement(365851)	Exhaustive	55	27	27	2	0.0740741
CP017814	complement(366053)	Exhaustive	62	17	17	2	0.117647
CP017814	366372	Exhaustive	74	38	38	2	0.0526316
CP017814	366617	Exhaustive	85	24	24	2	0.0833333
CP017814	367092	Exhaustive	66	35	35	2	0.0571429
CP017814	complement(367729)	Exhaustive	68	23	23	3	0.130435
CP017814	complement(368018)	Exhaustive	64	34	34	2	0.0588235
CP017814	complement(368591)	Exhaustive	54	29	29	2	0.0689655
CP017814	370321	Exhaustive	90	49	49	3	0.0612245
CP017814	370380	Exhaustive	87	49	49	2	0.0408163
CP017814	complement(370791)	Exhaustive	70	38	38	2	0.0526316
CP017814	complement(370904)	Exhaustive	68	46	46	2	0.0434783
CP017814	370906	Exhaustive	68	22	22	2	0.0909091
CP017814	complement(372421)	Exhaustive	59	32	32	2	0.0625
CP017814	complement(372458)	Exhaustive	54	29	29	2	0.0689655
CP017814	complement(372549)	Exhaustive	61	25	24	2	0.0833333
CP017814	complement(372745)	Exhaustive	68	30	30	2	0.0666667
CP017814	complement(373164)	Exhaustive	60	32	32	2	0.0625
CP017814	complement(373206)	Exhaustive	52	29	29	2	0.0689655
CP017814	374667	Exhaustive	73	40	40	2	0.05
CP017814	374872	Exhaustive	61	35	35	2	0.0571429
CP017814	complement(375883)	Exhaustive	88	37	37	2	0.0540541
CP017814	complement(375898)	Exhaustive	90	36	36	2	0.0555556
CP017814	375960	Exhaustive	94	59	59	2	0.0338983
CP017814	376016	Exhaustive	81	51	51	3	0.0588235
CP017814	complement(377445)	Exhaustive	67	33	33	2	0.0606061
CP017814	378505	Exhaustive	84	54	54	2	0.037037
CP017814	378701	Exhaustive	73	39	39	2	0.0512821
CP017814	complement(378796)	Exhaustive	72	35	35	2	0.0571429
CP017814	complement(378949)	Exhaustive	78	37	37	2	0.0540541
CP017814	379053	Exhaustive	80	45	45	2	0.0444444
CP017814	complement(379141)	Exhaustive	75	33	33	2	0.0606061
CP017814	complement(379168)	Exhaustive	72	31	31	2	0.0645161
CP017814	complement(379664)	Exhaustive	100	51	51	2	0.0392157
CP017814	379743	Exhaustive	87	46	46	2	0.0434783
CP017814	379747	Exhaustive	88	46	46	2	0.0434783
CP017814	complement(379856)	Exhaustive	84	38	38	2	0.0526316
CP017814	380376	Exhaustive	76	51	51	2	0.0392157
CP017814	380537	Exhaustive	92	49	49	2	0.0408163
CP017814	complement(380654)	Exhaustive	85	50	50	2	0.04
CP017814	380670	Exhaustive	85	37	37	2	0.0540541
CP017814	380773	Exhaustive	87	31	31	3	0.0967742
CP017814	381335	Exhaustive	77	53	53	3	0.0566038
CP017814	381555	Exhaustive	70	39	38	2	0.0526316
CP017814	381583	Exhaustive	71	41	41	2	0.0487805
CP017814	381653	Exhaustive	67	39	39	2	0.0512821
CP017814	381722	Exhaustive	66	39	39	2	0.0512821
CP017814	381733	Exhaustive	66	40	40	2	0.05
CP017814	complement(381961)	Exhaustive	69	18	18	2	0.111111
CP017814	382600	Exhaustive	60	39	39	2	0.0512821
CP017814	382724	Exhaustive	60	43	43	2	0.0465116
CP017814	382939	Exhaustive	82	53	53	2	0.0377358
CP017814	384183	Exhaustive	84	54	54	2	0.037037
CP017814	384189	Exhaustive	84	54	54	2	0.037037
CP017814	384208	Exhaustive	86	56	56	2	0.0357143
CP017814	complement(384284)	Exhaustive	77	26	26	2	0.0769231
CP017814	384322	Exhaustive	69	51	51	2	0.0392157
CP017814	complement(384400)	Exhaustive	61	14	14	2	0.142857
CP017814	384485	Exhaustive	62	41	41	2	0.0487805
CP017814	complement(387120)	Exhaustive	92	37	37	2	0.0540541
CP017814	complement(387148)	Exhaustive	92	36	36	2	0.0555556
CP017814	387324	Exhaustive	70	34	34	2	0.0588235
CP017814	387681	Exhaustive	78	29	29	2	0.0689655
CP017814	388105	Exhaustive	74	37	37	2	0.0540541
CP017814	complement(388842)	Exhaustive	59	36	36	2	0.0555556
CP017814	complement(389438)	Exhaustive	71	42	42	2	0.047619
CP017814	390821	Exhaustive	76	43	43	2	0.0465116
CP017814	complement(390897)	Exhaustive	67	33	33	2	0.0606061
CP017814	391273	Exhaustive	49	32	32	2	0.0625
CP017814	391451	Exhaustive	64	37	37	2	0.0540541
CP017814	391464	Exhaustive	61	34	34	2	0.0588235
CP017814	complement(392493)	Exhaustive	26	19	19	2	0.105263
CP017814	complement(393071)	Exhaustive	29	12	12	2	0.166667
CP017814	complement(393484)	Exhaustive	62	30	30	2	0.0666667
CP017814	393489	Exhaustive	61	32	32	2	0.0625
CP017814	complement(393871)	Exhaustive	49	18	18	2	0.111111
CP017814	393964	Exhaustive	72	38	38	2	0.0526316
CP017814	394543	Exhaustive	61	28	28	2	0.0714286
CP017814	complement(394621)	Exhaustive	52	25	25	2	0.08
CP017814	complement(394885)	Exhaustive	82	42	42	2	0.047619
CP017814	396096	Exhaustive	67	44	44	2	0.0454545
CP017814	396437	Exhaustive	84	48	48	2	0.0416667
CP017814	complement(396618)	Exhaustive	90	47	47	2	0.0425532
CP017814	complement(396892)	Exhaustive	94	50	50	2	0.04
CP017814	complement(396922)	Exhaustive	87	47	47	2	0.0425532
CP017814	397162	Exhaustive	73	42	42	2	0.047619
CP017814	complement(397306)	Exhaustive	75	39	39	2	0.0512821
CP017814	399073	Exhaustive	68	42	42	3	0.0714286
CP017814	399116	Exhaustive	61	41	41	2	0.0487805
CP017814	399374	Exhaustive	70	44	44	2	0.0454545
CP017814	400102	Exhaustive	63	35	35	2	0.0571429
CP017814	complement(400784)	Exhaustive	70	37	37	2	0.0540541
CP017814	401850	Exhaustive	55	27	27	2	0.0740741
CP017814	402069	Exhaustive	60	35	35	2	0.0571429
CP017814	complement(403120)	Exhaustive	67	28	28	2	0.0714286
CP017814	403700	Exhaustive	72	56	56	2	0.0357143
CP017814	404132	Exhaustive	91	51	51	2	0.0392157
CP017814	404257	Exhaustive	87	44	44	2	0.0454545
CP017814	404271	Exhaustive	90	43	42	2	0.047619
CP017814	complement(404337)	Exhaustive	81	43	43	2	0.0465116
CP017814	404416	Exhaustive	71	35	35	3	0.0857143
CP017814	405428	Exhaustive	51	24	24	2	0.0833333
CP017814	406447	Exhaustive	56	29	29	2	0.0689655
CP017814	407012	Exhaustive	76	47	47	2	0.0425532
CP017814	complement(407603)	Exhaustive	85	47	47	2	0.0425532
CP017814	complement(408160)	Exhaustive	71	30	30	2	0.0666667
CP017814	complement(408768)	Exhaustive	67	33	33	2	0.0606061
CP017814	408835	Exhaustive	64	34	34	2	0.0588235
CP017814	410431	Exhaustive	80	50	50	2	0.04
CP017814	410443	Exhaustive	81	50	50	2	0.04
CP017814	410977	Exhaustive	82	44	44	2	0.0454545
CP017814	410985	Exhaustive	81	43	43	2	0.0465116
CP017814	complement(411544)	Exhaustive	58	30	30	2	0.0666667
CP017814	complement(411708)	Exhaustive	52	25	25	2	0.08
CP017814	complement(412319)	Exhaustive	81	49	49	2	0.0408163
CP017814	complement(412657)	Exhaustive	77	44	44	2	0.0454545
CP017814	complement(413409)	Exhaustive	75	39	39	2	0.0512821
CP017814	413446	Exhaustive	80	38	38	2	0.0526316
CP017814	413515	Exhaustive	79	40	40	2	0.05
CP017814	413685	Exhaustive	76	38	38	2	0.0526316
CP017814	414190	Exhaustive	65	36	36	2	0.0555556
CP017814	complement(414215)	Exhaustive	67	32	32	2	0.0625
CP017814	414818	Exhaustive	65	31	31	2	0.0645161
CP017814	complement(415058)	Exhaustive	73	33	33	2	0.0606061
CP017814	416159	Exhaustive	74	31	31	2	0.0645161
CP017814	416186	Exhaustive	73	29	29	2	0.0689655
CP017814	416559	Exhaustive	68	32	32	2	0.0625
CP017814	complement(417634)	Exhaustive	57	22	22	2	0.0909091
CP017814	complement(418513)	Exhaustive	69	37	37	2	0.0540541
CP017814	418523	Exhaustive	72	33	33	2	0.0606061
CP017814	complement(418579)	Exhaustive	67	35	35	2	0.0571429
CP017814	419059	Exhaustive	67	38	38	2	0.0526316
CP017814	419799	Exhaustive	71	42	42	2	0.047619
CP017814	420094	Exhaustive	61	35	34	2	0.0588235
CP017814	420138	Exhaustive	51	28	28	3	0.107143
CP017814	complement(421820)	Exhaustive	54	39	39	2	0.0512821
CP017814	complement(422148)	Exhaustive	64	32	32	2	0.0625
CP017814	422813	Exhaustive	75	34	34	2	0.0588235
CP017814	complement(423527)	Exhaustive	78	51	51	2	0.0392157
CP017814	complement(426428)	Exhaustive	74	35	35	2	0.0571429
CP017814	427309	Exhaustive	58	37	37	2	0.0540541
CP017814	428036	Exhaustive	83	47	46	2	0.0434783
CP017814	complement(428591)	Exhaustive	55	29	29	2	0.0689655
CP017814	complement(430386)	Exhaustive	64	29	29	2	0.0689655
CP017814	complement(430817)	Exhaustive	74	33	33	2	0.0606061
CP017814	complement(432386)	Exhaustive	81	28	28	2	0.0714286
CP017814	complement(432491)	Exhaustive	75	24	24	2	0.0833333
CP017814	432536	Exhaustive	63	40	40	2	0.05
CP017814	432885	Exhaustive	63	40	40	2	0.05
CP017814	complement(433134)	Exhaustive	83	46	46	2	0.0434783
CP017814	complement(433296)	Exhaustive	79	43	43	2	0.0465116
CP017814	complement(433513)	Exhaustive	61	34	34	3	0.0882353
CP017814	complement(434056)	Exhaustive	90	51	51	3	0.0588235
CP017814	434074	Exhaustive	88	37	37	3	0.0810811
CP017814	434097	Exhaustive	85	39	39	2	0.0512821
CP017814	434147	Exhaustive	78	39	39	3	0.0769231
CP017814	complement(434214)	Exhaustive	86	43	43	2	0.0465116
CP017814	435181	Exhaustive	35	19	19	2	0.105263
CP017814	435674	Exhaustive	93	63	63	3	0.047619
CP017814	435935	Exhaustive	62	32	32	2	0.0625
CP017814	437004	Exhaustive	72	51	51	2	0.0392157
CP017814	437190	Exhaustive	97	49	49	2	0.0408163
CP017814	437210	Exhaustive	105	48	48	2	0.0416667
CP017814	complement(437304)	Exhaustive	94	51	51	2	0.0392157
CP017814	438191	Exhaustive	65	23	23	2	0.0869565
CP017814	438261	Exhaustive	75	26	26	2	0.0769231
CP017814	438271	Exhaustive	78	29	29	2	0.0689655
CP017814	438322	Exhaustive	73	31	31	2	0.0645161
CP017814	439320	Exhaustive	70	36	36	2	0.0555556
CP017814	complement(439414)	Exhaustive	82	38	38	2	0.0526316
CP017814	439520	Exhaustive	91	50	50	3	0.06
CP017814	439802	Exhaustive	73	57	57	2	0.0350877
CP017814	440141	Exhaustive	55	32	32	2	0.0625
CP017814	440190	Exhaustive	61	31	31	2	0.0645161
CP017814	440501	Exhaustive	48	23	23	2	0.0869565
CP017814	441443	Exhaustive	71	37	37	2	0.0540541
CP017814	complement(441733)	Exhaustive	60	35	35	2	0.0571429
CP017814	442267	Exhaustive	59	29	29	2	0.0689655
CP017814	442528	Exhaustive	75	46	46	2	0.0434783
CP017814	complement(442580)	Exhaustive	77	30	30	3	0.1
CP017814	443088	Exhaustive	85	46	46	2	0.0434783
CP017814	complement(443115)	Exhaustive	92	41	41	2	0.0487805
CP017814	443141	Exhaustive	90	46	46	3	0.0652174
CP017814	443228	Exhaustive	86	41	41	2	0.0487805
CP017814	443269	Exhaustive	75	27	27	2	0.0740741
CP017814	443277	Exhaustive	71	25	25	2	0.08
CP017814	complement(443899)	Exhaustive	80	63	63	2	0.031746
CP017814	444361	Exhaustive	46	13	13	2	0.153846
CP017814	444419	Exhaustive	48	24	24	2	0.0833333
CP017814	complement(444514)	Exhaustive	55	19	19	2	0.105263
CP017814	complement(444922)	Exhaustive	63	24	24	2	0.0833333
CP017814	complement(444971)	Exhaustive	69	32	32	2	0.0625
CP017814	complement(445003)	Exhaustive	75	35	35	2	0.0571429
CP017814	complement(445010)	Exhaustive	74	33	33	2	0.0606061
CP017814	complement(445018)	Exhaustive	75	34	34	3	0.0882353
CP017814	complement(445024)	Exhaustive	74	34	34	2	0.0588235
CP017814	complement(445025)	Exhaustive	74	34	34	2	0.0588235
CP017814	complement(445075)	Exhaustive	70	30	30	2	0.0666667
CP017814	complement(445086)	Exhaustive	68	29	29	2	0.0689655
CP017814	complement(445090)	Exhaustive	69	29	29	2	0.0689655
CP017814	complement(445093)	Exhaustive	70	30	30	2	0.0666667
CP017814	complement(445097)	Exhaustive	71	30	30	2	0.0666667
CP017814	complement(445100)	Exhaustive	72	30	30	2	0.0666667
CP017814	complement(445101)	Exhaustive	72	30	30	2	0.0666667
CP017814	complement(445103)	Exhaustive	71	30	30	2	0.0666667
CP017814	complement(445150)	Exhaustive	79	34	34	2	0.0588235
CP017814	445955	Exhaustive	61	37	37	2	0.0540541
CP017814	complement(446520)	Exhaustive	65	31	31	2	0.0645161
CP017814	complement(446869)	Exhaustive	75	42	42	2	0.047619
CP017814	complement(447959)	Exhaustive	78	49	49	2	0.0408163
CP017814	complement(448541)	Exhaustive	71	35	35	3	0.0857143
CP017814	448984	Exhaustive	72	35	35	2	0.0571429
CP017814	449429	Exhaustive	75	37	37	3	0.0810811
CP017814	449658	Exhaustive	79	43	43	2	0.0465116
CP017814	449823	Exhaustive	96	48	48	2	0.0416667
CP017814	449874	Exhaustive	92	45	45	2	0.0444444
CP017814	complement(450618)	Exhaustive	69	29	29	2	0.0689655
CP017814	451023	Exhaustive	81	51	51	2	0.0392157
CP017814	complement(451263)	Exhaustive	72	29	29	3	0.103448
CP017814	451419	Exhaustive	57	39	39	2	0.0512821
CP017814	451586	Exhaustive	73	39	39	2	0.0512821
CP017814	452873	Exhaustive	60	43	43	2	0.0465116
CP017814	452929	Exhaustive	49	35	35	2	0.0571429
CP017814	complement(453071)	Exhaustive	50	20	20	2	0.1
CP017814	453995	Exhaustive	70	32	32	2	0.0625
CP017814	454158	Exhaustive	70	34	34	2	0.0588235
CP017814	complement(454671)	Exhaustive	67	32	32	2	0.0625
CP017814	complement(454924)	Exhaustive	76	30	30	2	0.0666667
CP017814	455465	Exhaustive	86	48	48	2	0.0416667
CP017814	455550	Exhaustive	80	49	49	2	0.0408163
CP017814	455737	Exhaustive	76	50	50	2	0.04
CP017814	455771	Exhaustive	73	46	46	2	0.0434783
CP017814	456395	Exhaustive	74	46	46	2	0.0434783
CP017814	458324	Exhaustive	87	43	43	2	0.0465116
CP017814	complement(458816)	Exhaustive	65	41	41	2	0.0487805
CP017814	complement(458857)	Exhaustive	69	40	40	2	0.05
CP017814	460541	Exhaustive	74	35	35	2	0.0571429
CP017814	461001	Exhaustive	74	53	53	2	0.0377358
CP017814	461152	Exhaustive	77	40	40	2	0.05
CP017814	complement(461813)	Exhaustive	61	43	43	2	0.0465116
CP017814	complement(461932)	Exhaustive	71	40	40	2	0.05
CP017814	complement(462229)	Exhaustive	75	28	28	2	0.0714286
CP017814	462280	Exhaustive	75	46	46	2	0.0434783
CP017814	complement(462327)	Exhaustive	69	27	27	2	0.0740741
CP017814	462573	Exhaustive	58	27	27	2	0.0740741
CP017814	complement(462982)	Exhaustive	75	41	41	2	0.0487805
CP017814	complement(463371)	Exhaustive	65	42	42	2	0.047619
CP017814	complement(463502)	Exhaustive	75	36	36	2	0.0555556
CP017814	463517	Exhaustive	74	39	39	2	0.0512821
CP017814	complement(463564)	Exhaustive	72	34	34	2	0.0588235
CP017814	463663	Exhaustive	76	40	40	2	0.05
CP017814	463713	Exhaustive	75	37	37	2	0.0540541
CP017814	464053	Exhaustive	56	25	25	2	0.08
CP017814	464551	Exhaustive	68	32	32	2	0.0625
CP017814	464566	Exhaustive	70	33	33	2	0.0606061
CP017814	complement(464570)	Exhaustive	70	37	37	3	0.0810811
CP017814	complement(464847)	Exhaustive	81	42	42	2	0.047619
CP017814	464911	Exhaustive	76	37	37	2	0.0540541
CP017814	466245	Exhaustive	57	29	29	2	0.0689655
CP017814	complement(467593)	Exhaustive	76	35	35	2	0.0571429
CP017814	complement(467677)	Exhaustive	73	38	38	2	0.0526316
CP017814	467761	Exhaustive	80	40	40	2	0.05
CP017814	complement(467807)	Exhaustive	72	37	37	2	0.0540541
CP017814	468158	Exhaustive	74	42	42	2	0.047619
CP017814	468204	Exhaustive	65	34	34	2	0.0588235
CP017814	468759	Exhaustive	67	33	33	2	0.0606061
CP017814	469188	Exhaustive	60	38	38	2	0.0526316
CP017814	complement(470093)	Exhaustive	71	22	22	2	0.0909091
CP017814	470477	Exhaustive	71	45	45	2	0.0444444
CP017814	471545	Exhaustive	69	50	50	2	0.04
CP017814	472315	Exhaustive	70	43	43	2	0.0465116
CP017814	472336	Exhaustive	68	39	39	2	0.0512821
CP017814	complement(473414)	Exhaustive	70	48	48	2	0.0416667
CP017814	complement(473482)	Exhaustive	73	49	49	2	0.0408163
CP017814	474006	Exhaustive	64	44	44	2	0.0454545
CP017814	474633	Exhaustive	67	39	39	2	0.0512821
CP017814	474635	Exhaustive	66	39	39	2	0.0512821
CP017814	complement(474811)	Exhaustive	67	33	33	2	0.0606061
CP017814	474829	Exhaustive	71	37	37	2	0.0540541
CP017814	474932	Exhaustive	66	31	31	2	0.0645161
CP017814	475526	Exhaustive	78	41	41	2	0.0487805
CP017814	complement(476271)	Exhaustive	65	43	43	2	0.0465116
CP017814	complement(477821)	Exhaustive	70	46	46	2	0.0434783
CP017814	478102	Exhaustive	62	32	32	2	0.0625
CP017814	478347	Exhaustive	49	36	36	2	0.0555556
CP017814	480578	Exhaustive	67	33	33	2	0.0606061
CP017814	complement(481500)	Exhaustive	58	43	43	2	0.0465116
CP017814	complement(483520)	Exhaustive	72	38	38	2	0.0526316
CP017814	complement(483789)	Exhaustive	85	49	49	2	0.0408163
CP017814	484470	Exhaustive	44	36	36	2	0.0555556
CP017814	complement(484790)	Exhaustive	57	30	30	2	0.0666667
CP017814	complement(485585)	Exhaustive	65	35	35	2	0.0571429
CP017814	complement(485949)	Exhaustive	64	39	39	2	0.0512821
CP017814	486395	Exhaustive	66	30	30	2	0.0666667
CP017814	486608	Exhaustive	44	15	15	2	0.133333
CP017814	complement(486955)	Exhaustive	84	47	47	2	0.0425532
CP017814	487120	Exhaustive	79	42	42	2	0.047619
CP017814	487918	Exhaustive	55	43	43	2	0.0465116
CP017814	complement(488746)	Exhaustive	63	39	39	2	0.0512821
CP017814	complement(490972)	Exhaustive	89	33	32	2	0.0625
CP017814	491909	Exhaustive	73	24	24	2	0.0833333
CP017814	complement(492051)	Exhaustive	61	39	39	3	0.0769231
CP017814	494095	Exhaustive	67	42	42	2	0.047619
CP017814	494201	Exhaustive	70	41	41	2	0.0487805
CP017814	494354	Exhaustive	74	44	44	2	0.0454545
CP017814	494360	Exhaustive	73	44	44	2	0.0454545
CP017814	494380	Exhaustive	70	43	43	2	0.0465116
CP017814	494475	Exhaustive	51	34	34	2	0.0588235
CP017814	494856	Exhaustive	93	46	46	2	0.0434783
CP017814	494893	Exhaustive	98	58	58	3	0.0517241
CP017814	complement(494930)	Exhaustive	95	34	34	2	0.0588235
CP017814	494974	Exhaustive	90	65	65	3	0.0461538
CP017814	complement(495093)	Exhaustive	97	32	32	2	0.0625
CP017814	495098	Exhaustive	98	65	65	3	0.0461538
CP017814	495418	Exhaustive	60	16	16	2	0.125
CP017814	495635	Exhaustive	64	37	37	2	0.0540541
CP017814	496664	Exhaustive	66	41	41	2	0.0487805
CP017814	complement(497419)	Exhaustive	65	32	32	2	0.0625
CP017814	complement(497603)	Exhaustive	69	36	36	2	0.0555556
CP017814	complement(497641)	Exhaustive	68	35	35	2	0.0571429
CP017814	complement(497944)	Exhaustive	76	52	52	3	0.0576923
CP017814	complement(498455)	Exhaustive	80	44	44	2	0.0454545
CP017814	complement(498597)	Exhaustive	99	54	54	2	0.037037
CP017814	complement(498599)	Exhaustive	100	54	54	2	0.037037
CP017814	complement(498889)	Exhaustive	71	27	27	2	0.0740741
CP017814	499236	Exhaustive	60	25	25	2	0.08
CP017814	complement(499592)	Exhaustive	58	41	41	2	0.0487805
CP017814	complement(500298)	Exhaustive	63	32	32	2	0.0625
CP017814	500869	Exhaustive	64	39	39	2	0.0512821
CP017814	501251	Exhaustive	76	45	45	2	0.0444444
CP017814	501532	Exhaustive	66	20	20	2	0.1
CP017814	complement(501663)	Exhaustive	71	47	47	2	0.0425532
CP017814	complement(503062)	Exhaustive	80	41	41	2	0.0487805
CP017814	complement(503639)	Exhaustive	75	42	42	2	0.047619
CP017814	503689	Exhaustive	80	32	32	2	0.0625
CP017814	complement(503748)	Exhaustive	84	49	49	2	0.0408163
CP017814	complement(504248)	Exhaustive	73	38	38	2	0.0526316
CP017814	504603	Exhaustive	78	40	40	3	0.075
CP017814	504681	Exhaustive	83	45	45	2	0.0444444
CP017814	complement(504993)	Exhaustive	80	48	48	2	0.0416667
CP017814	505252	Exhaustive	65	30	30	2	0.0666667
CP017814	505514	Exhaustive	73	41	41	2	0.0487805
CP017814	506337	Exhaustive	66	27	27	2	0.0740741
CP017814	506989	Exhaustive	74	38	38	2	0.0526316
CP017814	complement(508068)	Exhaustive	90	56	56	2	0.0357143
CP017814	complement(508089)	Exhaustive	85	54	54	2	0.037037
CP017814	complement(508174)	Exhaustive	73	47	47	2	0.0425532
CP017814	complement(509151)	Exhaustive	57	44	44	2	0.0454545
CP017814	complement(509367)	Exhaustive	58	23	23	2	0.0869565
CP017814	complement(509539)	Exhaustive	82	33	33	2	0.0606061
CP017814	509559	Exhaustive	87	53	53	3	0.0566038
CP017814	509595	Exhaustive	79	48	48	5	0.104167
CP017814	509597	Exhaustive	77	46	46	3	0.0652174
CP017814	509639	Exhaustive	83	49	48	3	0.0625
CP017814	509649	Exhaustive	89	52	52	3	0.0576923
CP017814	509669	Exhaustive	90	51	51	2	0.0392157
CP017814	509779	Exhaustive	68	37	37	2	0.0540541
CP017814	509782	Exhaustive	68	37	37	2	0.0540541
CP017814	complement(510138)	Exhaustive	60	36	36	2	0.0555556
CP017814	510163	Exhaustive	70	28	28	2	0.0714286
CP017814	complement(510190)	Exhaustive	68	42	42	2	0.047619
CP017814	complement(510199)	Exhaustive	67	41	41	3	0.0731707
CP017814	510228	Exhaustive	73	28	28	2	0.0714286
CP017814	complement(510252)	Exhaustive	76	47	47	6	0.12766
CP017814	510266	Exhaustive	74	29	29	2	0.0689655
CP017814	510274	Exhaustive	76	28	28	2	0.0714286
CP017814	510298	Exhaustive	84	30	30	2	0.0666667
CP017814	complement(510368)	Exhaustive	74	44	44	2	0.0454545
CP017814	510709	Exhaustive	73	28	28	2	0.0714286
CP017814	complement(510726)	Exhaustive	73	45	45	3	0.0666667
CP017814	complement(510850)	Exhaustive	80	55	55	2	0.0363636
CP017814	complement(510926)	Exhaustive	80	56	56	2	0.0357143
CP017814	510976	Exhaustive	71	26	26	2	0.0769231
CP017814	complement(511360)	Exhaustive	76	49	49	2	0.0408163
CP017814	complement(512806)	Exhaustive	64	31	31	2	0.0645161
CP017814	complement(513210)	Exhaustive	73	23	23	2	0.0869565
CP017814	513462	Exhaustive	55	19	19	3	0.157895
CP017814	513564	Exhaustive	49	26	26	2	0.0769231
CP017814	complement(514086)	Exhaustive	60	29	29	2	0.0689655
CP017814	complement(514150)	Exhaustive	70	37	37	2	0.0540541
CP017814	complement(515353)	Exhaustive	77	41	41	2	0.0487805
CP017814	515701	Exhaustive	60	26	26	2	0.0769231
CP017814	complement(515890)	Exhaustive	61	25	25	2	0.08
CP017814	515945	Exhaustive	78	48	48	2	0.0416667
CP017814	complement(516239)	Exhaustive	79	45	45	2	0.0444444
CP017814	complement(517446)	Exhaustive	93	48	48	2	0.0416667
CP017814	complement(517618)	Exhaustive	83	50	50	3	0.06
CP017814	complement(518129)	Exhaustive	62	27	27	2	0.0740741
CP017814	complement(518185)	Exhaustive	68	30	30	2	0.0666667
CP017814	complement(518486)	Exhaustive	72	39	39	2	0.0512821
CP017814	complement(518532)	Exhaustive	69	35	35	2	0.0571429
CP017814	complement(518533)	Exhaustive	68	35	35	2	0.0571429
CP017814	complement(518679)	Exhaustive	75	49	49	2	0.0408163
CP017814	518977	Exhaustive	61	31	31	2	0.0645161
CP017814	520018	Exhaustive	55	28	28	2	0.0714286
CP017814	520175	Exhaustive	70	30	29	2	0.0689655
CP017814	520605	Exhaustive	59	27	27	3	0.111111
CP017814	521358	Exhaustive	47	37	37	2	0.0540541
CP017814	522552	Exhaustive	76	43	43	2	0.0465116
CP017814	523565	Exhaustive	53	29	29	2	0.0689655
CP017814	524278	Exhaustive	53	35	35	2	0.0571429
CP017814	complement(524468)	Exhaustive	76	28	28	2	0.0714286
CP017814	524517	Exhaustive	74	45	45	2	0.0444444
CP017814	complement(525571)	Exhaustive	76	42	42	2	0.047619
CP017814	526211	Exhaustive	72	46	46	2	0.0434783
CP017814	complement(526902)	Exhaustive	65	30	30	2	0.0666667
CP017814	529886	Exhaustive	82	54	54	2	0.037037
CP017814	530542	Exhaustive	71	36	36	2	0.0555556
CP017814	532413	Exhaustive	73	50	50	2	0.04
CP017814	complement(533436)	Exhaustive	63	33	33	2	0.0606061
CP017814	complement(533834)	Exhaustive	78	48	48	2	0.0416667
CP017814	535673	Exhaustive	75	46	46	2	0.0434783
CP017814	complement(535942)	Exhaustive	84	43	43	2	0.0465116
CP017814	complement(536128)	Exhaustive	78	36	36	3	0.0833333
CP017814	536776	Exhaustive	70	32	32	2	0.0625
CP017814	536815	Exhaustive	66	29	29	2	0.0689655
CP017814	537009	Exhaustive	52	26	26	2	0.0769231
CP017814	537016	Exhaustive	52	26	26	2	0.0769231
CP017814	537253	Exhaustive	66	46	46	2	0.0434783
CP017814	complement(537294)	Exhaustive	59	18	18	2	0.111111
CP017814	537540	Exhaustive	50	31	31	3	0.0967742
CP017814	537543	Exhaustive	50	30	30	2	0.0666667
CP017814	542484	Exhaustive	85	49	49	2	0.0408163
CP017814	542492	Exhaustive	84	48	48	2	0.0416667
CP017814	complement(542707)	Exhaustive	74	38	38	2	0.0526316
CP017814	complement(542731)	Exhaustive	64	32	32	3	0.09375
CP017814	complement(542763)	Exhaustive	61	30	30	2	0.0666667
CP017814	complement(542771)	Exhaustive	59	29	28	3	0.107143
CP017814	complement(542989)	Exhaustive	58	40	40	2	0.05
CP017814	complement(543475)	Exhaustive	71	29	29	2	0.0689655
CP017814	complement(543640)	Exhaustive	66	33	32	2	0.0625
CP017814	543681	Exhaustive	61	34	34	2	0.0588235
CP017814	544218	Exhaustive	83	41	41	2	0.0487805
CP017814	complement(545202)	Exhaustive	72	38	38	2	0.0526316
CP017814	545244	Exhaustive	71	30	30	2	0.0666667
CP017814	complement(545947)	Exhaustive	73	40	40	2	0.05
CP017814	547246	Exhaustive	63	33	33	2	0.0606061
CP017814	547802	Exhaustive	66	34	34	2	0.0588235
CP017814	complement(548058)	Exhaustive	71	36	36	2	0.0555556
CP017814	complement(548068)	Exhaustive	71	39	39	2	0.0512821
CP017814	complement(548079)	Exhaustive	69	40	40	2	0.05
CP017814	complement(548190)	Exhaustive	66	41	41	2	0.0487805
CP017814	548484	Exhaustive	58	29	29	2	0.0689655
CP017814	549848	Exhaustive	55	30	30	2	0.0666667
CP017814	551151	Exhaustive	67	29	29	2	0.0689655
CP017814	551285	Exhaustive	63	31	31	2	0.0645161
CP017814	551460	Exhaustive	70	35	35	2	0.0571429
CP017814	complement(552247)	Exhaustive	75	41	41	2	0.0487805
CP017814	552301	Exhaustive	74	35	35	2	0.0571429
CP017814	complement(552828)	Exhaustive	65	35	35	2	0.0571429
CP017814	complement(553771)	Exhaustive	67	42	42	2	0.047619
CP017814	complement(553878)	Exhaustive	75	49	49	2	0.0408163
CP017814	555282	Exhaustive	82	42	42	2	0.047619
CP017814	555602	Exhaustive	61	30	30	2	0.0666667
CP017814	556181	Exhaustive	77	47	47	2	0.0425532
CP017814	556348	Exhaustive	73	44	44	2	0.0454545
CP017814	556445	Exhaustive	79	48	48	2	0.0416667
CP017814	complement(556481)	Exhaustive	76	32	32	2	0.0625
CP017814	complement(557622)	Exhaustive	59	29	29	2	0.0689655
CP017814	complement(558918)	Exhaustive	63	25	25	2	0.08
CP017814	complement(559504)	Exhaustive	74	49	49	3	0.0612245
CP017814	complement(560613)	Exhaustive	80	51	51	2	0.0392157
CP017814	complement(560692)	Exhaustive	67	48	48	2	0.0416667
CP017814	561520	Exhaustive	83	39	39	2	0.0512821
CP017814	561643	Exhaustive	74	33	33	2	0.0606061
CP017814	561891	Exhaustive	68	33	33	2	0.0606061
CP017814	complement(568618)	Exhaustive	76	38	38	2	0.0526316
CP017814	568680	Exhaustive	75	41	41	2	0.0487805
CP017814	570693	Exhaustive	49	29	29	2	0.0689655
CP017814	complement(570924)	Exhaustive	54	38	38	2	0.0526316
CP017814	complement(571849)	Exhaustive	67	35	35	2	0.0571429
CP017814	complement(571922)	Exhaustive	66	33	33	2	0.0606061
CP017814	complement(571924)	Exhaustive	66	33	33	2	0.0606061
CP017814	complement(571926)	Exhaustive	68	34	34	2	0.0588235
CP017814	complement(571930)	Exhaustive	69	35	35	2	0.0571429
CP017814	complement(571933)	Exhaustive	71	37	37	2	0.0540541
CP017814	complement(571944)	Exhaustive	70	37	37	2	0.0540541
CP017814	complement(572053)	Exhaustive	69	34	34	2	0.0588235
CP017814	complement(572067)	Exhaustive	70	35	35	2	0.0571429
CP017814	complement(572100)	Exhaustive	67	29	29	2	0.0689655
CP017814	complement(572414)	Exhaustive	77	35	35	2	0.0571429
CP017814	573089	Exhaustive	73	36	36	2	0.0555556
CP017814	complement(573107)	Exhaustive	70	36	36	2	0.0555556
CP017814	complement(574426)	Exhaustive	50	32	32	4	0.125
CP017814	complement(575153)	Exhaustive	58	27	27	2	0.0740741
CP017814	complement(576521)	Exhaustive	49	26	26	2	0.0769231
CP017814	complement(576732)	Exhaustive	68	44	44	2	0.0454545
CP017814	complement(578519)	Exhaustive	70	35	35	4	0.114286
CP017814	complement(578534)	Exhaustive	64	30	30	2	0.0666667
CP017814	complement(579200)	Exhaustive	61	33	33	2	0.0606061
CP017814	579253	Exhaustive	69	33	33	2	0.0606061
CP017814	579697	Exhaustive	69	33	33	2	0.0606061
CP017814	complement(579794)	Exhaustive	78	37	37	2	0.0540541
CP017814	579933	Exhaustive	90	42	42	2	0.047619
CP017814	complement(580791)	Exhaustive	77	53	53	2	0.0377358
CP017814	581573	Exhaustive	68	40	40	2	0.05
CP017814	581808	Exhaustive	73	43	43	2	0.0465116
CP017814	581832	Exhaustive	69	41	41	2	0.0487805
CP017814	complement(582295)	Exhaustive	66	37	37	2	0.0540541
CP017814	complement(582537)	Exhaustive	69	37	37	2	0.0540541
CP017814	complement(582817)	Exhaustive	69	26	26	2	0.0769231
CP017814	complement(582981)	Exhaustive	76	37	37	2	0.0540541
CP017814	complement(583145)	Exhaustive	66	40	40	2	0.05
CP017814	complement(583460)	Exhaustive	63	27	27	2	0.0740741
CP017814	complement(583638)	Exhaustive	78	37	37	2	0.0540541
CP017814	584285	Exhaustive	75	34	34	2	0.0588235
CP017814	complement(584534)	Exhaustive	62	32	32	2	0.0625
CP017814	584706	Exhaustive	69	37	37	2	0.0540541
CP017814	complement(584843)	Exhaustive	69	38	38	2	0.0526316
CP017814	585668	Exhaustive	70	32	32	2	0.0625
CP017814	complement(586028)	Exhaustive	78	38	38	2	0.0526316
CP017814	complement(586119)	Exhaustive	80	36	36	2	0.0555556
CP017814	588154	Exhaustive	67	34	34	2	0.0588235
CP017814	complement(589245)	Exhaustive	80	44	44	2	0.0454545
CP017814	complement(589452)	Exhaustive	60	26	26	2	0.0769231
CP017814	589624	Exhaustive	68	38	38	2	0.0526316
CP017814	589724	Exhaustive	67	35	35	2	0.0571429
CP017814	589850	Exhaustive	70	34	34	2	0.0588235
CP017814	590854	Exhaustive	68	39	39	2	0.0512821
CP017814	591486	Exhaustive	54	38	38	3	0.0789474
CP017814	592252	Exhaustive	70	45	45	2	0.0444444
CP017814	592746	Exhaustive	89	46	46	2	0.0434783
CP017814	593322	Exhaustive	60	37	37	2	0.0540541
CP017814	593325	Exhaustive	61	37	37	3	0.0810811
CP017814	complement(595376)	Exhaustive	67	38	38	2	0.0526316
CP017814	complement(596138)	Exhaustive	73	26	26	2	0.0769231
CP017814	complement(596907)	Exhaustive	68	50	50	2	0.04
CP017814	597430	Exhaustive	61	36	36	2	0.0555556
CP017814	597621	Exhaustive	64	34	34	2	0.0588235
CP017814	complement(597648)	Exhaustive	68	35	35	2	0.0571429
CP017814	complement(597669)	Exhaustive	70	37	37	2	0.0540541
CP017814	complement(597715)	Exhaustive	65	32	32	2	0.0625
CP017814	complement(597723)	Exhaustive	64	32	32	2	0.0625
CP017814	complement(597826)	Exhaustive	78	39	39	2	0.0512821
CP017814	complement(597984)	Exhaustive	74	37	37	2	0.0540541
CP017814	599532	Exhaustive	72	23	23	2	0.0869565
CP017814	601414	Exhaustive	72	44	44	2	0.0454545
CP017814	601675	Exhaustive	68	41	41	2	0.0487805
CP017814	601843	Exhaustive	67	33	33	2	0.0606061
CP017814	complement(602046)	Exhaustive	69	29	29	2	0.0689655
CP017814	complement(602828)	Exhaustive	75	51	51	2	0.0392157
CP017814	complement(602882)	Exhaustive	70	54	54	2	0.037037
CP017814	complement(603146)	Exhaustive	57	32	32	3	0.09375
CP017814	603452	Exhaustive	87	42	42	2	0.047619
CP017814	complement(603630)	Exhaustive	72	44	44	2	0.0454545
CP017814	604337	Exhaustive	56	27	27	2	0.0740741
CP017814	604858	Exhaustive	65	36	36	2	0.0555556
CP017814	604959	Exhaustive	72	39	39	2	0.0512821
CP017814	complement(604971)	Exhaustive	74	35	35	3	0.0857143
CP017814	605465	Exhaustive	65	39	39	2	0.0512821
CP017814	complement(606239)	Exhaustive	59	26	26	2	0.0769231
CP017814	complement(607038)	Exhaustive	62	36	36	2	0.0555556
CP017814	complement(607067)	Exhaustive	62	37	37	2	0.0540541
CP017814	complement(607127)	Exhaustive	59	36	36	2	0.0555556
CP017814	607622	Exhaustive	66	36	36	2	0.0555556
CP017814	607955	Exhaustive	70	33	33	2	0.0606061
CP017814	complement(608210)	Exhaustive	62	26	26	2	0.0769231
CP017814	complement(608750)	Exhaustive	73	52	51	2	0.0392157
CP017814	609181	Exhaustive	68	36	36	2	0.0555556
CP017814	complement(609484)	Exhaustive	73	37	37	4	0.108108
CP017814	complement(609490)	Exhaustive	72	37	37	3	0.0810811
CP017814	complement(609504)	Exhaustive	68	35	35	2	0.0571429
CP017814	complement(609520)	Exhaustive	71	35	35	2	0.0571429
CP017814	610043	Exhaustive	93	49	49	5	0.102041
CP017814	610059	Exhaustive	91	49	49	2	0.0408163
CP017814	complement(610066)	Exhaustive	91	41	41	2	0.0487805
CP017814	complement(610110)	Exhaustive	82	33	33	2	0.0606061
CP017814	610361	Exhaustive	56	39	39	2	0.0512821
CP017814	610510	Exhaustive	74	50	50	2	0.04
CP017814	611116	Exhaustive	70	25	25	2	0.08
CP017814	complement(611327)	Exhaustive	70	54	54	2	0.037037
CP017814	611651	Exhaustive	55	16	16	2	0.125
CP017814	complement(611721)	Exhaustive	59	43	43	2	0.0465116
CP017814	611878	Exhaustive	79	33	33	2	0.0606061
CP017814	612506	Exhaustive	68	17	17	3	0.176471
CP017814	613336	Exhaustive	68	33	33	2	0.0606061
CP017814	613447	Exhaustive	65	34	34	2	0.0588235
CP017814	613463	Exhaustive	63	33	33	2	0.0606061
CP017814	613468	Exhaustive	63	33	33	2	0.0606061
CP017814	613810	Exhaustive	48	21	21	3	0.142857
CP017814	complement(614114)	Exhaustive	69	32	32	2	0.0625
CP017814	complement(614285)	Exhaustive	49	32	32	2	0.0625
CP017814	614771	Exhaustive	75	33	33	2	0.0606061
CP017814	614786	Exhaustive	76	33	33	2	0.0606061
CP017814	615244	Exhaustive	73	30	30	2	0.0666667
CP017814	615250	Exhaustive	75	31	31	2	0.0645161
CP017814	complement(617018)	Exhaustive	77	54	54	2	0.037037
CP017814	618330	Exhaustive	76	42	42	2	0.047619
CP017814	complement(618358)	Exhaustive	72	31	31	3	0.0967742
CP017814	complement(621684)	Exhaustive	72	25	25	2	0.08
CP017814	complement(621711)	Exhaustive	69	22	22	2	0.0909091
CP017814	621821	Exhaustive	83	56	56	2	0.0357143
CP017814	622019	Exhaustive	69	37	37	2	0.0540541
CP017814	complement(623197)	Exhaustive	84	49	49	2	0.0408163
CP017814	623297	Exhaustive	82	41	41	2	0.0487805
CP017814	complement(624046)	Exhaustive	75	35	35	2	0.0571429
CP017814	624613	Exhaustive	88	45	45	2	0.0444444
CP017814	complement(625394)	Exhaustive	68	45	45	2	0.0444444
CP017814	627035	Exhaustive	62	30	30	3	0.1
CP017814	627059	Exhaustive	63	30	30	2	0.0666667
CP017814	627070	Exhaustive	69	33	33	2	0.0606061
CP017814	627096	Exhaustive	66	31	31	2	0.0645161
CP017814	627282	Exhaustive	54	21	21	2	0.0952381
CP017814	627402	Exhaustive	63	25	25	2	0.08
CP017814	627459	Exhaustive	61	27	27	2	0.0740741
CP017814	627463	Exhaustive	62	28	28	2	0.0714286
CP017814	627594	Exhaustive	72	33	33	2	0.0606061
CP017814	627613	Exhaustive	71	33	33	2	0.0606061
CP017814	627928	Exhaustive	78	39	39	2	0.0512821
CP017814	complement(628339)	Exhaustive	62	31	31	2	0.0645161
CP017814	628690	Exhaustive	55	31	31	2	0.0645161
CP017814	628697	Exhaustive	55	31	31	2	0.0645161
CP017814	628729	Exhaustive	59	33	33	2	0.0606061
CP017814	628875	Exhaustive	63	37	37	2	0.0540541
CP017814	complement(628913)	Exhaustive	58	26	26	2	0.0769231
CP017814	complement(629083)	Exhaustive	68	38	38	2	0.0526316
CP017814	complement(629282)	Exhaustive	77	45	45	2	0.0444444
CP017814	complement(629327)	Exhaustive	74	43	43	2	0.0465116
CP017814	complement(629363)	Exhaustive	68	41	41	2	0.0487805
CP017814	630233	Exhaustive	52	32	32	2	0.0625
CP017814	complement(630664)	Exhaustive	80	39	39	2	0.0512821
CP017814	630855	Exhaustive	61	26	26	2	0.0769231
CP017814	complement(631948)	Exhaustive	58	27	27	2	0.0740741
CP017814	complement(632137)	Exhaustive	74	28	28	2	0.0714286
CP017814	632150	Exhaustive	70	43	43	2	0.0465116
CP017814	632208	Exhaustive	64	39	39	2	0.0512821
CP017814	complement(632488)	Exhaustive	80	35	35	2	0.0571429
CP017814	complement(633319)	Exhaustive	56	35	35	2	0.0571429
CP017814	633707	Exhaustive	61	27	27	2	0.0740741
CP017814	complement(634381)	Exhaustive	57	23	23	2	0.0869565
CP017814	complement(634397)	Exhaustive	55	22	22	2	0.0909091
CP017814	634710	Exhaustive	76	41	41	2	0.0487805
CP017814	634755	Exhaustive	79	46	46	2	0.0434783
CP017814	636117	Exhaustive	81	54	54	2	0.037037
CP017814	complement(636394)	Exhaustive	56	21	21	2	0.0952381
CP017814	complement(636854)	Exhaustive	80	49	49	2	0.0408163
CP017814	complement(636957)	Exhaustive	72	43	43	2	0.0465116
CP017814	complement(637682)	Exhaustive	73	40	40	2	0.05
CP017814	638279	Exhaustive	68	31	31	2	0.0645161
CP017814	complement(638341)	Exhaustive	74	34	34	2	0.0588235
CP017814	638522	Exhaustive	68	45	45	2	0.0444444
CP017814	638887	Exhaustive	57	30	30	2	0.0666667
CP017814	639182	Exhaustive	68	32	32	2	0.0625
CP017814	639267	Exhaustive	70	31	31	2	0.0645161
CP017814	complement(640817)	Exhaustive	59	29	29	2	0.0689655
CP017814	complement(641010)	Exhaustive	63	32	32	2	0.0625
CP017814	641745	Exhaustive	72	34	34	2	0.0588235
CP017814	641758	Exhaustive	69	33	33	2	0.0606061
CP017814	641843	Exhaustive	68	36	36	2	0.0555556
CP017814	642159	Exhaustive	71	31	31	2	0.0645161
CP017814	complement(643081)	Exhaustive	68	32	32	2	0.0625
CP017814	complement(643272)	Exhaustive	70	34	34	2	0.0588235
CP017814	643510	Exhaustive	68	36	36	2	0.0555556
CP017814	complement(643512)	Exhaustive	67	32	32	2	0.0625
CP017814	644511	Exhaustive	92	52	52	2	0.0384615
CP017814	complement(644663)	Exhaustive	68	37	37	2	0.0540541
CP017814	645072	Exhaustive	72	47	46	2	0.0434783
CP017814	645305	Exhaustive	83	48	48	2	0.0416667
CP017814	645359	Exhaustive	82	50	50	2	0.04
CP017814	645434	Exhaustive	81	53	53	2	0.0377358
CP017814	complement(645619)	Exhaustive	70	36	36	2	0.0555556
CP017814	648228	Exhaustive	64	34	34	2	0.0588235
CP017814	complement(648608)	Exhaustive	70	30	30	2	0.0666667
CP017814	648774	Exhaustive	65	30	30	2	0.0666667
CP017814	complement(648853)	Exhaustive	58	32	32	2	0.0625
CP017814	648930	Exhaustive	73	38	38	2	0.0526316
CP017814	649679	Exhaustive	85	34	34	2	0.0588235
CP017814	complement(649685)	Exhaustive	88	53	53	3	0.0566038
CP017814	649701	Exhaustive	90	32	32	2	0.0625
CP017814	complement(649742)	Exhaustive	83	53	53	5	0.0943396
CP017814	649865	Exhaustive	67	20	20	2	0.1
CP017814	650482	Exhaustive	71	37	37	2	0.0540541
CP017814	complement(650529)	Exhaustive	74	36	36	2	0.0555556
CP017814	complement(650657)	Exhaustive	61	29	29	2	0.0689655
CP017814	650763	Exhaustive	65	26	26	2	0.0769231
CP017814	651262	Exhaustive	90	39	39	2	0.0512821
CP017814	651810	Exhaustive	82	53	53	2	0.0377358
CP017814	652221	Exhaustive	78	44	44	2	0.0454545
CP017814	653574	Exhaustive	82	56	56	2	0.0357143
CP017814	654000	Exhaustive	68	44	44	2	0.0454545
CP017814	complement(654230)	Exhaustive	61	28	28	2	0.0714286
CP017814	complement(655953)	Exhaustive	71	26	26	2	0.0769231
CP017814	complement(657638)	Exhaustive	66	30	30	2	0.0666667
CP017814	complement(658450)	Exhaustive	63	37	37	2	0.0540541
CP017814	658605	Exhaustive	62	17	17	2	0.117647
CP017814	659380	Exhaustive	61	43	43	3	0.0697674
CP017814	659399	Exhaustive	63	45	45	2	0.0444444
CP017814	659663	Exhaustive	76	39	39	3	0.0769231
CP017814	660069	Exhaustive	77	46	46	5	0.108696
CP017814	660081	Exhaustive	78	46	46	3	0.0652174
CP017814	complement(660109)	Exhaustive	76	28	28	2	0.0714286
CP017814	660114	Exhaustive	74	47	47	2	0.0425532
CP017814	complement(660166)	Exhaustive	72	32	32	2	0.0625
CP017814	662344	Exhaustive	82	41	41	2	0.0487805
CP017814	complement(662369)	Exhaustive	79	42	42	2	0.047619
CP017814	662456	Exhaustive	84	36	36	2	0.0555556
CP017814	662520	Exhaustive	83	33	33	2	0.0606061
CP017814	662782	Exhaustive	62	15	15	2	0.133333
CP017814	complement(663201)	Exhaustive	78	44	44	2	0.0454545
CP017814	664378	Exhaustive	75	31	31	2	0.0645161
CP017814	complement(664432)	Exhaustive	61	36	36	2	0.0555556
CP017814	complement(664884)	Exhaustive	75	37	37	2	0.0540541
CP017814	666048	Exhaustive	56	36	36	2	0.0555556
CP017814	666358	Exhaustive	79	45	45	2	0.0444444
CP017814	666424	Exhaustive	81	41	41	3	0.0731707
CP017814	complement(666428)	Exhaustive	80	41	41	2	0.0487805
CP017814	complement(667470)	Exhaustive	58	34	34	2	0.0588235
CP017814	668681	Exhaustive	54	52	52	2	0.0384615
CP017814	complement(670790)	Exhaustive	65	35	35	2	0.0571429
CP017814	670858	Exhaustive	68	30	30	2	0.0666667
CP017814	complement(670992)	Exhaustive	73	48	48	2	0.0416667
CP017814	complement(671092)	Exhaustive	72	54	54	3	0.0555556
CP017814	complement(671451)	Exhaustive	66	47	47	2	0.0425532
CP017814	672827	Exhaustive	58	14	14	2	0.142857
CP017814	complement(673966)	Exhaustive	67	43	43	2	0.0465116
CP017814	complement(674107)	Exhaustive	86	48	48	2	0.0416667
CP017814	complement(674373)	Exhaustive	60	31	31	2	0.0645161
CP017814	674706	Exhaustive	72	35	35	2	0.0571429
CP017814	675453	Exhaustive	57	35	35	2	0.0571429
CP017814	676296	Exhaustive	69	39	39	2	0.0512821
CP017814	676443	Exhaustive	79	39	39	2	0.0512821
CP017814	complement(677032)	Exhaustive	78	41	41	2	0.0487805
CP017814	complement(677041)	Exhaustive	78	41	41	2	0.0487805
CP017814	677167	Exhaustive	75	32	32	2	0.0625
CP017814	complement(677317)	Exhaustive	80	36	36	2	0.0555556
CP017814	complement(677567)	Exhaustive	75	40	40	2	0.05
CP017814	678062	Exhaustive	65	29	29	2	0.0689655
CP017814	complement(678362)	Exhaustive	76	43	43	2	0.0465116
CP017814	679803	Exhaustive	55	25	25	2	0.08
CP017814	680099	Exhaustive	87	47	47	2	0.0425532
CP017814	complement(682236)	Exhaustive	58	29	29	2	0.0689655
CP017814	complement(682487)	Exhaustive	76	31	31	2	0.0645161
CP017814	682605	Exhaustive	75	41	41	4	0.097561
CP017814	complement(682615)	Exhaustive	76	35	35	2	0.0571429
CP017814	complement(683981)	Exhaustive	79	35	35	2	0.0571429
CP017814	683994	Exhaustive	80	47	47	2	0.0425532
CP017814	complement(684159)	Exhaustive	80	41	41	2	0.0487805
CP017814	complement(684439)	Exhaustive	77	38	38	2	0.0526316
CP017814	686234	Exhaustive	73	35	35	2	0.0571429
CP017814	complement(686260)	Exhaustive	80	40	40	2	0.05
CP017814	complement(686281)	Exhaustive	79	39	39	2	0.0512821
CP017814	complement(686463)	Exhaustive	75	34	34	2	0.0588235
CP017814	complement(687476)	Exhaustive	76	37	37	2	0.0540541
CP017814	complement(689543)	Exhaustive	67	46	46	2	0.0434783
CP017814	complement(689752)	Exhaustive	60	31	31	4	0.129032
CP017814	complement(689924)	Exhaustive	86	44	44	3	0.0681818
CP017814	690066	Exhaustive	75	42	42	2	0.047619
CP017814	690381	Exhaustive	70	29	29	2	0.0689655
CP017814	complement(691211)	Exhaustive	59	25	25	2	0.08
CP017814	complement(691623)	Exhaustive	63	36	36	2	0.0555556
CP017814	691996	Exhaustive	88	49	49	2	0.0408163
CP017814	693114	Exhaustive	67	38	38	3	0.0789474
CP017814	complement(693874)	Exhaustive	73	40	40	2	0.05
CP017814	693896	Exhaustive	75	36	36	2	0.0555556
CP017814	complement(694382)	Exhaustive	82	39	39	2	0.0512821
CP017814	complement(694411)	Exhaustive	85	40	40	2	0.05
CP017814	694434	Exhaustive	90	51	51	2	0.0392157
CP017814	694622	Exhaustive	79	50	49	2	0.0408163
CP017814	694784	Exhaustive	70	35	35	2	0.0571429
CP017814	695058	Exhaustive	56	28	28	2	0.0714286
CP017814	695704	Exhaustive	67	27	27	2	0.0740741
CP017814	complement(696094)	Exhaustive	86	35	35	2	0.0571429
CP017814	complement(696716)	Exhaustive	75	35	35	2	0.0571429
CP017814	complement(697234)	Exhaustive	75	33	33	2	0.0606061
CP017814	complement(697538)	Exhaustive	77	48	48	2	0.0416667
CP017814	697546	Exhaustive	77	28	28	2	0.0714286
CP017814	complement(698019)	Exhaustive	70	44	44	2	0.0454545
CP017814	698973	Exhaustive	58	31	31	2	0.0645161
CP017814	complement(699056)	Exhaustive	63	30	30	2	0.0666667
CP017814	700924	Exhaustive	61	31	31	2	0.0645161
CP017814	complement(701527)	Exhaustive	67	42	41	2	0.0487805
CP017814	complement(701803)	Exhaustive	76	51	51	2	0.0392157
CP017814	702372	Exhaustive	78	50	50	2	0.04
CP017814	702423	Exhaustive	69	49	49	2	0.0408163
CP017814	702528	Exhaustive	44	33	33	2	0.0606061
CP017814	702884	Exhaustive	63	40	40	2	0.05
CP017814	703625	Exhaustive	69	41	41	3	0.0731707
CP017814	complement(703743)	Exhaustive	73	29	29	2	0.0689655
CP017814	703754	Exhaustive	76	45	45	2	0.0444444
CP017814	703823	Exhaustive	76	45	45	2	0.0444444
CP017814	complement(704142)	Exhaustive	67	43	43	2	0.0465116
CP017814	complement(704388)	Exhaustive	59	39	39	2	0.0512821
CP017814	complement(704842)	Exhaustive	60	36	36	3	0.0833333
CP017814	complement(705170)	Exhaustive	79	41	41	2	0.0487805
CP017814	complement(705760)	Exhaustive	78	31	31	2	0.0645161
CP017814	complement(706495)	Exhaustive	61	39	39	2	0.0512821
CP017814	706769	Exhaustive	77	39	39	2	0.0512821
CP017814	complement(708079)	Exhaustive	75	54	54	2	0.037037
CP017814	complement(708475)	Exhaustive	70	42	42	2	0.047619
CP017814	complement(709033)	Exhaustive	69	30	30	2	0.0666667
CP017814	710234	Exhaustive	60	34	34	2	0.0588235
CP017814	complement(710484)	Exhaustive	75	36	36	2	0.0555556
CP017814	complement(710605)	Exhaustive	73	51	51	2	0.0392157
CP017814	710732	Exhaustive	83	28	28	2	0.0714286
CP017814	711199	Exhaustive	61	31	31	2	0.0645161
CP017814	711598	Exhaustive	80	35	35	2	0.0571429
CP017814	complement(711620)	Exhaustive	80	47	47	2	0.0425532
CP017814	complement(711695)	Exhaustive	93	54	54	2	0.037037
CP017814	712067	Exhaustive	50	24	24	2	0.0833333
CP017814	712512	Exhaustive	63	27	27	3	0.111111
CP017814	713859	Exhaustive	77	24	24	2	0.0833333
CP017814	714504	Exhaustive	43	15	15	2	0.133333
CP017814	complement(714807)	Exhaustive	79	44	44	2	0.0454545
CP017814	complement(715580)	Exhaustive	89	47	47	2	0.0425532
CP017814	complement(715622)	Exhaustive	97	53	53	2	0.0377358
CP017814	716436	Exhaustive	69	39	39	2	0.0512821
CP017814	716767	Exhaustive	75	31	31	2	0.0645161
CP017814	716913	Exhaustive	55	26	26	2	0.0769231
CP017814	complement(716930)	Exhaustive	55	27	26	2	0.0769231
CP017814	717028	Exhaustive	61	30	30	2	0.0666667
CP017814	complement(717190)	Exhaustive	75	45	45	2	0.0444444
CP017814	717307	Exhaustive	66	26	26	2	0.0769231
CP017814	717583	Exhaustive	62	37	37	2	0.0540541
CP017814	complement(717816)	Exhaustive	74	33	33	2	0.0606061
CP017814	718048	Exhaustive	73	50	50	2	0.04
CP017814	complement(718361)	Exhaustive	72	38	38	2	0.0526316
CP017814	complement(719486)	Exhaustive	75	25	25	2	0.08
CP017814	719487	Exhaustive	75	50	50	3	0.06
CP017814	721758	Exhaustive	74	44	44	2	0.0454545
CP017814	complement(722195)	Exhaustive	65	27	27	2	0.0740741
CP017814	722276	Exhaustive	64	29	29	2	0.0689655
CP017814	722398	Exhaustive	82	41	41	2	0.0487805
CP017814	722555	Exhaustive	86	53	53	2	0.0377358
CP017814	722559	Exhaustive	87	53	53	2	0.0377358
CP017814	complement(723508)	Exhaustive	77	29	29	2	0.0689655
CP017814	723725	Exhaustive	73	47	47	2	0.0425532
CP017814	complement(723805)	Exhaustive	72	28	28	2	0.0714286
CP017814	complement(723809)	Exhaustive	71	29	29	2	0.0689655
CP017814	723859	Exhaustive	69	42	42	2	0.047619
CP017814	complement(724305)	Exhaustive	60	37	37	2	0.0540541
CP017814	complement(724589)	Exhaustive	74	44	44	2	0.0454545
CP017814	725330	Exhaustive	73	30	30	2	0.0666667
CP017814	complement(725377)	Exhaustive	67	37	37	2	0.0540541
CP017814	725851	Exhaustive	74	40	40	2	0.05
CP017814	726230	Exhaustive	76	51	51	2	0.0392157
CP017814	727731	Exhaustive	77	53	53	2	0.0377358
CP017814	728126	Exhaustive	84	44	44	2	0.0454545
CP017814	728923	Exhaustive	49	38	38	2	0.0526316
CP017814	730648	Exhaustive	70	38	38	2	0.0526316
CP017814	complement(730743)	Exhaustive	75	29	29	2	0.0689655
CP017814	complement(731214)	Exhaustive	65	31	31	2	0.0645161
CP017814	complement(731310)	Exhaustive	65	43	43	2	0.0465116
CP017814	732715	Exhaustive	63	27	27	2	0.0740741
CP017814	complement(733360)	Exhaustive	85	62	62	2	0.0322581
CP017814	complement(733823)	Exhaustive	79	39	39	2	0.0512821
CP017814	complement(734893)	Exhaustive	80	26	26	2	0.0769231
CP017814	736762	Exhaustive	74	39	39	2	0.0512821
CP017814	complement(736888)	Exhaustive	78	39	39	2	0.0512821
CP017814	737142	Exhaustive	72	35	35	2	0.0571429
CP017814	737464	Exhaustive	93	42	42	2	0.047619
CP017814	737542	Exhaustive	80	39	39	2	0.0512821
CP017814	737548	Exhaustive	80	39	39	2	0.0512821
CP017814	737607	Exhaustive	64	35	34	2	0.0588235
CP017814	738740	Exhaustive	75	40	40	2	0.05
CP017814	complement(738893)	Exhaustive	83	37	37	2	0.0540541
CP017814	738939	Exhaustive	74	44	44	2	0.0454545
CP017814	738947	Exhaustive	72	41	41	3	0.0731707
CP017814	740490	Exhaustive	60	20	20	2	0.1
CP017814	complement(741021)	Exhaustive	75	33	33	2	0.0606061
CP017814	complement(741057)	Exhaustive	77	37	37	2	0.0540541
CP017814	741133	Exhaustive	72	42	42	2	0.047619
CP017814	741138	Exhaustive	74	45	45	2	0.0444444
CP017814	741143	Exhaustive	77	47	47	2	0.0425532
CP017814	741222	Exhaustive	75	40	40	2	0.05
CP017814	complement(744244)	Exhaustive	75	34	34	2	0.0588235
CP017814	744580	Exhaustive	75	40	40	2	0.05
CP017814	complement(745118)	Exhaustive	84	44	44	2	0.0454545
CP017814	complement(745359)	Exhaustive	77	31	31	2	0.0645161
CP017814	complement(745490)	Exhaustive	68	33	33	2	0.0606061
CP017814	complement(745674)	Exhaustive	75	47	47	2	0.0425532
CP017814	746490	Exhaustive	59	22	22	2	0.0909091
CP017814	complement(748079)	Exhaustive	75	54	54	3	0.0555556
CP017814	748404	Exhaustive	70	35	35	2	0.0571429
CP017814	complement(748499)	Exhaustive	97	50	50	4	0.08
CP017814	complement(748664)	Exhaustive	93	64	64	2	0.03125
CP017814	complement(749239)	Exhaustive	49	23	23	3	0.130435
CP017814	complement(749317)	Exhaustive	53	30	30	2	0.0666667
CP017814	complement(749400)	Exhaustive	67	43	43	2	0.0465116
CP017814	complement(749529)	Exhaustive	69	41	41	2	0.0487805
CP017814	complement(750204)	Exhaustive	67	34	34	3	0.0882353
CP017814	750682	Exhaustive	83	60	60	3	0.05
CP017814	complement(750829)	Exhaustive	90	38	38	2	0.0526316
CP017814	750924	Exhaustive	96	52	52	2	0.0384615
CP017814	751542	Exhaustive	76	39	39	3	0.0769231
CP017814	complement(752321)	Exhaustive	70	30	30	2	0.0666667
CP017814	753261	Exhaustive	68	26	26	2	0.0769231
CP017814	753349	Exhaustive	70	35	35	2	0.0571429
CP017814	753493	Exhaustive	71	46	46	2	0.0434783
CP017814	754041	Exhaustive	63	39	39	2	0.0512821
CP017814	754230	Exhaustive	70	43	43	2	0.0465116
CP017814	755005	Exhaustive	69	44	44	2	0.0454545
CP017814	755231	Exhaustive	59	25	25	2	0.08
CP017814	complement(755559)	Exhaustive	51	31	31	2	0.0645161
CP017814	755599	Exhaustive	46	20	20	2	0.1
CP017814	complement(755763)	Exhaustive	53	17	17	2	0.117647
CP017814	complement(756716)	Exhaustive	65	38	38	2	0.0526316
CP017814	complement(756717)	Exhaustive	65	38	38	3	0.0789474
CP017814	complement(756734)	Exhaustive	63	37	37	2	0.0540541
CP017814	complement(756762)	Exhaustive	63	39	39	2	0.0512821
CP017814	complement(756909)	Exhaustive	65	33	33	2	0.0606061
CP017814	complement(756912)	Exhaustive	66	34	34	2	0.0588235
CP017814	complement(756913)	Exhaustive	65	33	33	2	0.0606061
CP017814	complement(756917)	Exhaustive	65	33	33	2	0.0606061
CP017814	complement(756918)	Exhaustive	65	33	33	2	0.0606061
CP017814	complement(756925)	Exhaustive	64	32	32	2	0.0625
CP017814	complement(756932)	Exhaustive	63	31	31	2	0.0645161
CP017814	complement(756934)	Exhaustive	63	31	31	2	0.0645161
CP017814	complement(756936)	Exhaustive	61	30	30	2	0.0666667
CP017814	complement(757807)	Exhaustive	80	21	21	2	0.0952381
CP017814	757993	Exhaustive	78	40	40	2	0.05
CP017814	complement(758177)	Exhaustive	71	50	50	2	0.04
CP017814	complement(758450)	Exhaustive	58	51	51	2	0.0392157
CP017814	complement(758982)	Exhaustive	70	37	37	2	0.0540541
CP017814	759194	Exhaustive	73	38	38	2	0.0526316
CP017814	759603	Exhaustive	97	58	58	2	0.0344828
CP017814	759859	Exhaustive	81	48	48	2	0.0416667
CP017814	complement(760741)	Exhaustive	64	41	41	2	0.0487805
CP017814	complement(761987)	Exhaustive	71	47	47	2	0.0425532
CP017814	complement(761990)	Exhaustive	73	48	48	2	0.0416667
CP017814	complement(762070)	Exhaustive	75	54	54	2	0.037037
CP017814	complement(762116)	Exhaustive	71	50	50	2	0.04
CP017814	complement(762209)	Exhaustive	68	43	43	2	0.0465116
CP017814	complement(762238)	Exhaustive	66	41	41	2	0.0487805
CP017814	complement(762621)	Exhaustive	60	30	30	2	0.0666667
CP017814	complement(762797)	Exhaustive	59	35	35	2	0.0571429
CP017814	complement(763004)	Exhaustive	61	36	36	2	0.0555556
CP017814	763029	Exhaustive	62	25	25	2	0.08
CP017814	complement(763507)	Exhaustive	67	35	35	2	0.0571429
CP017814	complement(766523)	Exhaustive	60	36	36	2	0.0555556
CP017814	complement(766617)	Exhaustive	70	37	37	2	0.0540541
CP017814	complement(767923)	Exhaustive	75	33	33	2	0.0606061
CP017814	768045	Exhaustive	63	40	40	2	0.05
CP017814	complement(768094)	Exhaustive	57	24	24	2	0.0833333
CP017814	770894	Exhaustive	74	40	40	2	0.05
CP017814	770997	Exhaustive	78	36	36	2	0.0555556
CP017814	772546	Exhaustive	66	42	42	2	0.047619
CP017814	772835	Exhaustive	76	50	50	2	0.04
CP017814	complement(772871)	Exhaustive	67	22	22	2	0.0909091
CP017814	773184	Exhaustive	60	37	37	2	0.0540541
CP017814	773527	Exhaustive	55	28	28	2	0.0714286
CP017814	773803	Exhaustive	76	40	40	2	0.05
CP017814	complement(773917)	Exhaustive	75	41	41	2	0.0487805
CP017814	complement(774039)	Exhaustive	74	40	40	2	0.05
CP017814	complement(774540)	Exhaustive	61	32	32	2	0.0625
CP017814	774725	Exhaustive	67	34	34	2	0.0588235
CP017814	774998	Exhaustive	68	47	47	2	0.0425532
CP017814	complement(775533)	Exhaustive	43	24	24	2	0.0833333
CP017814	complement(775636)	Exhaustive	60	31	31	2	0.0645161
CP017814	775780	Exhaustive	66	32	32	2	0.0625
CP017814	775926	Exhaustive	74	32	32	2	0.0625
CP017814	775951	Exhaustive	73	28	28	2	0.0714286
CP017814	complement(777698)	Exhaustive	64	40	40	2	0.05
CP017814	complement(777725)	Exhaustive	65	42	42	2	0.047619
CP017814	complement(777739)	Exhaustive	65	41	41	2	0.0487805
CP017814	complement(778739)	Exhaustive	79	43	43	2	0.0465116
CP017814	complement(778762)	Exhaustive	72	41	40	2	0.05
CP017814	778840	Exhaustive	83	30	30	3	0.1
CP017814	778913	Exhaustive	78	30	30	2	0.0666667
CP017814	complement(778930)	Exhaustive	79	51	51	2	0.0392157
CP017814	779308	Exhaustive	59	19	19	2	0.105263
CP017814	complement(779967)	Exhaustive	64	25	25	2	0.08
CP017814	780448	Exhaustive	54	20	20	2	0.1
CP017814	780649	Exhaustive	72	31	31	2	0.0645161
CP017814	complement(780677)	Exhaustive	76	43	43	2	0.0465116
CP017814	complement(780734)	Exhaustive	76	40	40	2	0.05
CP017814	complement(780742)	Exhaustive	75	41	41	3	0.0731707
CP017814	780752	Exhaustive	73	34	34	2	0.0588235
CP017814	781029	Exhaustive	76	34	34	2	0.0588235
CP017814	complement(781196)	Exhaustive	63	43	43	2	0.0465116
CP017814	782576	Exhaustive	59	35	35	2	0.0571429
CP017814	783057	Exhaustive	68	35	35	2	0.0571429
CP017814	complement(783121)	Exhaustive	70	38	38	2	0.0526316
CP017814	783777	Exhaustive	59	41	41	2	0.0487805
CP017814	784576	Exhaustive	81	56	56	2	0.0357143
CP017814	784649	Exhaustive	76	47	47	2	0.0425532
CP017814	complement(785292)	Exhaustive	55	33	33	2	0.0606061
CP017814	complement(787569)	Exhaustive	63	31	31	2	0.0645161
CP017814	complement(787792)	Exhaustive	67	36	36	2	0.0555556
CP017814	complement(789497)	Exhaustive	59	35	35	2	0.0571429
CP017814	789523	Exhaustive	55	26	26	2	0.0769231
CP017814	789573	Exhaustive	64	28	28	2	0.0714286
CP017814	789793	Exhaustive	72	30	30	2	0.0666667
CP017814	790539	Exhaustive	42	17	17	3	0.176471
CP017814	790574	Exhaustive	33	11	11	3	0.272727
CP017814	790949	Exhaustive	88	39	39	2	0.0512821
CP017814	791012	Exhaustive	99	51	50	3	0.06
CP017814	791051	Exhaustive	100	54	54	2	0.037037
CP017814	791054	Exhaustive	100	54	54	3	0.0555556
CP017814	complement(791061)	Exhaustive	98	44	44	4	0.0909091
CP017814	complement(791075)	Exhaustive	95	43	43	3	0.0697674
CP017814	complement(791095)	Exhaustive	97	41	41	4	0.097561
CP017814	791195	Exhaustive	87	51	51	2	0.0392157
CP017814	791929	Exhaustive	71	43	43	2	0.0465116
CP017814	complement(791988)	Exhaustive	65	27	27	2	0.0740741
CP017814	792036	Exhaustive	62	33	33	2	0.0606061
CP017814	792910	Exhaustive	64	29	29	2	0.0689655
CP017814	793728	Exhaustive	78	45	45	2	0.0444444
CP017814	793763	Exhaustive	70	43	43	2	0.0465116
CP017814	793768	Exhaustive	68	41	41	2	0.0487805
CP017814	793796	Exhaustive	67	42	42	2	0.047619
CP017814	complement(794151)	Exhaustive	67	24	24	2	0.0833333
CP017814	794783	Exhaustive	73	30	30	2	0.0666667
CP017814	complement(795206)	Exhaustive	81	27	27	2	0.0740741
CP017814	795212	Exhaustive	79	52	52	2	0.0384615
CP017814	complement(795260)	Exhaustive	85	34	34	2	0.0588235
CP017814	795295	Exhaustive	82	49	49	4	0.0816327
CP017814	795305	Exhaustive	83	48	48	3	0.0625
CP017814	795696	Exhaustive	67	39	39	3	0.0769231
CP017814	complement(795728)	Exhaustive	63	25	25	2	0.08
CP017814	795738	Exhaustive	64	39	39	2	0.0512821
CP017814	795763	Exhaustive	62	40	40	3	0.075
CP017814	complement(795803)	Exhaustive	66	20	20	2	0.1
CP017814	complement(796811)	Exhaustive	84	36	36	2	0.0555556
CP017814	797641	Exhaustive	73	45	45	3	0.0666667
CP017814	797669	Exhaustive	75	48	48	2	0.0416667
CP017814	797671	Exhaustive	76	50	50	2	0.04
CP017814	798466	Exhaustive	79	38	38	2	0.0526316
CP017814	798474	Exhaustive	76	38	38	2	0.0526316
CP017814	complement(799505)	Exhaustive	65	41	41	2	0.0487805
CP017814	complement(799780)	Exhaustive	58	37	37	2	0.0540541
CP017814	complement(799812)	Exhaustive	58	37	37	2	0.0540541
CP017814	800306	Exhaustive	50	20	20	2	0.1
CP017814	complement(800328)	Exhaustive	47	28	28	2	0.0714286
CP017814	800361	Exhaustive	51	18	18	2	0.111111
CP017814	complement(800570)	Exhaustive	80	52	52	2	0.0384615
CP017814	800998	Exhaustive	55	27	27	2	0.0740741
CP017814	801199	Exhaustive	48	26	26	2	0.0769231
CP017814	801402	Exhaustive	59	30	30	2	0.0666667
CP017814	802239	Exhaustive	60	29	29	2	0.0689655
CP017814	complement(803049)	Exhaustive	65	36	36	2	0.0555556
CP017814	803517	Exhaustive	57	38	37	3	0.0810811
CP017814	803538	Exhaustive	58	39	38	2	0.0526316
CP017814	complement(803564)	Exhaustive	58	21	21	2	0.0952381
CP017814	803625	Exhaustive	60	27	27	2	0.0740741
CP017814	804544	Exhaustive	57	13	13	2	0.153846
CP017814	804760	Exhaustive	58	34	33	2	0.0606061
CP017814	804764	Exhaustive	58	33	33	2	0.0606061
CP017814	complement(806724)	Exhaustive	78	38	38	2	0.0526316
CP017814	complement(806732)	Exhaustive	78	39	39	2	0.0512821
CP017814	complement(807285)	Exhaustive	73	30	30	2	0.0666667
CP017814	complement(807308)	Exhaustive	67	27	27	2	0.0740741
CP017814	808079	Exhaustive	66	36	36	2	0.0555556
CP017814	808162	Exhaustive	71	40	40	2	0.05
CP017814	808254	Exhaustive	73	45	45	2	0.0444444
CP017814	808257	Exhaustive	74	46	46	2	0.0434783
CP017814	808265	Exhaustive	74	44	44	2	0.0454545
CP017814	808267	Exhaustive	74	44	44	2	0.0454545
CP017814	808275	Exhaustive	76	45	45	2	0.0444444
CP017814	complement(808401)	Exhaustive	67	35	35	2	0.0571429
CP017814	808721	Exhaustive	63	37	37	2	0.0540541
CP017814	complement(809197)	Exhaustive	59	32	32	2	0.0625
CP017814	complement(809672)	Exhaustive	83	50	50	2	0.04
CP017814	809808	Exhaustive	73	27	27	2	0.0740741
CP017814	810361	Exhaustive	59	47	47	2	0.0425532
CP017814	810662	Exhaustive	61	36	36	2	0.0555556
CP017814	810720	Exhaustive	60	35	35	2	0.0571429
CP017814	811945	Exhaustive	86	49	49	2	0.0408163
CP017814	812326	Exhaustive	63	38	38	2	0.0526316
CP017814	complement(813116)	Exhaustive	70	38	38	2	0.0526316
CP017814	complement(815616)	Exhaustive	74	38	38	2	0.0526316
CP017814	816980	Exhaustive	68	36	36	2	0.0555556
CP017814	complement(817035)	Exhaustive	62	32	32	2	0.0625
CP017814	817224	Exhaustive	61	26	26	2	0.0769231
CP017814	818111	Exhaustive	76	40	40	2	0.05
CP017814	818128	Exhaustive	74	39	39	2	0.0512821
CP017814	818168	Exhaustive	73	43	43	2	0.0465116
CP017814	complement(818239)	Exhaustive	75	29	29	2	0.0689655
CP017814	818270	Exhaustive	79	40	40	2	0.05
CP017814	complement(818313)	Exhaustive	81	46	46	2	0.0434783
CP017814	complement(819562)	Exhaustive	66	38	38	2	0.0526316
CP017814	complement(819640)	Exhaustive	69	41	41	2	0.0487805
CP017814	complement(820077)	Exhaustive	75	35	35	2	0.0571429
CP017814	820338	Exhaustive	76	28	28	2	0.0714286
CP017814	820744	Exhaustive	77	34	34	2	0.0588235
CP017814	821610	Exhaustive	60	40	40	2	0.05
CP017814	complement(821938)	Exhaustive	62	33	33	2	0.0606061
CP017814	complement(822585)	Exhaustive	72	34	34	2	0.0588235
CP017814	complement(823240)	Exhaustive	58	46	46	2	0.0434783
CP017814	complement(824327)	Exhaustive	78	33	33	2	0.0606061
CP017814	complement(824551)	Exhaustive	84	46	46	3	0.0652174
CP017814	complement(824557)	Exhaustive	89	50	50	2	0.04
CP017814	complement(824562)	Exhaustive	89	50	50	2	0.04
CP017814	complement(824572)	Exhaustive	85	50	50	5	0.1
CP017814	complement(824582)	Exhaustive	84	50	50	2	0.04
CP017814	824585	Exhaustive	84	34	34	3	0.0882353
CP017814	824825	Exhaustive	63	23	23	2	0.0869565
CP017814	complement(824836)	Exhaustive	66	39	39	3	0.0769231
CP017814	824865	Exhaustive	73	32	32	2	0.0625
CP017814	824932	Exhaustive	72	30	30	2	0.0666667
CP017814	824940	Exhaustive	72	30	30	2	0.0666667
CP017814	825201	Exhaustive	73	31	31	2	0.0645161
CP017814	827901	Exhaustive	80	38	38	3	0.0789474
CP017814	complement(828059)	Exhaustive	88	45	44	2	0.0454545
CP017814	828152	Exhaustive	93	41	41	2	0.0487805
CP017814	828972	Exhaustive	63	30	30	2	0.0666667
CP017814	829229	Exhaustive	91	40	40	2	0.05
CP017814	829423	Exhaustive	73	41	41	2	0.0487805
CP017814	830586	Exhaustive	79	46	46	2	0.0434783
CP017814	831297	Exhaustive	61	36	36	2	0.0555556
CP017814	complement(831434)	Exhaustive	69	32	32	2	0.0625
CP017814	complement(832310)	Exhaustive	55	35	35	2	0.0571429
CP017814	832757	Exhaustive	66	45	45	2	0.0444444
CP017814	complement(833302)	Exhaustive	77	35	35	2	0.0571429
CP017814	833523	Exhaustive	68	40	40	2	0.05
CP017814	833691	Exhaustive	75	41	41	2	0.0487805
CP017814	complement(834013)	Exhaustive	70	29	29	2	0.0689655
CP017814	complement(834555)	Exhaustive	68	60	60	2	0.0333333
CP017814	834906	Exhaustive	87	34	34	2	0.0588235
CP017814	835391	Exhaustive	80	32	32	3	0.09375
CP017814	835484	Exhaustive	79	41	41	3	0.0731707
CP017814	complement(836276)	Exhaustive	76	45	45	2	0.0444444
CP017814	complement(836278)	Exhaustive	76	45	45	2	0.0444444
CP017814	complement(836281)	Exhaustive	77	45	45	2	0.0444444
CP017814	complement(836293)	Exhaustive	76	45	45	2	0.0444444
CP017814	836551	Exhaustive	98	40	40	2	0.05
CP017814	complement(836722)	Exhaustive	94	54	54	3	0.0555556
CP017814	836744	Exhaustive	90	40	40	3	0.075
CP017814	complement(836762)	Exhaustive	90	48	48	2	0.0416667
CP017814	836788	Exhaustive	80	40	40	3	0.075
CP017814	complement(836791)	Exhaustive	80	42	42	2	0.047619
CP017814	836829	Exhaustive	70	34	34	2	0.0588235
CP017814	837330	Exhaustive	79	34	34	2	0.0588235
CP017814	837492	Exhaustive	60	26	26	2	0.0769231
CP017814	837533	Exhaustive	60	23	23	2	0.0869565
CP017814	complement(837973)	Exhaustive	71	33	33	2	0.0606061
CP017814	complement(838181)	Exhaustive	79	44	44	2	0.0454545
CP017814	complement(838235)	Exhaustive	74	41	41	2	0.0487805
CP017814	complement(838238)	Exhaustive	74	42	42	2	0.047619
CP017814	838634	Exhaustive	83	56	56	2	0.0357143
CP017814	838653	Exhaustive	79	56	56	2	0.0357143
CP017814	838667	Exhaustive	81	56	56	2	0.0357143
CP017814	838679	Exhaustive	83	58	58	2	0.0344828
CP017814	838978	Exhaustive	96	48	48	2	0.0416667
CP017814	839022	Exhaustive	87	45	45	2	0.0444444
CP017814	839041	Exhaustive	92	44	44	2	0.0454545
CP017814	complement(839108)	Exhaustive	93	50	50	2	0.04
CP017814	complement(839156)	Exhaustive	80	43	43	3	0.0697674
CP017814	complement(839259)	Exhaustive	90	44	44	2	0.0454545
CP017814	839283	Exhaustive	89	46	46	3	0.0652174
CP017814	complement(839942)	Exhaustive	78	54	54	2	0.037037
CP017814	complement(840038)	Exhaustive	73	47	47	2	0.0425532
CP017814	840693	Exhaustive	64	23	23	2	0.0869565
CP017814	complement(840958)	Exhaustive	74	53	53	3	0.0566038
CP017814	complement(841536)	Exhaustive	70	37	37	2	0.0540541
CP017814	841774	Exhaustive	65	36	36	3	0.0833333
CP017814	841878	Exhaustive	78	41	41	2	0.0487805
CP017814	complement(842277)	Exhaustive	52	29	29	2	0.0689655
CP017814	complement(843117)	Exhaustive	71	42	42	2	0.047619
CP017814	complement(844871)	Exhaustive	44	22	22	2	0.0909091
CP017814	complement(845200)	Exhaustive	62	31	31	2	0.0645161
CP017814	845745	Exhaustive	68	26	26	2	0.0769231
CP017814	complement(846934)	Exhaustive	67	36	36	2	0.0555556
CP017814	complement(846935)	Exhaustive	66	36	36	2	0.0555556
CP017814	complement(846958)	Exhaustive	63	36	36	2	0.0555556
CP017814	847015	Exhaustive	73	28	28	2	0.0714286
CP017814	847237	Exhaustive	72	38	38	2	0.0526316
CP017814	complement(847293)	Exhaustive	75	37	37	2	0.0540541
CP017814	847303	Exhaustive	74	35	35	2	0.0571429
CP017814	848380	Exhaustive	63	23	23	2	0.0869565
CP017814	complement(848585)	Exhaustive	73	28	28	2	0.0714286
CP017814	849173	Exhaustive	63	41	41	2	0.0487805
[truncated: 104,598 more rows]

## Sheet: 48 HPI R2
Chromosome	Region	Name	Total coverage	Strand coverage	Context coverage	Methylated coverage	Methylation level
CP017814	829	Exhaustive	80	22	22	2	0.0909091
CP017814	1415	Exhaustive	62	45	45	3	0.0666667
CP017814	complement(1794)	Exhaustive	76	40	40	2	0.05
CP017814	1891	Exhaustive	78	42	42	2	0.047619
CP017814	1934	Exhaustive	69	39	39	2	0.0512821
CP017814	2078	Exhaustive	65	47	47	2	0.0425532
CP017814	2085	Exhaustive	64	47	47	2	0.0425532
CP017814	2104	Exhaustive	65	47	47	2	0.0425532
CP017814	complement(2794)	Exhaustive	75	34	34	2	0.0588235
CP017814	2812	Exhaustive	79	44	44	2	0.0454545
CP017814	3126	Exhaustive	52	27	27	2	0.0740741
CP017814	complement(3606)	Exhaustive	56	41	41	2	0.0487805
CP017814	4131	Exhaustive	44	33	33	2	0.0606061
CP017814	complement(4503)	Exhaustive	73	42	42	2	0.047619
CP017814	4903	Exhaustive	57	34	34	2	0.0588235
CP017814	4906	Exhaustive	56	33	33	2	0.0606061
CP017814	5085	Exhaustive	68	35	35	2	0.0571429
CP017814	complement(5111)	Exhaustive	68	34	34	2	0.0588235
CP017814	5471	Exhaustive	76	30	30	2	0.0666667
CP017814	complement(5847)	Exhaustive	81	37	37	2	0.0540541
CP017814	complement(7420)	Exhaustive	67	49	49	2	0.0408163
CP017814	complement(7491)	Exhaustive	67	48	48	2	0.0416667
CP017814	complement(7783)	Exhaustive	90	32	32	2	0.0625
CP017814	8186	Exhaustive	75	44	44	2	0.0454545
CP017814	8572	Exhaustive	61	32	32	2	0.0625
CP017814	8862	Exhaustive	69	37	37	2	0.0540541
CP017814	9656	Exhaustive	67	38	38	2	0.0526316
CP017814	complement(10492)	Exhaustive	61	35	35	2	0.0571429
CP017814	10743	Exhaustive	74	39	39	2	0.0512821
CP017814	complement(12283)	Exhaustive	70	44	44	2	0.0454545
CP017814	complement(12851)	Exhaustive	84	42	42	2	0.047619
CP017814	complement(12930)	Exhaustive	86	50	50	3	0.06
CP017814	complement(12951)	Exhaustive	93	56	56	2	0.0357143
CP017814	12983	Exhaustive	92	35	35	2	0.0571429
CP017814	complement(13099)	Exhaustive	86	55	55	2	0.0363636
CP017814	13348	Exhaustive	76	23	23	2	0.0869565
CP017814	complement(14178)	Exhaustive	79	27	27	2	0.0740741
CP017814	14199	Exhaustive	75	46	46	2	0.0434783
CP017814	complement(14401)	Exhaustive	85	29	29	2	0.0689655
CP017814	14423	Exhaustive	93	61	61	2	0.0327869
CP017814	complement(14673)	Exhaustive	95	53	53	2	0.0377358
CP017814	complement(14933)	Exhaustive	67	32	32	2	0.0625
CP017814	15039	Exhaustive	74	47	47	2	0.0425532
CP017814	15309	Exhaustive	80	61	61	2	0.0327869
CP017814	complement(17089)	Exhaustive	48	19	19	2	0.105263
CP017814	17452	Exhaustive	71	16	16	2	0.125
CP017814	complement(17542)	Exhaustive	86	57	57	2	0.0350877
CP017814	complement(17566)	Exhaustive	91	58	58	2	0.0344828
CP017814	complement(17766)	Exhaustive	71	34	34	2	0.0588235
CP017814	complement(17770)	Exhaustive	71	34	34	2	0.0588235
CP017814	complement(18522)	Exhaustive	84	35	35	2	0.0571429
CP017814	18556	Exhaustive	82	48	48	2	0.0416667
CP017814	complement(18898)	Exhaustive	77	34	34	2	0.0588235
CP017814	20191	Exhaustive	76	42	42	2	0.047619
CP017814	complement(20338)	Exhaustive	75	36	36	2	0.0555556
CP017814	20616	Exhaustive	74	44	44	2	0.0454545
CP017814	20625	Exhaustive	74	44	44	2	0.0454545
CP017814	complement(21535)	Exhaustive	74	39	39	2	0.0512821
CP017814	complement(21558)	Exhaustive	71	37	37	2	0.0540541
CP017814	complement(22632)	Exhaustive	103	38	38	2	0.0526316
CP017814	complement(22655)	Exhaustive	102	39	39	2	0.0512821
CP017814	complement(25151)	Exhaustive	72	35	35	2	0.0571429
CP017814	complement(25950)	Exhaustive	71	31	31	2	0.0645161
CP017814	complement(26444)	Exhaustive	70	54	54	2	0.037037
CP017814	complement(26939)	Exhaustive	67	43	43	2	0.0465116
CP017814	27618	Exhaustive	80	48	48	2	0.0416667
CP017814	27714	Exhaustive	79	40	40	2	0.05
CP017814	27798	Exhaustive	77	41	41	2	0.0487805
CP017814	29826	Exhaustive	75	60	59	3	0.0508475
CP017814	complement(30186)	Exhaustive	87	46	46	2	0.0434783
CP017814	32332	Exhaustive	104	49	49	2	0.0408163
CP017814	32385	Exhaustive	114	57	57	3	0.0526316
CP017814	complement(32426)	Exhaustive	112	54	54	2	0.037037
CP017814	32449	Exhaustive	108	60	60	2	0.0333333
CP017814	complement(32522)	Exhaustive	95	46	46	2	0.0434783
CP017814	32660	Exhaustive	85	34	34	2	0.0588235
CP017814	34229	Exhaustive	81	46	46	2	0.0434783
CP017814	complement(34312)	Exhaustive	91	40	40	2	0.05
CP017814	complement(34489)	Exhaustive	76	42	42	2	0.047619
CP017814	complement(34608)	Exhaustive	66	42	42	2	0.047619
CP017814	34890	Exhaustive	99	54	54	2	0.037037
CP017814	complement(35692)	Exhaustive	66	38	38	2	0.0526316
CP017814	complement(35852)	Exhaustive	55	28	28	2	0.0714286
CP017814	complement(36496)	Exhaustive	70	65	65	2	0.0307692
CP017814	complement(36637)	Exhaustive	75	69	69	2	0.0289855
CP017814	complement(38203)	Exhaustive	83	57	57	2	0.0350877
CP017814	complement(38762)	Exhaustive	76	54	54	2	0.037037
CP017814	complement(38769)	Exhaustive	76	54	54	2	0.037037
CP017814	39132	Exhaustive	64	25	25	2	0.08
CP017814	39157	Exhaustive	64	24	24	2	0.0833333
CP017814	complement(40607)	Exhaustive	74	50	50	2	0.04
CP017814	complement(40662)	Exhaustive	76	45	45	2	0.0444444
CP017814	complement(40729)	Exhaustive	91	51	51	2	0.0392157
CP017814	41608	Exhaustive	65	26	26	2	0.0769231
CP017814	42285	Exhaustive	53	24	24	2	0.0833333
CP017814	complement(43521)	Exhaustive	65	37	37	2	0.0540541
CP017814	43522	Exhaustive	65	28	28	2	0.0714286
CP017814	43528	Exhaustive	68	30	30	2	0.0666667
CP017814	44550	Exhaustive	72	27	27	2	0.0740741
CP017814	complement(44633)	Exhaustive	74	49	49	2	0.0408163
CP017814	45030	Exhaustive	70	41	41	2	0.0487805
CP017814	45037	Exhaustive	69	41	41	2	0.0487805
CP017814	45040	Exhaustive	69	40	40	2	0.05
CP017814	complement(45637)	Exhaustive	61	30	30	2	0.0666667
CP017814	complement(45825)	Exhaustive	63	32	32	2	0.0625
CP017814	46672	Exhaustive	83	44	44	2	0.0454545
CP017814	complement(47826)	Exhaustive	79	50	50	2	0.04
CP017814	complement(49023)	Exhaustive	59	40	40	2	0.05
CP017814	49450	Exhaustive	96	49	49	2	0.0408163
CP017814	50265	Exhaustive	74	34	33	2	0.0606061
CP017814	complement(50410)	Exhaustive	67	41	41	2	0.0487805
CP017814	complement(51292)	Exhaustive	69	34	34	2	0.0588235
CP017814	52322	Exhaustive	53	30	30	2	0.0666667
CP017814	54851	Exhaustive	77	55	55	2	0.0363636
CP017814	54969	Exhaustive	76	44	43	2	0.0465116
CP017814	complement(55781)	Exhaustive	88	66	66	3	0.0454545
CP017814	55907	Exhaustive	69	25	25	2	0.08
CP017814	56296	Exhaustive	71	40	40	2	0.05
CP017814	58456	Exhaustive	23	23	23	2	0.0869565
CP017814	complement(59307)	Exhaustive	53	22	22	2	0.0909091
CP017814	complement(60281)	Exhaustive	38	38	38	2	0.0526316
CP017814	complement(60360)	Exhaustive	28	28	28	2	0.0714286
CP017814	61568	Exhaustive	33	18	18	2	0.111111
CP017814	complement(62351)	Exhaustive	32	24	24	2	0.0833333
CP017814	63097	Exhaustive	104	52	52	3	0.0576923
CP017814	complement(63108)	Exhaustive	104	53	53	2	0.0377358
CP017814	complement(63231)	Exhaustive	92	45	45	2	0.0444444
CP017814	63274	Exhaustive	91	41	41	2	0.0487805
CP017814	complement(63583)	Exhaustive	72	44	44	2	0.0454545
CP017814	complement(63783)	Exhaustive	71	31	31	2	0.0645161
CP017814	complement(63793)	Exhaustive	68	28	28	2	0.0714286
CP017814	complement(63803)	Exhaustive	71	29	29	2	0.0689655
CP017814	complement(63807)	Exhaustive	71	29	29	2	0.0689655
CP017814	complement(63836)	Exhaustive	79	35	35	2	0.0571429
CP017814	complement(64108)	Exhaustive	89	32	32	2	0.0625
CP017814	complement(64404)	Exhaustive	63	30	30	2	0.0666667
CP017814	67085	Exhaustive	91	46	46	2	0.0434783
CP017814	complement(67228)	Exhaustive	84	39	39	2	0.0512821
CP017814	complement(67975)	Exhaustive	82	40	40	3	0.075
CP017814	complement(68065)	Exhaustive	74	38	38	2	0.0526316
CP017814	68082	Exhaustive	73	36	36	2	0.0555556
CP017814	68283	Exhaustive	90	49	49	2	0.0408163
CP017814	68291	Exhaustive	92	51	51	2	0.0392157
CP017814	complement(68292)	Exhaustive	92	41	41	2	0.0487805
CP017814	complement(68621)	Exhaustive	83	49	48	2	0.0416667
CP017814	70041	Exhaustive	79	39	39	2	0.0512821
CP017814	complement(70203)	Exhaustive	77	41	41	2	0.0487805
CP017814	71409	Exhaustive	86	54	54	2	0.037037
CP017814	complement(71708)	Exhaustive	71	37	37	2	0.0540541
CP017814	complement(71835)	Exhaustive	79	51	51	2	0.0392157
CP017814	complement(71992)	Exhaustive	74	51	51	2	0.0392157
CP017814	72308	Exhaustive	65	36	36	2	0.0555556
CP017814	complement(72385)	Exhaustive	61	25	25	2	0.08
CP017814	72824	Exhaustive	76	42	42	3	0.0714286
CP017814	73056	Exhaustive	67	28	28	2	0.0714286
CP017814	complement(73264)	Exhaustive	60	31	31	3	0.0967742
CP017814	complement(73343)	Exhaustive	66	30	30	2	0.0666667
CP017814	73667	Exhaustive	59	23	23	2	0.0869565
CP017814	73676	Exhaustive	62	24	24	2	0.0833333
CP017814	73732	Exhaustive	64	25	25	2	0.08
CP017814	73918	Exhaustive	61	24	24	2	0.0833333
CP017814	74025	Exhaustive	68	37	37	2	0.0540541
CP017814	74902	Exhaustive	93	44	44	2	0.0454545
CP017814	complement(74926)	Exhaustive	91	49	49	2	0.0408163
CP017814	complement(74935)	Exhaustive	93	53	53	2	0.0377358
CP017814	complement(74950)	Exhaustive	93	53	53	3	0.0566038
CP017814	complement(74963)	Exhaustive	95	58	58	2	0.0344828
CP017814	75010	Exhaustive	103	33	33	2	0.0606061
CP017814	complement(75259)	Exhaustive	82	57	57	2	0.0350877
CP017814	complement(75312)	Exhaustive	80	53	53	2	0.0377358
CP017814	complement(75400)	Exhaustive	76	39	39	2	0.0512821
CP017814	76251	Exhaustive	74	42	42	2	0.047619
CP017814	complement(76806)	Exhaustive	66	31	30	2	0.0666667
CP017814	complement(76913)	Exhaustive	75	36	36	2	0.0555556
CP017814	77030	Exhaustive	89	47	47	2	0.0425532
CP017814	complement(77443)	Exhaustive	78	52	52	2	0.0384615
CP017814	complement(77456)	Exhaustive	74	48	48	3	0.0625
CP017814	complement(78824)	Exhaustive	72	30	30	2	0.0666667
CP017814	complement(79133)	Exhaustive	65	24	24	2	0.0833333
CP017814	complement(79208)	Exhaustive	69	25	25	2	0.08
CP017814	complement(79476)	Exhaustive	82	40	40	2	0.05
CP017814	80578	Exhaustive	72	31	31	2	0.0645161
CP017814	complement(80674)	Exhaustive	79	47	47	2	0.0425532
CP017814	complement(80720)	Exhaustive	83	48	48	2	0.0416667
CP017814	complement(80755)	Exhaustive	75	42	42	2	0.047619
CP017814	81074	Exhaustive	58	42	42	2	0.047619
CP017814	81290	Exhaustive	66	50	50	2	0.04
CP017814	complement(81547)	Exhaustive	59	34	34	2	0.0588235
CP017814	complement(82151)	Exhaustive	74	36	36	2	0.0555556
CP017814	82479	Exhaustive	68	29	29	2	0.0689655
CP017814	complement(82608)	Exhaustive	71	42	42	2	0.047619
CP017814	complement(82652)	Exhaustive	71	34	34	2	0.0588235
CP017814	complement(83053)	Exhaustive	92	31	31	3	0.0967742
CP017814	complement(83183)	Exhaustive	90	35	35	2	0.0571429
CP017814	complement(83409)	Exhaustive	86	43	43	2	0.0465116
CP017814	84171	Exhaustive	95	31	31	2	0.0645161
CP017814	complement(85244)	Exhaustive	90	41	41	2	0.0487805
CP017814	complement(85266)	Exhaustive	91	42	42	2	0.047619
CP017814	85417	Exhaustive	95	49	49	2	0.0408163
CP017814	complement(85953)	Exhaustive	78	43	43	2	0.0465116
CP017814	86588	Exhaustive	73	46	46	2	0.0434783
CP017814	86951	Exhaustive	71	29	29	2	0.0689655
CP017814	complement(87020)	Exhaustive	70	39	39	2	0.0512821
CP017814	complement(88295)	Exhaustive	87	52	52	2	0.0384615
CP017814	complement(88429)	Exhaustive	72	40	40	2	0.05
CP017814	88516	Exhaustive	64	33	33	2	0.0606061
CP017814	complement(88942)	Exhaustive	58	21	21	2	0.0952381
CP017814	89102	Exhaustive	67	55	55	2	0.0363636
CP017814	89179	Exhaustive	78	53	53	2	0.0377358
CP017814	89228	Exhaustive	80	52	52	2	0.0384615
CP017814	89231	Exhaustive	80	52	52	2	0.0384615
CP017814	90005	Exhaustive	99	67	67	3	0.0447761
CP017814	complement(90107)	Exhaustive	102	35	35	2	0.0571429
CP017814	90460	Exhaustive	83	53	53	2	0.0377358
CP017814	complement(91264)	Exhaustive	85	38	38	2	0.0526316
CP017814	91278	Exhaustive	84	47	47	2	0.0425532
CP017814	92649	Exhaustive	80	42	42	2	0.047619
CP017814	complement(92769)	Exhaustive	101	51	51	2	0.0392157
CP017814	92879	Exhaustive	109	55	55	2	0.0363636
CP017814	93051	Exhaustive	91	47	47	2	0.0425532
CP017814	complement(93522)	Exhaustive	61	35	35	2	0.0571429
CP017814	93779	Exhaustive	75	45	45	2	0.0444444
CP017814	93816	Exhaustive	68	40	40	2	0.05
CP017814	complement(93871)	Exhaustive	68	32	32	2	0.0625
CP017814	complement(94186)	Exhaustive	66	44	44	2	0.0454545
CP017814	complement(94360)	Exhaustive	56	35	35	2	0.0571429
CP017814	complement(94530)	Exhaustive	64	36	36	3	0.0833333
CP017814	complement(95247)	Exhaustive	66	40	40	3	0.075
CP017814	95876	Exhaustive	82	41	41	2	0.0487805
CP017814	complement(96068)	Exhaustive	90	45	45	2	0.0444444
CP017814	complement(96079)	Exhaustive	89	44	44	2	0.0454545
CP017814	complement(96080)	Exhaustive	88	44	44	2	0.0454545
CP017814	complement(96112)	Exhaustive	88	43	43	2	0.0465116
CP017814	complement(96125)	Exhaustive	87	45	45	2	0.0444444
CP017814	complement(96167)	Exhaustive	77	37	37	2	0.0540541
CP017814	complement(96200)	Exhaustive	77	41	41	2	0.0487805
CP017814	complement(96204)	Exhaustive	78	41	41	2	0.0487805
CP017814	complement(96256)	Exhaustive	77	40	40	2	0.05
CP017814	complement(96266)	Exhaustive	77	40	40	2	0.05
CP017814	complement(97592)	Exhaustive	69	32	32	2	0.0625
CP017814	97727	Exhaustive	77	42	42	2	0.047619
CP017814	complement(98220)	Exhaustive	69	42	42	2	0.047619
CP017814	complement(98295)	Exhaustive	70	41	41	2	0.0487805
CP017814	98427	Exhaustive	70	37	37	2	0.0540541
CP017814	98428	Exhaustive	70	37	37	2	0.0540541
CP017814	98441	Exhaustive	63	34	34	2	0.0588235
CP017814	98567	Exhaustive	81	38	38	2	0.0526316
CP017814	98820	Exhaustive	78	56	56	2	0.0357143
CP017814	complement(99381)	Exhaustive	76	55	55	2	0.0363636
CP017814	100840	Exhaustive	78	46	46	2	0.0434783
CP017814	complement(101264)	Exhaustive	70	51	51	2	0.0392157
CP017814	101977	Exhaustive	90	47	47	2	0.0425532
CP017814	102986	Exhaustive	63	44	44	2	0.0454545
CP017814	103313	Exhaustive	60	27	27	2	0.0740741
CP017814	complement(103819)	Exhaustive	86	56	56	2	0.0357143
CP017814	complement(104047)	Exhaustive	83	48	48	2	0.0416667
CP017814	104563	Exhaustive	101	34	34	2	0.0588235
CP017814	complement(104571)	Exhaustive	102	67	67	2	0.0298507
CP017814	105525	Exhaustive	82	47	47	2	0.0425532
CP017814	105663	Exhaustive	84	45	45	2	0.0444444
CP017814	106143	Exhaustive	83	52	52	2	0.0384615
CP017814	complement(106413)	Exhaustive	83	39	39	2	0.0512821
CP017814	complement(106434)	Exhaustive	79	37	37	2	0.0540541
CP017814	complement(106707)	Exhaustive	69	33	33	2	0.0606061
CP017814	complement(107377)	Exhaustive	74	35	35	2	0.0571429
CP017814	complement(108811)	Exhaustive	89	50	50	2	0.04
CP017814	complement(108827)	Exhaustive	89	50	50	2	0.04
CP017814	complement(109199)	Exhaustive	64	30	30	2	0.0666667
CP017814	complement(110658)	Exhaustive	69	37	37	2	0.0540541
CP017814	complement(110920)	Exhaustive	60	36	36	2	0.0555556
CP017814	complement(111058)	Exhaustive	56	40	40	2	0.05
CP017814	111682	Exhaustive	53	26	26	2	0.0769231
CP017814	112207	Exhaustive	80	51	51	2	0.0392157
CP017814	complement(112261)	Exhaustive	87	34	34	2	0.0588235
CP017814	112283	Exhaustive	89	53	53	2	0.0377358
CP017814	112466	Exhaustive	91	53	53	2	0.0377358
CP017814	112877	Exhaustive	75	47	47	2	0.0425532
CP017814	complement(114188)	Exhaustive	81	39	39	2	0.0512821
CP017814	complement(114347)	Exhaustive	75	30	30	2	0.0666667
CP017814	complement(115158)	Exhaustive	73	39	39	2	0.0512821
CP017814	115461	Exhaustive	76	36	36	2	0.0555556
CP017814	complement(115624)	Exhaustive	69	37	37	2	0.0540541
CP017814	complement(116131)	Exhaustive	80	40	40	2	0.05
CP017814	116312	Exhaustive	77	36	36	2	0.0555556
CP017814	complement(116411)	Exhaustive	75	38	38	2	0.0526316
CP017814	118012	Exhaustive	95	45	45	2	0.0444444
CP017814	118057	Exhaustive	98	42	42	2	0.047619
CP017814	118571	Exhaustive	78	46	46	2	0.0434783
CP017814	118736	Exhaustive	78	48	48	2	0.0416667
CP017814	complement(118933)	Exhaustive	108	44	44	2	0.0454545
CP017814	complement(118972)	Exhaustive	102	42	42	2	0.047619
CP017814	complement(119037)	Exhaustive	98	46	46	2	0.0434783
CP017814	121267	Exhaustive	73	57	57	2	0.0350877
CP017814	complement(121878)	Exhaustive	74	48	48	2	0.0416667
CP017814	122044	Exhaustive	85	30	30	2	0.0666667
CP017814	complement(123056)	Exhaustive	87	57	57	2	0.0350877
CP017814	complement(123798)	Exhaustive	69	18	18	2	0.111111
CP017814	complement(123824)	Exhaustive	72	15	15	2	0.133333
CP017814	complement(124234)	Exhaustive	77	23	23	2	0.0869565
CP017814	124334	Exhaustive	85	50	50	2	0.04
CP017814	125215	Exhaustive	72	37	37	2	0.0540541
CP017814	complement(125438)	Exhaustive	68	34	34	2	0.0588235
CP017814	complement(125496)	Exhaustive	76	41	41	2	0.0487805
CP017814	complement(125741)	Exhaustive	93	67	67	3	0.0447761
CP017814	126456	Exhaustive	70	45	45	2	0.0444444
CP017814	complement(126641)	Exhaustive	79	34	34	2	0.0588235
CP017814	126886	Exhaustive	76	43	43	3	0.0697674
CP017814	127338	Exhaustive	73	38	38	2	0.0526316
CP017814	128074	Exhaustive	64	42	42	2	0.047619
CP017814	129095	Exhaustive	63	24	24	2	0.0833333
CP017814	129577	Exhaustive	74	35	35	2	0.0571429
CP017814	complement(130000)	Exhaustive	73	43	43	2	0.0465116
CP017814	130092	Exhaustive	82	32	32	2	0.0625
CP017814	complement(130100)	Exhaustive	81	49	49	2	0.0408163
CP017814	complement(130675)	Exhaustive	102	69	69	2	0.0289855
CP017814	complement(131104)	Exhaustive	79	46	46	2	0.0434783
CP017814	complement(132321)	Exhaustive	38	31	31	3	0.0967742
CP017814	complement(132665)	Exhaustive	81	42	42	2	0.047619
CP017814	complement(132733)	Exhaustive	99	48	48	2	0.0416667
CP017814	complement(132747)	Exhaustive	98	51	51	2	0.0392157
CP017814	complement(132785)	Exhaustive	92	50	50	2	0.04
CP017814	132819	Exhaustive	102	49	49	2	0.0408163
CP017814	complement(133287)	Exhaustive	91	39	39	2	0.0512821
CP017814	133380	Exhaustive	126	60	60	2	0.0333333
CP017814	133393	Exhaustive	128	57	57	4	0.0701754
CP017814	complement(134130)	Exhaustive	71	40	40	2	0.05
CP017814	complement(134163)	Exhaustive	61	39	39	2	0.0512821
CP017814	complement(134424)	Exhaustive	74	52	52	2	0.0384615
CP017814	complement(135022)	Exhaustive	80	39	39	2	0.0512821
CP017814	complement(135904)	Exhaustive	69	21	21	2	0.0952381
CP017814	136593	Exhaustive	77	59	59	2	0.0338983
CP017814	137019	Exhaustive	90	49	49	2	0.0408163
CP017814	137792	Exhaustive	89	58	58	2	0.0344828
CP017814	complement(137804)	Exhaustive	97	34	34	2	0.0588235
CP017814	137974	Exhaustive	97	69	69	2	0.0289855
CP017814	complement(138210)	Exhaustive	64	33	33	2	0.0606061
CP017814	complement(138521)	Exhaustive	54	37	37	2	0.0540541
CP017814	complement(139259)	Exhaustive	78	42	42	2	0.047619
CP017814	complement(139314)	Exhaustive	69	43	43	2	0.0465116
CP017814	139700	Exhaustive	67	49	49	2	0.0408163
CP017814	140134	Exhaustive	65	35	35	2	0.0571429
CP017814	140384	Exhaustive	78	42	42	2	0.047619
CP017814	141010	Exhaustive	67	27	27	2	0.0740741
CP017814	141360	Exhaustive	83	37	37	2	0.0540541
CP017814	complement(142436)	Exhaustive	82	38	38	2	0.0526316
CP017814	complement(142737)	Exhaustive	93	36	36	2	0.0555556
CP017814	complement(142747)	Exhaustive	97	36	36	2	0.0555556
CP017814	complement(142779)	Exhaustive	101	43	43	3	0.0697674
CP017814	143274	Exhaustive	87	54	54	2	0.037037
CP017814	144815	Exhaustive	78	47	46	2	0.0434783
CP017814	145013	Exhaustive	77	41	41	2	0.0487805
CP017814	145100	Exhaustive	91	47	47	2	0.0425532
CP017814	145406	Exhaustive	84	41	41	2	0.0487805
CP017814	complement(145905)	Exhaustive	63	35	35	2	0.0571429
CP017814	146325	Exhaustive	93	29	29	2	0.0689655
CP017814	146372	Exhaustive	92	21	21	2	0.0952381
CP017814	146523	Exhaustive	79	12	12	2	0.166667
CP017814	complement(146923)	Exhaustive	117	52	52	2	0.0384615
CP017814	complement(147025)	Exhaustive	108	38	38	2	0.0526316
CP017814	147113	Exhaustive	92	54	54	2	0.037037
CP017814	147122	Exhaustive	87	53	53	2	0.0377358
CP017814	147131	Exhaustive	80	48	48	2	0.0416667
CP017814	complement(147421)	Exhaustive	64	40	40	2	0.05
CP017814	147517	Exhaustive	67	27	27	2	0.0740741
CP017814	complement(147633)	Exhaustive	87	53	52	2	0.0384615
CP017814	147740	Exhaustive	94	31	31	2	0.0645161
CP017814	147760	Exhaustive	105	33	33	2	0.0606061
CP017814	147779	Exhaustive	103	29	29	2	0.0689655
CP017814	147792	Exhaustive	103	28	28	2	0.0714286
CP017814	complement(147813)	Exhaustive	109	79	79	2	0.0253165
CP017814	147834	Exhaustive	100	28	28	2	0.0714286
CP017814	complement(147866)	Exhaustive	92	66	65	2	0.0307692
CP017814	complement(149070)	Exhaustive	93	51	51	2	0.0392157
CP017814	complement(150534)	Exhaustive	78	32	32	2	0.0625
CP017814	complement(150602)	Exhaustive	85	42	42	2	0.047619
CP017814	complement(150716)	Exhaustive	90	48	48	2	0.0416667
CP017814	complement(150746)	Exhaustive	77	42	42	2	0.047619
CP017814	complement(151074)	Exhaustive	68	47	47	2	0.0425532
CP017814	complement(151413)	Exhaustive	83	41	41	2	0.0487805
CP017814	151518	Exhaustive	71	38	37	2	0.0540541
CP017814	complement(152045)	Exhaustive	64	26	26	2	0.0769231
CP017814	152401	Exhaustive	72	37	37	2	0.0540541
CP017814	153697	Exhaustive	66	48	48	2	0.0416667
CP017814	155384	Exhaustive	92	53	53	2	0.0377358
CP017814	155474	Exhaustive	80	46	46	2	0.0434783
CP017814	155540	Exhaustive	80	46	45	2	0.0444444
CP017814	complement(155798)	Exhaustive	80	41	41	2	0.0487805
CP017814	157028	Exhaustive	66	37	37	2	0.0540541
CP017814	complement(157242)	Exhaustive	66	25	25	2	0.08
CP017814	157926	Exhaustive	85	52	52	2	0.0384615
CP017814	157928	Exhaustive	83	51	51	3	0.0588235
CP017814	157951	Exhaustive	87	54	54	2	0.037037
CP017814	158119	Exhaustive	46	41	41	2	0.0487805
CP017814	complement(158618)	Exhaustive	75	51	51	3	0.0588235
CP017814	complement(160755)	Exhaustive	81	60	60	2	0.0333333
CP017814	complement(160847)	Exhaustive	74	55	55	2	0.0363636
CP017814	161022	Exhaustive	96	41	41	2	0.0487805
CP017814	161121	Exhaustive	91	44	44	2	0.0454545
CP017814	complement(161284)	Exhaustive	87	51	51	2	0.0392157
CP017814	complement(162047)	Exhaustive	62	46	46	2	0.0434783
CP017814	complement(162119)	Exhaustive	64	43	43	2	0.0465116
CP017814	complement(162366)	Exhaustive	79	51	51	3	0.0588235
CP017814	complement(162369)	Exhaustive	80	50	50	2	0.04
CP017814	complement(162371)	Exhaustive	81	51	51	2	0.0392157
CP017814	163203	Exhaustive	60	37	37	2	0.0540541
CP017814	complement(163507)	Exhaustive	60	11	11	2	0.181818
CP017814	complement(164110)	Exhaustive	80	45	45	2	0.0444444
CP017814	164332	Exhaustive	85	34	34	2	0.0588235
CP017814	164349	Exhaustive	86	35	35	4	0.114286
CP017814	complement(164359)	Exhaustive	88	52	52	2	0.0384615
CP017814	complement(164378)	Exhaustive	85	50	50	2	0.04
CP017814	164433	Exhaustive	75	35	35	2	0.0571429
CP017814	complement(165514)	Exhaustive	92	42	42	2	0.047619
CP017814	complement(165577)	Exhaustive	77	37	37	2	0.0540541
CP017814	165639	Exhaustive	74	29	29	2	0.0689655
CP017814	167401	Exhaustive	77	46	46	3	0.0652174
CP017814	167484	Exhaustive	81	52	52	2	0.0384615
CP017814	168031	Exhaustive	72	29	29	2	0.0689655
CP017814	169054	Exhaustive	72	27	27	2	0.0740741
CP017814	complement(169364)	Exhaustive	60	25	25	2	0.08
CP017814	169370	Exhaustive	61	36	36	2	0.0555556
CP017814	complement(169387)	Exhaustive	66	28	28	2	0.0714286
CP017814	169482	Exhaustive	62	40	40	2	0.05
CP017814	complement(169523)	Exhaustive	64	25	25	2	0.08
CP017814	complement(170083)	Exhaustive	66	40	40	2	0.05
CP017814	complement(171084)	Exhaustive	79	52	52	2	0.0384615
CP017814	172004	Exhaustive	60	30	30	2	0.0666667
CP017814	complement(173184)	Exhaustive	82	45	45	2	0.0444444
CP017814	173610	Exhaustive	68	32	32	2	0.0625
CP017814	complement(173697)	Exhaustive	72	36	36	2	0.0555556
CP017814	173820	Exhaustive	79	40	40	2	0.05
CP017814	complement(173861)	Exhaustive	78	39	39	2	0.0512821
CP017814	complement(173871)	Exhaustive	82	43	43	2	0.0465116
CP017814	complement(173889)	Exhaustive	83	43	43	2	0.0465116
CP017814	complement(174078)	Exhaustive	93	41	41	2	0.0487805
CP017814	complement(174550)	Exhaustive	76	39	39	2	0.0512821
CP017814	complement(175319)	Exhaustive	70	33	33	2	0.0606061
CP017814	175428	Exhaustive	74	40	40	2	0.05
CP017814	175741	Exhaustive	74	46	46	2	0.0434783
CP017814	complement(176684)	Exhaustive	93	57	57	2	0.0350877
CP017814	177367	Exhaustive	81	40	40	2	0.05
CP017814	177374	Exhaustive	81	41	41	2	0.0487805
CP017814	177379	Exhaustive	81	42	42	2	0.047619
CP017814	177445	Exhaustive	76	38	38	2	0.0526316
CP017814	177451	Exhaustive	75	38	38	2	0.0526316
CP017814	177613	Exhaustive	86	37	37	2	0.0540541
CP017814	complement(178610)	Exhaustive	88	15	15	2	0.133333
CP017814	178836	Exhaustive	66	48	48	2	0.0416667
CP017814	178899	Exhaustive	72	54	54	2	0.037037
CP017814	178950	Exhaustive	69	52	52	2	0.0384615
CP017814	complement(179132)	Exhaustive	74	24	24	2	0.0833333
CP017814	complement(179560)	Exhaustive	77	53	53	2	0.0377358
CP017814	complement(179780)	Exhaustive	55	30	30	2	0.0666667
CP017814	180039	Exhaustive	65	39	39	2	0.0512821
CP017814	180312	Exhaustive	81	60	60	2	0.0333333
CP017814	complement(180785)	Exhaustive	137	64	64	3	0.046875
CP017814	complement(180809)	Exhaustive	132	65	64	2	0.03125
CP017814	complement(180842)	Exhaustive	124	64	64	3	0.046875
CP017814	180949	Exhaustive	91	45	45	2	0.0444444
CP017814	180965	Exhaustive	87	45	45	2	0.0444444
CP017814	complement(183546)	Exhaustive	89	74	74	2	0.027027
CP017814	complement(183944)	Exhaustive	67	19	19	2	0.105263
CP017814	complement(184310)	Exhaustive	69	48	48	2	0.0416667
CP017814	complement(184354)	Exhaustive	66	50	50	2	0.04
CP017814	complement(185614)	Exhaustive	95	58	58	2	0.0344828
CP017814	complement(186696)	Exhaustive	90	48	48	2	0.0416667
CP017814	186952	Exhaustive	80	40	40	2	0.05
CP017814	complement(187007)	Exhaustive	81	43	43	2	0.0465116
CP017814	188538	Exhaustive	96	67	67	2	0.0298507
CP017814	complement(188687)	Exhaustive	83	35	35	2	0.0571429
CP017814	188893	Exhaustive	85	50	50	2	0.04
CP017814	189030	Exhaustive	87	50	50	2	0.04
CP017814	189331	Exhaustive	105	47	47	2	0.0425532
CP017814	complement(191771)	Exhaustive	52	28	28	2	0.0714286
CP017814	191870	Exhaustive	59	34	34	2	0.0588235
CP017814	194838	Exhaustive	88	41	41	2	0.0487805
CP017814	complement(194885)	Exhaustive	88	47	47	2	0.0425532
CP017814	194919	Exhaustive	83	35	35	2	0.0571429
CP017814	194943	Exhaustive	87	44	44	2	0.0454545
CP017814	complement(195572)	Exhaustive	83	36	36	2	0.0555556
CP017814	196708	Exhaustive	74	38	38	2	0.0526316
CP017814	196733	Exhaustive	75	38	38	2	0.0526316
CP017814	197521	Exhaustive	61	45	45	2	0.0444444
CP017814	197935	Exhaustive	80	46	46	2	0.0434783
CP017814	198188	Exhaustive	85	57	57	2	0.0350877
CP017814	complement(198214)	Exhaustive	84	26	26	2	0.0769231
CP017814	complement(198242)	Exhaustive	91	27	27	2	0.0740741
CP017814	complement(198839)	Exhaustive	75	37	37	2	0.0540541
CP017814	199783	Exhaustive	66	37	37	2	0.0540541
CP017814	200332	Exhaustive	80	37	37	2	0.0540541
CP017814	complement(200335)	Exhaustive	78	43	43	2	0.0465116
CP017814	200485	Exhaustive	66	38	38	2	0.0526316
CP017814	200541	Exhaustive	60	38	38	2	0.0526316
CP017814	200918	Exhaustive	64	47	47	2	0.0425532
CP017814	201608	Exhaustive	76	55	55	2	0.0363636
CP017814	201610	Exhaustive	78	55	55	2	0.0363636
CP017814	201796	Exhaustive	93	64	64	2	0.03125
CP017814	201845	Exhaustive	94	61	61	2	0.0327869
CP017814	complement(202211)	Exhaustive	84	39	39	2	0.0512821
CP017814	complement(202342)	Exhaustive	93	54	54	2	0.037037
CP017814	complement(203955)	Exhaustive	87	43	43	2	0.0465116
CP017814	complement(205907)	Exhaustive	87	39	39	2	0.0512821
CP017814	207633	Exhaustive	66	31	31	2	0.0645161
CP017814	complement(207859)	Exhaustive	63	26	25	2	0.08
CP017814	208158	Exhaustive	65	42	42	2	0.047619
CP017814	208224	Exhaustive	71	51	51	2	0.0392157
CP017814	208482	Exhaustive	79	62	62	2	0.0322581
CP017814	complement(208545)	Exhaustive	77	17	17	2	0.117647
CP017814	complement(208882)	Exhaustive	86	39	39	2	0.0512821
CP017814	complement(208927)	Exhaustive	78	34	34	2	0.0588235
CP017814	209734	Exhaustive	64	47	47	2	0.0425532
CP017814	210687	Exhaustive	81	44	44	2	0.0454545
CP017814	211196	Exhaustive	82	41	41	2	0.0487805
CP017814	212435	Exhaustive	77	44	44	2	0.0454545
CP017814	complement(212776)	Exhaustive	86	39	39	2	0.0512821
CP017814	212867	Exhaustive	94	49	49	2	0.0408163
CP017814	complement(213261)	Exhaustive	93	50	50	2	0.04
CP017814	213281	Exhaustive	92	42	42	3	0.0714286
CP017814	213286	Exhaustive	92	43	43	3	0.0697674
CP017814	213365	Exhaustive	102	45	45	3	0.0666667
CP017814	213377	Exhaustive	95	41	41	2	0.0487805
CP017814	complement(213470)	Exhaustive	94	59	59	2	0.0338983
CP017814	214141	Exhaustive	90	36	36	2	0.0555556
CP017814	214204	Exhaustive	95	44	44	2	0.0454545
CP017814	214209	Exhaustive	93	42	42	2	0.047619
CP017814	214247	Exhaustive	90	39	39	2	0.0512821
CP017814	214259	Exhaustive	85	35	35	2	0.0571429
CP017814	214262	Exhaustive	85	36	36	2	0.0555556
CP017814	214276	Exhaustive	81	34	34	2	0.0588235
CP017814	214281	Exhaustive	82	34	34	2	0.0588235
CP017814	214302	Exhaustive	83	31	31	2	0.0645161
CP017814	214305	Exhaustive	82	30	30	2	0.0666667
CP017814	214323	Exhaustive	82	29	29	2	0.0689655
CP017814	214326	Exhaustive	80	28	28	2	0.0714286
CP017814	214329	Exhaustive	80	28	28	2	0.0714286
CP017814	214343	Exhaustive	78	29	29	2	0.0689655
CP017814	214346	Exhaustive	78	29	29	4	0.137931
CP017814	214351	Exhaustive	78	28	28	2	0.0714286
CP017814	214369	Exhaustive	80	33	33	2	0.0606061
CP017814	complement(214673)	Exhaustive	80	49	49	2	0.0408163
CP017814	complement(215035)	Exhaustive	85	50	50	2	0.04
CP017814	215387	Exhaustive	90	53	53	2	0.0377358
CP017814	complement(216616)	Exhaustive	91	58	58	2	0.0344828
CP017814	complement(217122)	Exhaustive	102	59	59	2	0.0338983
CP017814	complement(217242)	Exhaustive	93	52	51	2	0.0392157
CP017814	complement(217270)	Exhaustive	87	50	50	2	0.04
CP017814	complement(217316)	Exhaustive	95	52	52	2	0.0384615
CP017814	217535	Exhaustive	84	46	46	2	0.0434783
CP017814	217974	Exhaustive	97	41	41	2	0.0487805
CP017814	218244	Exhaustive	106	56	56	2	0.0357143
CP017814	218402	Exhaustive	94	49	49	2	0.0408163
CP017814	218406	Exhaustive	92	47	47	2	0.0425532
CP017814	218470	Exhaustive	83	38	38	2	0.0526316
CP017814	complement(218556)	Exhaustive	88	48	48	2	0.0416667
CP017814	complement(218726)	Exhaustive	94	26	26	2	0.0769231
CP017814	218922	Exhaustive	106	59	59	2	0.0338983
CP017814	complement(219134)	Exhaustive	100	57	57	2	0.0350877
CP017814	complement(219347)	Exhaustive	90	46	46	2	0.0434783
CP017814	219666	Exhaustive	71	33	33	2	0.0606061
CP017814	219732	Exhaustive	71	35	35	2	0.0571429
CP017814	220130	Exhaustive	117	78	78	2	0.025641
CP017814	220552	Exhaustive	76	48	48	4	0.0833333
CP017814	221313	Exhaustive	76	46	46	2	0.0434783
CP017814	221397	Exhaustive	70	34	34	2	0.0588235
CP017814	221477	Exhaustive	68	35	35	2	0.0571429
CP017814	221619	Exhaustive	73	37	36	2	0.0555556
CP017814	complement(222229)	Exhaustive	65	24	24	2	0.0833333
CP017814	222556	Exhaustive	98	52	52	2	0.0384615
CP017814	complement(223584)	Exhaustive	83	40	40	2	0.05
CP017814	223812	Exhaustive	76	44	44	2	0.0454545
CP017814	complement(224451)	Exhaustive	88	36	36	2	0.0555556
CP017814	224626	Exhaustive	83	56	56	3	0.0535714
CP017814	complement(224804)	Exhaustive	73	35	35	2	0.0571429
CP017814	226226	Exhaustive	58	27	27	2	0.0740741
CP017814	complement(226545)	Exhaustive	65	31	31	2	0.0645161
CP017814	complement(227621)	Exhaustive	82	33	33	2	0.0606061
CP017814	complement(228302)	Exhaustive	78	46	46	2	0.0434783
CP017814	228567	Exhaustive	66	40	39	2	0.0512821
CP017814	complement(228673)	Exhaustive	71	35	35	2	0.0571429
CP017814	complement(229008)	Exhaustive	70	42	42	3	0.0714286
CP017814	229022	Exhaustive	67	28	28	2	0.0714286
CP017814	229225	Exhaustive	77	35	35	2	0.0571429
CP017814	complement(229439)	Exhaustive	89	40	40	3	0.075
CP017814	complement(230075)	Exhaustive	65	27	27	2	0.0740741
CP017814	230087	Exhaustive	67	37	37	2	0.0540541
CP017814	complement(230346)	Exhaustive	71	40	40	2	0.05
CP017814	231190	Exhaustive	63	35	35	2	0.0571429
CP017814	231211	Exhaustive	70	41	41	2	0.0487805
CP017814	231245	Exhaustive	67	40	40	2	0.05
CP017814	231706	Exhaustive	91	44	44	2	0.0454545
CP017814	complement(232080)	Exhaustive	110	57	56	2	0.0357143
CP017814	complement(232098)	Exhaustive	107	57	57	2	0.0350877
CP017814	232120	Exhaustive	102	51	50	2	0.04
CP017814	232126	Exhaustive	101	51	51	3	0.0588235
CP017814	complement(232145)	Exhaustive	94	47	47	3	0.0638298
CP017814	232192	Exhaustive	91	51	51	2	0.0392157
CP017814	232273	Exhaustive	67	42	42	2	0.047619
CP017814	232573	Exhaustive	98	53	53	4	0.0754717
CP017814	232989	Exhaustive	75	37	37	2	0.0540541
CP017814	complement(233353)	Exhaustive	101	65	65	3	0.0461538
CP017814	complement(234883)	Exhaustive	41	24	24	2	0.0833333
CP017814	complement(235418)	Exhaustive	48	13	13	2	0.153846
CP017814	complement(235839)	Exhaustive	98	65	65	2	0.0307692
CP017814	236740	Exhaustive	60	28	28	2	0.0714286
CP017814	236741	Exhaustive	61	28	28	2	0.0714286
CP017814	236826	Exhaustive	69	39	39	2	0.0512821
CP017814	236829	Exhaustive	69	40	40	2	0.05
CP017814	complement(236921)	Exhaustive	79	27	27	2	0.0740741
CP017814	236932	Exhaustive	80	55	55	2	0.0363636
CP017814	237143	Exhaustive	73	46	46	2	0.0434783
CP017814	complement(237736)	Exhaustive	75	44	44	2	0.0454545
CP017814	238990	Exhaustive	79	38	38	2	0.0526316
CP017814	242190	Exhaustive	75	46	46	2	0.0434783
CP017814	242480	Exhaustive	74	30	30	2	0.0666667
CP017814	242876	Exhaustive	85	59	59	4	0.0677966
CP017814	242881	Exhaustive	84	59	59	2	0.0338983
CP017814	243111	Exhaustive	61	37	37	3	0.0810811
CP017814	243113	Exhaustive	61	36	36	2	0.0555556
CP017814	complement(244749)	Exhaustive	69	35	35	2	0.0571429
CP017814	complement(244881)	Exhaustive	72	29	29	2	0.0689655
CP017814	245211	Exhaustive	106	53	53	2	0.0377358
CP017814	245251	Exhaustive	103	52	52	3	0.0576923
CP017814	245265	Exhaustive	99	50	50	2	0.04
CP017814	complement(245274)	Exhaustive	98	48	48	2	0.0416667
CP017814	245382	Exhaustive	84	44	44	2	0.0454545
CP017814	complement(245498)	Exhaustive	85	43	43	2	0.0465116
CP017814	complement(245553)	Exhaustive	83	47	47	2	0.0425532
CP017814	complement(246064)	Exhaustive	99	37	37	3	0.0810811
CP017814	246100	Exhaustive	98	62	62	2	0.0322581
CP017814	complement(246131)	Exhaustive	97	34	34	3	0.0882353
CP017814	complement(246651)	Exhaustive	83	45	45	2	0.0444444
CP017814	246845	Exhaustive	71	46	46	2	0.0434783
CP017814	249424	Exhaustive	76	44	44	2	0.0454545
CP017814	complement(249592)	Exhaustive	81	39	39	2	0.0512821
CP017814	complement(250324)	Exhaustive	70	38	38	2	0.0526316
CP017814	complement(250533)	Exhaustive	81	41	41	2	0.0487805
CP017814	250594	Exhaustive	80	38	38	2	0.0526316
CP017814	complement(250935)	Exhaustive	77	36	36	2	0.0555556
CP017814	251390	Exhaustive	69	52	52	2	0.0384615
CP017814	complement(251762)	Exhaustive	82	36	35	2	0.0571429
CP017814	complement(251931)	Exhaustive	78	28	28	2	0.0714286
CP017814	complement(251968)	Exhaustive	82	30	30	2	0.0666667
CP017814	complement(252017)	Exhaustive	77	30	30	2	0.0666667
CP017814	252067	Exhaustive	69	40	40	2	0.05
CP017814	complement(252181)	Exhaustive	66	28	28	2	0.0714286
CP017814	complement(252981)	Exhaustive	71	50	50	2	0.04
CP017814	253517	Exhaustive	62	31	31	2	0.0645161
CP017814	253541	Exhaustive	61	31	31	2	0.0645161
CP017814	253563	Exhaustive	74	42	42	2	0.047619
CP017814	253620	Exhaustive	82	46	46	2	0.0434783
CP017814	254176	Exhaustive	81	57	57	2	0.0350877
CP017814	complement(254285)	Exhaustive	89	30	30	2	0.0666667
CP017814	complement(254384)	Exhaustive	84	39	39	2	0.0512821
CP017814	complement(254529)	Exhaustive	76	48	48	2	0.0416667
CP017814	complement(254956)	Exhaustive	85	46	46	3	0.0652174
CP017814	255430	Exhaustive	71	42	42	2	0.047619
CP017814	255952	Exhaustive	81	50	50	2	0.04
CP017814	complement(256253)	Exhaustive	80	39	39	2	0.0512821
CP017814	complement(257401)	Exhaustive	55	30	30	2	0.0666667
CP017814	257815	Exhaustive	110	52	52	2	0.0384615
CP017814	257903	Exhaustive	113	53	53	3	0.0566038
CP017814	complement(258299)	Exhaustive	66	35	35	2	0.0571429
CP017814	complement(258305)	Exhaustive	63	34	34	2	0.0588235
CP017814	258393	Exhaustive	61	22	22	3	0.136364
CP017814	complement(258425)	Exhaustive	68	46	46	2	0.0434783
CP017814	259197	Exhaustive	86	26	26	2	0.0769231
CP017814	259220	Exhaustive	84	24	24	2	0.0833333
CP017814	259457	Exhaustive	56	20	20	2	0.1
CP017814	complement(260265)	Exhaustive	76	52	52	2	0.0384615
CP017814	complement(260979)	Exhaustive	75	33	33	2	0.0606061
CP017814	complement(261207)	Exhaustive	78	49	49	2	0.0408163
CP017814	complement(261337)	Exhaustive	54	30	30	2	0.0666667
CP017814	complement(261946)	Exhaustive	64	40	40	2	0.05
CP017814	262230	Exhaustive	56	36	36	2	0.0555556
CP017814	complement(262495)	Exhaustive	72	30	30	2	0.0666667
CP017814	262960	Exhaustive	87	30	30	2	0.0666667
CP017814	complement(263909)	Exhaustive	61	28	28	3	0.107143
CP017814	complement(264329)	Exhaustive	81	54	54	2	0.037037
CP017814	complement(264479)	Exhaustive	86	59	59	2	0.0338983
CP017814	complement(265493)	Exhaustive	90	56	56	2	0.0357143
CP017814	266091	Exhaustive	86	50	50	3	0.06
CP017814	266094	Exhaustive	84	48	48	2	0.0416667
CP017814	266224	Exhaustive	71	35	35	2	0.0571429
CP017814	266326	Exhaustive	84	31	31	2	0.0645161
CP017814	266414	Exhaustive	75	23	23	2	0.0869565
CP017814	complement(266914)	Exhaustive	74	33	33	2	0.0606061
CP017814	267433	Exhaustive	97	45	44	3	0.0681818
CP017814	267599	Exhaustive	80	45	45	2	0.0444444
CP017814	complement(267770)	Exhaustive	94	41	41	2	0.0487805
CP017814	268826	Exhaustive	83	50	50	2	0.04
CP017814	complement(269836)	Exhaustive	61	35	35	2	0.0571429
CP017814	270026	Exhaustive	83	31	31	2	0.0645161
CP017814	complement(270377)	Exhaustive	70	50	50	2	0.04
CP017814	270842	Exhaustive	72	46	46	2	0.0434783
CP017814	271123	Exhaustive	74	39	39	3	0.0769231
CP017814	complement(271385)	Exhaustive	95	69	69	2	0.0289855
CP017814	271419	Exhaustive	100	26	26	2	0.0769231
CP017814	complement(271674)	Exhaustive	51	36	36	2	0.0555556
CP017814	complement(272068)	Exhaustive	66	28	28	2	0.0714286
CP017814	complement(272384)	Exhaustive	77	46	46	2	0.0434783
CP017814	complement(272978)	Exhaustive	66	27	26	2	0.0769231
CP017814	273147	Exhaustive	87	57	57	2	0.0350877
CP017814	273218	Exhaustive	91	63	63	2	0.031746
CP017814	273282	Exhaustive	73	48	48	2	0.0416667
CP017814	complement(275081)	Exhaustive	71	22	22	2	0.0909091
CP017814	275462	Exhaustive	56	37	37	2	0.0540541
CP017814	277467	Exhaustive	70	26	26	2	0.0769231
CP017814	complement(277603)	Exhaustive	75	40	40	2	0.05
CP017814	279302	Exhaustive	48	16	16	2	0.125
CP017814	280923	Exhaustive	100	61	61	2	0.0327869
CP017814	281228	Exhaustive	67	40	40	2	0.05
CP017814	complement(281586)	Exhaustive	73	35	35	2	0.0571429
CP017814	281904	Exhaustive	95	41	41	2	0.0487805
CP017814	complement(281963)	Exhaustive	91	51	51	2	0.0392157
CP017814	complement(282515)	Exhaustive	82	59	59	2	0.0338983
CP017814	complement(282656)	Exhaustive	74	45	45	3	0.0666667
CP017814	complement(282667)	Exhaustive	73	43	43	2	0.0465116
CP017814	complement(282701)	Exhaustive	68	38	38	2	0.0526316
CP017814	complement(282703)	Exhaustive	67	37	37	2	0.0540541
CP017814	complement(283079)	Exhaustive	86	36	36	2	0.0555556
CP017814	complement(283104)	Exhaustive	96	42	42	3	0.0714286
CP017814	complement(283188)	Exhaustive	89	41	41	2	0.0487805
CP017814	283940	Exhaustive	64	44	44	2	0.0454545
CP017814	complement(284153)	Exhaustive	77	30	30	2	0.0666667
CP017814	284893	Exhaustive	94	45	45	2	0.0444444
CP017814	284915	Exhaustive	97	45	45	2	0.0444444
CP017814	complement(285071)	Exhaustive	88	53	53	2	0.0377358
CP017814	complement(286069)	Exhaustive	90	46	46	2	0.0434783
CP017814	complement(286361)	Exhaustive	94	55	55	2	0.0363636
CP017814	286459	Exhaustive	78	35	35	2	0.0571429
CP017814	complement(286512)	Exhaustive	80	44	44	2	0.0454545
CP017814	complement(286571)	Exhaustive	79	49	49	2	0.0408163
CP017814	complement(286590)	Exhaustive	80	50	50	2	0.04
CP017814	complement(286605)	Exhaustive	81	52	52	2	0.0384615
CP017814	complement(286705)	Exhaustive	86	66	66	2	0.030303
CP017814	288301	Exhaustive	91	40	40	2	0.05
CP017814	288393	Exhaustive	104	51	51	2	0.0392157
CP017814	complement(288605)	Exhaustive	100	36	36	2	0.0555556
CP017814	288761	Exhaustive	84	49	49	2	0.0408163
CP017814	complement(288876)	Exhaustive	73	30	30	2	0.0666667
CP017814	289165	Exhaustive	66	39	39	2	0.0512821
CP017814	290174	Exhaustive	74	34	34	2	0.0588235
CP017814	290502	Exhaustive	88	41	41	2	0.0487805
CP017814	complement(290568)	Exhaustive	77	44	44	2	0.0454545
CP017814	complement(290834)	Exhaustive	45	28	28	2	0.0714286
CP017814	complement(291242)	Exhaustive	86	61	61	2	0.0327869
CP017814	291315	Exhaustive	86	30	30	2	0.0666667
CP017814	complement(291390)	Exhaustive	92	56	56	2	0.0357143
CP017814	292150	Exhaustive	82	58	58	2	0.0344828
CP017814	complement(292579)	Exhaustive	88	51	51	2	0.0392157
CP017814	292615	Exhaustive	83	30	30	2	0.0666667
CP017814	293237	Exhaustive	67	29	29	2	0.0689655
CP017814	complement(293679)	Exhaustive	70	25	25	2	0.08
CP017814	294957	Exhaustive	85	40	40	2	0.05
CP017814	294983	Exhaustive	82	35	35	3	0.0857143
CP017814	295588	Exhaustive	85	33	33	2	0.0606061
CP017814	complement(295895)	Exhaustive	90	58	58	2	0.0344828
CP017814	complement(295922)	Exhaustive	85	57	57	2	0.0350877
CP017814	complement(296068)	Exhaustive	71	40	40	2	0.05
CP017814	296749	Exhaustive	98	43	43	2	0.0465116
CP017814	297460	Exhaustive	61	29	29	2	0.0689655
CP017814	complement(298817)	Exhaustive	77	47	47	2	0.0425532
CP017814	299586	Exhaustive	83	33	33	2	0.0606061
CP017814	300073	Exhaustive	83	43	43	4	0.0930233
CP017814	complement(300155)	Exhaustive	97	43	43	2	0.0465116
CP017814	complement(300224)	Exhaustive	102	44	44	3	0.0681818
CP017814	complement(300282)	Exhaustive	109	44	44	3	0.0681818
CP017814	complement(300331)	Exhaustive	110	47	47	2	0.0425532
CP017814	300467	Exhaustive	92	55	55	2	0.0363636
CP017814	complement(300937)	Exhaustive	86	48	48	2	0.0416667
CP017814	301082	Exhaustive	130	54	54	4	0.0740741
CP017814	complement(301104)	Exhaustive	128	76	75	7	0.0933333
CP017814	301119	Exhaustive	132	54	54	2	0.037037
CP017814	complement(301124)	Exhaustive	135	78	78	3	0.0384615
CP017814	301127	Exhaustive	138	57	57	2	0.0350877
CP017814	complement(301147)	Exhaustive	140	85	85	5	0.0588235
CP017814	complement(301168)	Exhaustive	142	86	86	3	0.0348837
CP017814	complement(301183)	Exhaustive	140	83	83	2	0.0240964
CP017814	301207	Exhaustive	130	54	54	2	0.037037
CP017814	complement(301218)	Exhaustive	112	66	66	2	0.030303
CP017814	complement(302037)	Exhaustive	69	47	47	2	0.0425532
CP017814	complement(302206)	Exhaustive	70	40	40	2	0.05
CP017814	303247	Exhaustive	87	35	35	2	0.0571429
CP017814	complement(303888)	Exhaustive	66	43	43	2	0.0465116
CP017814	complement(304165)	Exhaustive	77	44	44	2	0.0454545
CP017814	complement(304594)	Exhaustive	71	49	49	2	0.0408163
CP017814	complement(305128)	Exhaustive	69	43	43	2	0.0465116
CP017814	complement(305273)	Exhaustive	59	33	33	2	0.0606061
CP017814	complement(305375)	Exhaustive	62	31	31	2	0.0645161
CP017814	305843	Exhaustive	90	36	35	2	0.0571429
CP017814	305852	Exhaustive	89	36	36	2	0.0555556
CP017814	complement(305977)	Exhaustive	93	55	55	2	0.0363636
CP017814	complement(307049)	Exhaustive	52	21	21	2	0.0952381
CP017814	308141	Exhaustive	77	49	49	2	0.0408163
CP017814	complement(308248)	Exhaustive	83	35	35	2	0.0571429
CP017814	308295	Exhaustive	85	49	49	2	0.0408163
CP017814	308693	Exhaustive	73	28	28	2	0.0714286
CP017814	308910	Exhaustive	102	57	57	3	0.0526316
CP017814	308921	Exhaustive	102	57	57	6	0.105263
CP017814	308941	Exhaustive	101	58	58	3	0.0517241
CP017814	complement(308953)	Exhaustive	100	41	41	2	0.0487805
CP017814	309259	Exhaustive	80	42	42	2	0.047619
CP017814	309383	Exhaustive	78	33	33	2	0.0606061
CP017814	310865	Exhaustive	94	61	61	2	0.0327869
CP017814	310983	Exhaustive	74	44	44	3	0.0681818
CP017814	311325	Exhaustive	71	44	44	2	0.0454545
CP017814	311343	Exhaustive	70	43	43	2	0.0465116
CP017814	312074	Exhaustive	61	39	39	2	0.0512821
CP017814	312465	Exhaustive	99	40	40	2	0.05
CP017814	complement(312904)	Exhaustive	106	48	48	2	0.0416667
CP017814	complement(313231)	Exhaustive	84	43	43	2	0.0465116
CP017814	313446	Exhaustive	56	23	23	2	0.0869565
CP017814	313473	Exhaustive	55	22	22	2	0.0909091
CP017814	313706	Exhaustive	81	31	31	2	0.0645161
CP017814	complement(313743)	Exhaustive	85	55	55	2	0.0363636
CP017814	314775	Exhaustive	74	43	43	2	0.0465116
CP017814	315450	Exhaustive	110	64	64	3	0.046875
CP017814	315459	Exhaustive	112	66	66	5	0.0757576
CP017814	315467	Exhaustive	112	67	67	2	0.0298507
CP017814	315484	Exhaustive	115	70	70	2	0.0285714
CP017814	complement(315491)	Exhaustive	113	46	46	2	0.0434783
CP017814	315507	Exhaustive	110	65	65	7	0.107692
CP017814	315562	Exhaustive	118	69	69	3	0.0434783
CP017814	315576	Exhaustive	111	67	67	3	0.0447761
CP017814	315581	Exhaustive	110	67	67	7	0.104478
CP017814	complement(315789)	Exhaustive	76	31	31	2	0.0645161
CP017814	315955	Exhaustive	73	36	36	2	0.0555556
CP017814	316695	Exhaustive	105	63	63	2	0.031746
CP017814	316780	Exhaustive	118	67	67	3	0.0447761
CP017814	complement(316827)	Exhaustive	119	58	58	3	0.0517241
CP017814	316840	Exhaustive	120	63	63	3	0.047619
CP017814	317168	Exhaustive	69	34	34	2	0.0588235
CP017814	317213	Exhaustive	72	34	34	2	0.0588235
CP017814	complement(317447)	Exhaustive	99	64	64	2	0.03125
CP017814	317559	Exhaustive	96	36	36	2	0.0555556
CP017814	317883	Exhaustive	76	50	50	2	0.04
CP017814	complement(318207)	Exhaustive	62	29	29	2	0.0689655
CP017814	complement(318209)	Exhaustive	62	29	29	2	0.0689655
CP017814	complement(318351)	Exhaustive	66	40	40	2	0.05
CP017814	complement(318357)	Exhaustive	68	41	41	2	0.0487805
CP017814	318797	Exhaustive	79	44	44	2	0.0454545
CP017814	318798	Exhaustive	79	44	44	2	0.0454545
CP017814	319246	Exhaustive	83	30	30	2	0.0666667
CP017814	complement(320777)	Exhaustive	36	15	15	2	0.133333
CP017814	322684	Exhaustive	119	47	47	3	0.0638298
CP017814	complement(322704)	Exhaustive	121	77	77	5	0.0649351
CP017814	complement(322983)	Exhaustive	75	37	37	2	0.0540541
CP017814	complement(324129)	Exhaustive	76	28	28	2	0.0714286
CP017814	complement(324152)	Exhaustive	78	30	30	2	0.0666667
CP017814	complement(324153)	Exhaustive	77	28	28	2	0.0714286
CP017814	complement(324157)	Exhaustive	74	28	28	2	0.0714286
CP017814	complement(324175)	Exhaustive	75	27	27	3	0.111111
CP017814	complement(324178)	Exhaustive	74	27	27	2	0.0740741
CP017814	complement(324193)	Exhaustive	76	31	31	2	0.0645161
CP017814	complement(324207)	Exhaustive	73	30	30	2	0.0666667
CP017814	324209	Exhaustive	69	40	40	2	0.05
CP017814	complement(324210)	Exhaustive	69	29	29	2	0.0689655
CP017814	complement(324223)	Exhaustive	70	29	29	2	0.0689655
CP017814	complement(324226)	Exhaustive	71	29	29	2	0.0689655
CP017814	324245	Exhaustive	67	39	39	2	0.0512821
CP017814	complement(324249)	Exhaustive	66	28	28	2	0.0714286
CP017814	324301	Exhaustive	59	33	33	2	0.0606061
CP017814	324768	Exhaustive	68	38	38	2	0.0526316
CP017814	complement(324884)	Exhaustive	62	26	26	2	0.0769231
CP017814	complement(324956)	Exhaustive	59	19	19	2	0.105263
CP017814	324968	Exhaustive	61	40	40	2	0.05
CP017814	complement(324977)	Exhaustive	60	22	22	2	0.0909091
CP017814	complement(325002)	Exhaustive	66	25	25	2	0.08
CP017814	complement(325030)	Exhaustive	66	25	25	2	0.08
CP017814	325331	Exhaustive	83	43	43	2	0.0465116
CP017814	complement(325677)	Exhaustive	76	37	37	2	0.0540541
CP017814	325782	Exhaustive	80	39	39	2	0.0512821
CP017814	326233	Exhaustive	90	44	44	2	0.0454545
CP017814	326416	Exhaustive	70	29	29	2	0.0689655
CP017814	complement(326902)	Exhaustive	80	36	36	2	0.0555556
CP017814	complement(327093)	Exhaustive	71	34	33	3	0.0909091
CP017814	328812	Exhaustive	78	49	49	2	0.0408163
CP017814	complement(328826)	Exhaustive	75	29	29	2	0.0689655
CP017814	329185	Exhaustive	76	57	57	2	0.0350877
CP017814	complement(329438)	Exhaustive	67	35	35	2	0.0571429
CP017814	complement(329616)	Exhaustive	78	53	53	2	0.0377358
CP017814	330419	Exhaustive	67	30	30	2	0.0666667
CP017814	complement(330550)	Exhaustive	68	33	33	2	0.0606061
CP017814	complement(333060)	Exhaustive	73	50	50	2	0.04
CP017814	complement(333278)	Exhaustive	81	50	50	2	0.04
CP017814	complement(333442)	Exhaustive	94	54	53	2	0.0377358
CP017814	333917	Exhaustive	65	29	29	2	0.0689655
CP017814	complement(335106)	Exhaustive	72	41	41	3	0.0731707
CP017814	complement(335533)	Exhaustive	70	48	48	2	0.0416667
CP017814	complement(336447)	Exhaustive	61	40	40	2	0.05
CP017814	complement(336528)	Exhaustive	66	44	44	2	0.0454545
CP017814	336946	Exhaustive	82	33	33	2	0.0606061
CP017814	337223	Exhaustive	79	26	26	2	0.0769231
CP017814	338045	Exhaustive	86	45	45	2	0.0444444
CP017814	338245	Exhaustive	85	50	50	2	0.04
CP017814	338541	Exhaustive	89	51	51	2	0.0392157
CP017814	complement(338609)	Exhaustive	89	45	45	2	0.0444444
CP017814	complement(339681)	Exhaustive	93	57	57	2	0.0350877
CP017814	complement(339685)	Exhaustive	93	58	58	2	0.0344828
CP017814	complement(341588)	Exhaustive	63	46	46	2	0.0434783
CP017814	341954	Exhaustive	37	16	16	2	0.125
CP017814	complement(341955)	Exhaustive	37	21	21	2	0.0952381
CP017814	342517	Exhaustive	76	43	43	2	0.0465116
CP017814	complement(342853)	Exhaustive	104	59	59	2	0.0338983
CP017814	complement(342899)	Exhaustive	103	58	58	2	0.0344828
CP017814	complement(343142)	Exhaustive	85	51	51	3	0.0588235
CP017814	complement(343650)	Exhaustive	84	45	45	2	0.0444444
CP017814	complement(343659)	Exhaustive	86	45	45	2	0.0444444
CP017814	complement(343879)	Exhaustive	79	29	29	2	0.0689655
CP017814	complement(344880)	Exhaustive	93	37	37	2	0.0540541
CP017814	345068	Exhaustive	78	42	42	2	0.047619
CP017814	345239	Exhaustive	89	39	39	2	0.0512821
CP017814	complement(345609)	Exhaustive	62	37	37	2	0.0540541
CP017814	complement(346037)	Exhaustive	65	49	49	2	0.0408163
CP017814	complement(346115)	Exhaustive	69	53	53	2	0.0377358
CP017814	complement(346324)	Exhaustive	66	43	43	3	0.0697674
CP017814	complement(346932)	Exhaustive	71	39	39	2	0.0512821
CP017814	complement(348160)	Exhaustive	49	21	21	2	0.0952381
CP017814	complement(348783)	Exhaustive	63	30	30	2	0.0666667
CP017814	complement(349519)	Exhaustive	66	32	32	3	0.09375
CP017814	349933	Exhaustive	97	67	67	2	0.0298507
CP017814	complement(350097)	Exhaustive	108	50	50	2	0.04
CP017814	complement(350107)	Exhaustive	107	51	51	5	0.0980392
CP017814	complement(350132)	Exhaustive	109	52	52	3	0.0576923
CP017814	complement(350163)	Exhaustive	108	52	52	2	0.0384615
CP017814	complement(350170)	Exhaustive	113	54	54	2	0.037037
CP017814	complement(350196)	Exhaustive	108	53	53	2	0.0377358
CP017814	complement(350209)	Exhaustive	102	52	52	2	0.0384615
CP017814	complement(350222)	Exhaustive	100	51	51	2	0.0392157
CP017814	complement(350288)	Exhaustive	83	46	46	2	0.0434783
CP017814	complement(350650)	Exhaustive	106	52	52	2	0.0384615
CP017814	complement(350662)	Exhaustive	107	51	51	2	0.0392157
CP017814	complement(350669)	Exhaustive	106	50	50	4	0.08
CP017814	350706	Exhaustive	113	57	57	3	0.0526316
CP017814	350715	Exhaustive	115	60	59	2	0.0338983
CP017814	350953	Exhaustive	84	29	29	2	0.0689655
CP017814	350977	Exhaustive	81	31	31	2	0.0645161
CP017814	350997	Exhaustive	77	26	26	2	0.0769231
CP017814	351077	Exhaustive	79	36	36	2	0.0555556
CP017814	351120	Exhaustive	82	39	39	2	0.0512821
CP017814	351142	Exhaustive	83	40	40	2	0.05
CP017814	351157	Exhaustive	80	39	39	2	0.0512821
CP017814	351244	Exhaustive	84	42	42	2	0.047619
CP017814	351353	Exhaustive	98	49	49	2	0.0408163
CP017814	351357	Exhaustive	98	47	47	2	0.0425532
CP017814	351637	Exhaustive	110	44	44	2	0.0454545
CP017814	351858	Exhaustive	82	34	34	2	0.0588235
CP017814	352967	Exhaustive	63	34	34	2	0.0588235
CP017814	353937	Exhaustive	84	43	43	2	0.0465116
CP017814	complement(354327)	Exhaustive	71	38	38	2	0.0526316
CP017814	354411	Exhaustive	71	27	27	2	0.0740741
CP017814	complement(354459)	Exhaustive	70	41	41	2	0.0487805
CP017814	complement(355244)	Exhaustive	92	49	49	2	0.0408163
CP017814	complement(355432)	Exhaustive	85	50	50	2	0.04
CP017814	complement(355799)	Exhaustive	73	33	33	2	0.0606061
CP017814	complement(355804)	Exhaustive	75	34	34	2	0.0588235
CP017814	complement(355809)	Exhaustive	75	34	34	2	0.0588235
CP017814	complement(355811)	Exhaustive	74	34	34	2	0.0588235
CP017814	complement(355813)	Exhaustive	74	34	34	3	0.0882353
CP017814	complement(355831)	Exhaustive	75	34	34	2	0.0588235
CP017814	complement(355933)	Exhaustive	76	35	35	2	0.0571429
CP017814	complement(355935)	Exhaustive	76	35	35	2	0.0571429
CP017814	complement(355937)	Exhaustive	75	35	35	2	0.0571429
CP017814	356004	Exhaustive	65	34	34	2	0.0588235
CP017814	357130	Exhaustive	76	41	41	2	0.0487805
CP017814	357412	Exhaustive	57	36	36	2	0.0555556
CP017814	358315	Exhaustive	100	30	30	2	0.0666667
CP017814	complement(358490)	Exhaustive	81	49	49	2	0.0408163
CP017814	358849	Exhaustive	74	41	41	2	0.0487805
CP017814	359361	Exhaustive	79	32	32	2	0.0625
CP017814	complement(359771)	Exhaustive	54	33	33	2	0.0606061
CP017814	complement(360258)	Exhaustive	80	44	44	2	0.0454545
CP017814	360555	Exhaustive	67	37	37	2	0.0540541
CP017814	complement(360599)	Exhaustive	62	27	27	2	0.0740741
CP017814	complement(360713)	Exhaustive	57	26	26	2	0.0769231
CP017814	complement(360789)	Exhaustive	58	30	30	2	0.0666667
CP017814	complement(360790)	Exhaustive	57	30	30	3	0.1
CP017814	360992	Exhaustive	101	49	49	3	0.0612245
CP017814	361040	Exhaustive	107	54	54	2	0.037037
CP017814	complement(361387)	Exhaustive	107	54	54	2	0.037037
CP017814	361571	Exhaustive	114	58	58	2	0.0344828
CP017814	complement(362712)	Exhaustive	70	32	32	2	0.0625
CP017814	complement(362839)	Exhaustive	92	43	43	3	0.0697674
CP017814	complement(364152)	Exhaustive	76	53	53	2	0.0377358
CP017814	364503	Exhaustive	69	33	33	2	0.0606061
CP017814	complement(364662)	Exhaustive	75	30	30	2	0.0666667
CP017814	364774	Exhaustive	72	37	37	2	0.0540541
CP017814	complement(365452)	Exhaustive	76	55	55	2	0.0363636
CP017814	complement(366443)	Exhaustive	91	45	45	2	0.0444444
CP017814	367391	Exhaustive	93	42	42	2	0.047619
CP017814	369050	Exhaustive	66	47	47	3	0.0638298
CP017814	370030	Exhaustive	60	35	35	2	0.0571429
CP017814	complement(370497)	Exhaustive	88	51	51	2	0.0392157
CP017814	complement(371838)	Exhaustive	70	46	46	2	0.0434783
CP017814	complement(371851)	Exhaustive	67	43	43	2	0.0465116
CP017814	complement(371902)	Exhaustive	64	42	42	2	0.047619
CP017814	complement(372950)	Exhaustive	82	44	44	2	0.0454545
CP017814	complement(373597)	Exhaustive	90	34	34	4	0.117647
CP017814	373955	Exhaustive	75	51	51	2	0.0392157
CP017814	complement(374087)	Exhaustive	91	37	37	2	0.0540541
CP017814	complement(374214)	Exhaustive	109	54	54	2	0.037037
CP017814	complement(376670)	Exhaustive	77	35	35	2	0.0571429
CP017814	complement(377484)	Exhaustive	76	47	47	2	0.0425532
CP017814	complement(377656)	Exhaustive	89	52	52	2	0.0384615
CP017814	complement(378102)	Exhaustive	71	40	40	2	0.05
CP017814	378489	Exhaustive	93	62	62	2	0.0322581
CP017814	378685	Exhaustive	100	62	62	3	0.0483871
CP017814	complement(378707)	Exhaustive	99	38	38	5	0.131579
CP017814	complement(378712)	Exhaustive	100	39	39	2	0.0512821
CP017814	complement(379012)	Exhaustive	86	58	58	2	0.0344828
CP017814	complement(379110)	Exhaustive	81	49	49	3	0.0612245
CP017814	379197	Exhaustive	74	26	26	2	0.0769231
CP017814	complement(379259)	Exhaustive	77	42	42	3	0.0714286
CP017814	379276	Exhaustive	76	34	34	2	0.0588235
CP017814	complement(379293)	Exhaustive	82	45	45	2	0.0444444
CP017814	complement(379489)	Exhaustive	57	32	32	2	0.0625
CP017814	379846	Exhaustive	88	48	48	2	0.0416667
CP017814	379882	Exhaustive	90	47	47	2	0.0425532
CP017814	379925	Exhaustive	77	40	40	2	0.05
CP017814	381218	Exhaustive	92	48	48	2	0.0416667
CP017814	complement(381262)	Exhaustive	89	45	45	3	0.0666667
CP017814	complement(381553)	Exhaustive	73	30	30	2	0.0666667
CP017814	381757	Exhaustive	74	40	40	2	0.05
CP017814	381954	Exhaustive	80	56	56	2	0.0357143
CP017814	382103	Exhaustive	96	73	73	2	0.0273973
CP017814	383353	Exhaustive	68	36	36	2	0.0555556
CP017814	383532	Exhaustive	96	65	65	2	0.0307692
CP017814	383545	Exhaustive	92	62	62	2	0.0322581
CP017814	complement(383824)	Exhaustive	76	28	28	2	0.0714286
CP017814	complement(383837)	Exhaustive	72	27	27	2	0.0740741
CP017814	384062	Exhaustive	84	51	51	2	0.0392157
CP017814	complement(384962)	Exhaustive	75	37	37	2	0.0540541
CP017814	385131	Exhaustive	93	60	60	3	0.05
CP017814	385437	Exhaustive	80	41	41	2	0.0487805
CP017814	385510	Exhaustive	87	48	48	2	0.0416667
CP017814	385668	Exhaustive	63	39	39	2	0.0512821
CP017814	387522	Exhaustive	98	40	40	2	0.05
CP017814	388075	Exhaustive	92	47	47	2	0.0425532
CP017814	complement(388277)	Exhaustive	79	40	40	2	0.05
CP017814	388414	Exhaustive	71	30	30	2	0.0666667
CP017814	complement(388604)	Exhaustive	79	50	50	2	0.04
CP017814	389982	Exhaustive	74	49	49	2	0.0408163
CP017814	complement(390857)	Exhaustive	84	36	36	2	0.0555556
CP017814	complement(391789)	Exhaustive	62	59	59	3	0.0508475
CP017814	393347	Exhaustive	61	17	17	2	0.117647
CP017814	393544	Exhaustive	78	45	45	2	0.0444444
CP017814	393735	Exhaustive	74	41	41	2	0.0487805
CP017814	393831	Exhaustive	82	45	45	2	0.0444444
CP017814	393919	Exhaustive	99	55	55	2	0.0363636
CP017814	complement(394861)	Exhaustive	73	38	38	2	0.0526316
CP017814	complement(395136)	Exhaustive	64	23	23	2	0.0869565
CP017814	395436	Exhaustive	69	47	47	2	0.0425532
CP017814	395676	Exhaustive	72	48	48	2	0.0416667
CP017814	395924	Exhaustive	71	60	60	2	0.0333333
CP017814	396112	Exhaustive	80	65	65	2	0.0307692
CP017814	complement(396557)	Exhaustive	85	39	39	2	0.0512821
CP017814	396625	Exhaustive	85	42	42	2	0.047619
CP017814	complement(396862)	Exhaustive	93	46	46	2	0.0434783
CP017814	397436	Exhaustive	88	46	46	2	0.0434783
CP017814	complement(397635)	Exhaustive	68	39	39	2	0.0512821
CP017814	398081	Exhaustive	99	51	51	2	0.0392157
CP017814	complement(399242)	Exhaustive	84	30	30	2	0.0666667
CP017814	complement(399316)	Exhaustive	79	27	27	2	0.0740741
CP017814	399377	Exhaustive	79	51	51	2	0.0392157
CP017814	complement(399446)	Exhaustive	82	29	29	2	0.0689655
CP017814	399712	Exhaustive	75	48	48	2	0.0416667
CP017814	401054	Exhaustive	90	43	43	2	0.0465116
CP017814	complement(403330)	Exhaustive	64	38	38	2	0.0526316
CP017814	complement(403571)	Exhaustive	78	43	43	2	0.0465116
CP017814	403687	Exhaustive	78	47	47	2	0.0425532
CP017814	404271	Exhaustive	87	42	42	2	0.047619
CP017814	complement(404918)	Exhaustive	36	12	12	2	0.166667
CP017814	405103	Exhaustive	62	49	49	3	0.0612245
CP017814	405667	Exhaustive	74	33	33	2	0.0606061
CP017814	406508	Exhaustive	68	34	34	2	0.0588235
CP017814	complement(406534)	Exhaustive	63	34	34	2	0.0588235
CP017814	complement(407059)	Exhaustive	96	41	41	2	0.0487805
CP017814	complement(407382)	Exhaustive	91	55	55	3	0.0545455
CP017814	407489	Exhaustive	96	35	35	2	0.0571429
CP017814	407495	Exhaustive	95	34	34	3	0.0882353
CP017814	complement(407581)	Exhaustive	85	56	56	2	0.0357143
CP017814	complement(407677)	Exhaustive	74	48	47	2	0.0425532
CP017814	407859	Exhaustive	78	31	31	2	0.0645161
CP017814	408818	Exhaustive	78	42	42	2	0.047619
CP017814	408990	Exhaustive	58	43	43	2	0.0465116
CP017814	complement(409466)	Exhaustive	79	39	39	3	0.0769231
CP017814	410533	Exhaustive	66	30	30	2	0.0666667
CP017814	410645	Exhaustive	58	31	31	2	0.0645161
CP017814	410865	Exhaustive	65	33	33	2	0.0606061
CP017814	complement(411530)	Exhaustive	68	28	28	2	0.0714286
CP017814	complement(411993)	Exhaustive	63	26	26	2	0.0769231
CP017814	complement(412637)	Exhaustive	73	46	46	2	0.0434783
CP017814	412808	Exhaustive	72	32	32	2	0.0625
CP017814	413233	Exhaustive	62	41	41	2	0.0487805
CP017814	complement(413739)	Exhaustive	72	32	32	2	0.0625
CP017814	414005	Exhaustive	81	44	44	2	0.0454545
CP017814	414687	Exhaustive	83	36	36	2	0.0555556
CP017814	complement(414723)	Exhaustive	70	41	41	2	0.0487805
CP017814	414818	Exhaustive	81	38	38	2	0.0526316
CP017814	complement(415086)	Exhaustive	83	41	41	2	0.0487805
CP017814	complement(415194)	Exhaustive	84	43	43	2	0.0465116
CP017814	416138	Exhaustive	80	33	33	2	0.0606061
CP017814	416193	Exhaustive	83	34	34	2	0.0588235
CP017814	complement(416419)	Exhaustive	77	49	49	2	0.0408163
CP017814	416972	Exhaustive	76	35	35	2	0.0571429
CP017814	417116	Exhaustive	67	36	36	2	0.0555556
CP017814	417228	Exhaustive	61	35	35	2	0.0571429
CP017814	417707	Exhaustive	78	51	51	2	0.0392157
CP017814	complement(418110)	Exhaustive	79	27	27	2	0.0740741
CP017814	complement(418470)	Exhaustive	64	37	37	2	0.0540541
CP017814	complement(418651)	Exhaustive	54	30	30	2	0.0666667
CP017814	complement(418652)	Exhaustive	55	30	30	2	0.0666667
CP017814	complement(418969)	Exhaustive	61	22	22	2	0.0909091
CP017814	complement(419756)	Exhaustive	75	31	31	2	0.0645161
CP017814	420941	Exhaustive	73	43	43	2	0.0465116
CP017814	420997	Exhaustive	66	36	36	2	0.0555556
CP017814	421070	Exhaustive	63	31	31	2	0.0645161
CP017814	complement(421086)	Exhaustive	65	34	34	2	0.0588235
CP017814	422454	Exhaustive	73	38	38	2	0.0526316
CP017814	422977	Exhaustive	82	51	51	3	0.0588235
CP017814	423468	Exhaustive	94	46	46	2	0.0434783
CP017814	complement(424591)	Exhaustive	83	42	42	2	0.047619
CP017814	complement(424799)	Exhaustive	81	42	42	2	0.047619
CP017814	complement(425069)	Exhaustive	78	37	37	2	0.0540541
CP017814	425230	Exhaustive	87	40	40	2	0.05
CP017814	425258	Exhaustive	86	35	35	2	0.0571429
CP017814	426338	Exhaustive	83	40	40	2	0.05
CP017814	complement(427002)	Exhaustive	69	36	36	2	0.0555556
CP017814	427314	Exhaustive	62	37	37	2	0.0540541
CP017814	428337	Exhaustive	81	38	38	2	0.0526316
CP017814	428566	Exhaustive	52	19	19	2	0.105263
CP017814	429004	Exhaustive	71	44	44	2	0.0454545
CP017814	430434	Exhaustive	87	64	64	2	0.03125
CP017814	complement(430803)	Exhaustive	81	38	38	2	0.0526316
CP017814	complement(430882)	Exhaustive	86	39	39	2	0.0512821
CP017814	complement(430885)	Exhaustive	87	39	39	2	0.0512821
CP017814	complement(430888)	Exhaustive	87	40	40	2	0.05
CP017814	431029	Exhaustive	85	51	51	3	0.0588235
CP017814	431123	Exhaustive	81	46	46	2	0.0434783
CP017814	431205	Exhaustive	60	37	37	2	0.0540541
CP017814	432604	Exhaustive	48	26	26	2	0.0769231
CP017814	complement(433002)	Exhaustive	86	40	40	2	0.05
CP017814	433045	Exhaustive	89	45	45	2	0.0444444
CP017814	433072	Exhaustive	88	44	44	2	0.0454545
CP017814	complement(434010)	Exhaustive	110	48	48	2	0.0416667
CP017814	complement(434056)	Exhaustive	113	48	48	2	0.0416667
CP017814	434074	Exhaustive	108	61	61	2	0.0327869
CP017814	434097	Exhaustive	107	60	60	3	0.05
CP017814	434147	Exhaustive	105	58	58	2	0.0344828
CP017814	complement(434151)	Exhaustive	102	46	46	2	0.0434783
CP017814	434577	Exhaustive	95	70	70	2	0.0285714
CP017814	435258	Exhaustive	54	37	37	2	0.0540541
CP017814	435432	Exhaustive	74	56	56	2	0.0357143
CP017814	435532	Exhaustive	83	62	62	2	0.0322581
CP017814	435572	Exhaustive	91	64	64	2	0.03125
CP017814	435768	Exhaustive	81	47	47	2	0.0425532
CP017814	435814	Exhaustive	79	44	44	2	0.0454545
CP017814	436349	Exhaustive	59	31	31	2	0.0645161
CP017814	436412	Exhaustive	64	29	29	2	0.0689655
CP017814	complement(436869)	Exhaustive	72	40	40	2	0.05
CP017814	complement(437008)	Exhaustive	81	29	29	2	0.0689655
CP017814	complement(437025)	Exhaustive	83	29	29	2	0.0689655
CP017814	complement(437060)	Exhaustive	90	36	36	2	0.0555556
CP017814	complement(437075)	Exhaustive	95	37	37	2	0.0540541
CP017814	complement(437079)	Exhaustive	97	38	38	2	0.0526316
CP017814	complement(437080)	Exhaustive	97	38	38	2	0.0526316
CP017814	complement(437087)	Exhaustive	97	40	40	2	0.05
CP017814	complement(437091)	Exhaustive	100	44	44	2	0.0454545
CP017814	complement(437125)	Exhaustive	102	45	45	2	0.0444444
CP017814	complement(437169)	Exhaustive	104	47	47	2	0.0425532
CP017814	complement(437191)	Exhaustive	104	45	45	2	0.0444444
CP017814	complement(437233)	Exhaustive	101	45	45	2	0.0444444
CP017814	complement(437284)	Exhaustive	114	52	52	3	0.0576923
CP017814	complement(437286)	Exhaustive	113	51	51	2	0.0392157
CP017814	complement(437289)	Exhaustive	112	51	50	2	0.04
CP017814	complement(437314)	Exhaustive	107	50	49	2	0.0408163
CP017814	complement(437390)	Exhaustive	103	47	47	2	0.0425532
CP017814	complement(438139)	Exhaustive	66	52	52	2	0.0384615
CP017814	complement(438178)	Exhaustive	58	40	40	2	0.05
CP017814	complement(438291)	Exhaustive	72	40	40	2	0.05
CP017814	438819	Exhaustive	70	27	27	2	0.0740741
CP017814	complement(438894)	Exhaustive	74	44	44	2	0.0454545
CP017814	439922	Exhaustive	95	71	71	2	0.028169
CP017814	complement(440097)	Exhaustive	96	35	35	2	0.0571429
CP017814	complement(440146)	Exhaustive	82	35	35	2	0.0571429
CP017814	complement(440178)	Exhaustive	77	33	33	2	0.0606061
CP017814	complement(440193)	Exhaustive	79	33	33	2	0.0606061
CP017814	440656	Exhaustive	60	23	23	2	0.0869565
CP017814	440722	Exhaustive	80	34	34	2	0.0588235
CP017814	complement(441772)	Exhaustive	92	53	53	2	0.0377358
CP017814	complement(442507)	Exhaustive	94	37	37	2	0.0540541
CP017814	complement(442598)	Exhaustive	106	41	41	2	0.0487805
CP017814	complement(442631)	Exhaustive	101	40	40	2	0.05
CP017814	442696	Exhaustive	93	55	55	2	0.0363636
CP017814	442757	Exhaustive	89	54	54	2	0.037037
CP017814	442957	Exhaustive	62	35	35	2	0.0571429
CP017814	442980	Exhaustive	64	38	38	2	0.0526316
CP017814	443068	Exhaustive	114	61	61	2	0.0327869
CP017814	443095	Exhaustive	123	63	63	2	0.031746
CP017814	443102	Exhaustive	124	62	62	3	0.0483871
CP017814	443117	Exhaustive	142	67	66	2	0.030303
CP017814	complement(443123)	Exhaustive	143	77	77	3	0.038961
CP017814	443141	Exhaustive	148	66	66	7	0.106061
CP017814	443154	Exhaustive	149	66	66	2	0.030303
CP017814	443158	Exhaustive	149	65	65	3	0.0461538
CP017814	complement(443160)	Exhaustive	152	87	87	2	0.0229885
CP017814	443228	Exhaustive	150	53	53	5	0.0943396
CP017814	443239	Exhaustive	142	46	46	4	0.0869565
CP017814	443247	Exhaustive	136	44	44	5	0.113636
CP017814	443309	Exhaustive	97	32	32	3	0.09375
CP017814	complement(444069)	Exhaustive	93	67	67	2	0.0298507
CP017814	445451	Exhaustive	71	29	29	2	0.0689655
CP017814	445795	Exhaustive	58	42	42	2	0.047619
CP017814	445994	Exhaustive	97	74	74	2	0.027027
CP017814	446014	Exhaustive	101	79	79	2	0.0253165
CP017814	446088	Exhaustive	96	80	80	2	0.025
CP017814	complement(446508)	Exhaustive	79	34	34	2	0.0588235
CP017814	446796	Exhaustive	74	38	38	2	0.0526316
CP017814	complement(446899)	Exhaustive	84	41	41	2	0.0487805
CP017814	446922	Exhaustive	86	42	42	2	0.047619
CP017814	complement(447069)	Exhaustive	84	47	47	2	0.0425532
CP017814	complement(447580)	Exhaustive	85	40	40	2	0.05
CP017814	complement(447757)	Exhaustive	101	52	52	2	0.0384615
CP017814	447833	Exhaustive	106	46	46	2	0.0434783
CP017814	complement(447919)	Exhaustive	94	55	55	2	0.0363636
CP017814	448030	Exhaustive	79	39	39	2	0.0512821
CP017814	448200	Exhaustive	78	36	36	2	0.0555556
CP017814	448354	Exhaustive	75	33	33	2	0.0606061
CP017814	complement(449348)	Exhaustive	68	31	31	2	0.0645161
CP017814	449447	Exhaustive	61	32	32	2	0.0625
CP017814	complement(449620)	Exhaustive	76	43	43	2	0.0465116
CP017814	complement(450260)	Exhaustive	85	63	63	2	0.031746
CP017814	complement(450769)	Exhaustive	83	31	31	2	0.0645161
CP017814	451023	Exhaustive	69	48	47	2	0.0425532
CP017814	451123	Exhaustive	75	44	44	2	0.0454545
CP017814	451620	Exhaustive	72	36	36	2	0.0555556
CP017814	complement(452008)	Exhaustive	63	27	27	2	0.0740741
CP017814	452977	Exhaustive	64	35	35	2	0.0571429
CP017814	453712	Exhaustive	97	51	51	2	0.0392157
CP017814	453979	Exhaustive	86	42	42	4	0.0952381
CP017814	454056	Exhaustive	86	41	41	2	0.0487805
CP017814	454098	Exhaustive	98	47	47	2	0.0425532
CP017814	complement(454730)	Exhaustive	67	31	31	2	0.0645161
CP017814	454798	Exhaustive	84	46	46	2	0.0434783
CP017814	456911	Exhaustive	53	27	27	2	0.0740741
CP017814	456913	Exhaustive	53	27	27	2	0.0740741
CP017814	457377	Exhaustive	52	35	35	2	0.0571429
CP017814	complement(458332)	Exhaustive	100	38	38	2	0.0526316
CP017814	complement(458378)	Exhaustive	99	38	38	2	0.0526316
CP017814	461136	Exhaustive	78	40	40	2	0.05
CP017814	complement(461246)	Exhaustive	82	54	54	2	0.037037
CP017814	complement(461361)	Exhaustive	73	66	66	2	0.030303
CP017814	complement(461381)	Exhaustive	76	75	75	2	0.0266667
CP017814	463409	Exhaustive	84	31	31	2	0.0645161
CP017814	complement(463629)	Exhaustive	92	39	39	2	0.0512821
CP017814	complement(463712)	Exhaustive	88	43	43	2	0.0465116
CP017814	complement(463743)	Exhaustive	96	48	48	2	0.0416667
CP017814	complement(463762)	Exhaustive	95	50	50	2	0.04
CP017814	complement(464062)	Exhaustive	90	53	53	2	0.0377358
CP017814	complement(464348)	Exhaustive	77	56	56	2	0.0357143
CP017814	464632	Exhaustive	73	34	34	2	0.0588235
CP017814	complement(464901)	Exhaustive	88	37	37	2	0.0540541
CP017814	465087	Exhaustive	73	38	38	2	0.0526316
CP017814	465113	Exhaustive	72	35	35	2	0.0571429
CP017814	465246	Exhaustive	85	34	34	2	0.0588235
CP017814	465481	Exhaustive	76	30	30	2	0.0666667
CP017814	467212	Exhaustive	68	39	39	2	0.0512821
CP017814	467239	Exhaustive	67	41	41	3	0.0731707
CP017814	467422	Exhaustive	60	32	32	2	0.0625
CP017814	468055	Exhaustive	91	46	46	2	0.0434783
CP017814	468171	Exhaustive	67	28	28	2	0.0714286
CP017814	468236	Exhaustive	63	26	26	2	0.0769231
CP017814	469979	Exhaustive	73	41	41	2	0.0487805
CP017814	470279	Exhaustive	65	49	49	2	0.0408163
CP017814	470297	Exhaustive	72	53	53	2	0.0377358
CP017814	complement(470906)	Exhaustive	58	24	24	2	0.0833333
CP017814	471751	Exhaustive	84	68	68	2	0.0294118
CP017814	471854	Exhaustive	74	68	68	2	0.0294118
CP017814	complement(472856)	Exhaustive	83	48	48	2	0.0416667
CP017814	473105	Exhaustive	83	39	39	2	0.0512821
CP017814	473304	Exhaustive	79	45	45	2	0.0444444
CP017814	complement(474058)	Exhaustive	85	37	37	2	0.0540541
CP017814	474548	Exhaustive	81	48	48	2	0.0416667
CP017814	complement(474991)	Exhaustive	64	38	38	3	0.0789474
CP017814	complement(475166)	Exhaustive	71	41	41	3	0.0731707
CP017814	475314	Exhaustive	70	36	36	2	0.0555556
CP017814	475973	Exhaustive	102	64	64	2	0.03125
CP017814	complement(476264)	Exhaustive	85	54	54	2	0.037037
CP017814	476575	Exhaustive	70	38	38	2	0.0526316
CP017814	477430	Exhaustive	99	42	42	2	0.047619
CP017814	complement(477634)	Exhaustive	69	54	54	2	0.037037
CP017814	complement(477888)	Exhaustive	74	51	51	2	0.0392157
CP017814	479306	Exhaustive	54	22	22	2	0.0909091
CP017814	480719	Exhaustive	68	46	46	2	0.0434783
CP017814	480843	Exhaustive	81	48	48	2	0.0416667
CP017814	complement(481568)	Exhaustive	92	70	70	2	0.0285714
CP017814	complement(482226)	Exhaustive	72	41	41	2	0.0487805
CP017814	complement(483295)	Exhaustive	59	34	34	2	0.0588235
CP017814	483347	Exhaustive	59	25	25	2	0.08
CP017814	complement(483436)	Exhaustive	61	28	28	2	0.0714286
CP017814	complement(484006)	Exhaustive	76	45	45	2	0.0444444
CP017814	484962	Exhaustive	60	31	31	2	0.0645161
CP017814	complement(485579)	Exhaustive	65	34	33	2	0.0606061
CP017814	485957	Exhaustive	70	41	41	2	0.0487805
CP017814	485965	Exhaustive	70	41	41	2	0.0487805
CP017814	486076	Exhaustive	80	55	55	2	0.0363636
CP017814	486845	Exhaustive	83	29	29	2	0.0689655
CP017814	486956	Exhaustive	90	49	49	2	0.0408163
CP017814	486983	Exhaustive	91	53	53	2	0.0377358
CP017814	487001	Exhaustive	90	52	52	2	0.0384615
CP017814	487002	Exhaustive	91	52	52	2	0.0384615
CP017814	487517	Exhaustive	76	41	41	2	0.0487805
CP017814	complement(488663)	Exhaustive	102	72	72	2	0.0277778
CP017814	complement(488819)	Exhaustive	80	40	40	2	0.05
CP017814	complement(489693)	Exhaustive	64	26	26	2	0.0769231
CP017814	complement(490113)	Exhaustive	93	60	60	2	0.0333333
CP017814	complement(490620)	Exhaustive	82	55	55	2	0.0363636
CP017814	490680	Exhaustive	90	28	28	2	0.0714286
CP017814	491616	Exhaustive	84	48	48	2	0.0416667
CP017814	491671	Exhaustive	72	37	37	2	0.0540541
CP017814	492631	Exhaustive	72	31	31	2	0.0645161
CP017814	494144	Exhaustive	97	73	73	2	0.0273973
CP017814	494175	Exhaustive	90	69	69	2	0.0289855
CP017814	494285	Exhaustive	87	66	66	2	0.030303
CP017814	complement(494577)	Exhaustive	82	40	40	2	0.05
CP017814	494639	Exhaustive	79	43	43	2	0.0465116
CP017814	complement(494772)	Exhaustive	95	49	49	2	0.0408163
CP017814	complement(494874)	Exhaustive	123	51	51	2	0.0392157
CP017814	complement(494930)	Exhaustive	127	54	54	3	0.0555556
CP017814	complement(494943)	Exhaustive	128	53	53	4	0.0754717
CP017814	complement(495000)	Exhaustive	116	41	41	2	0.0487805
CP017814	complement(495201)	Exhaustive	76	36	36	2	0.0555556
CP017814	complement(495269)	Exhaustive	68	37	37	2	0.0540541
CP017814	complement(496145)	Exhaustive	41	27	27	2	0.0740741
CP017814	complement(496502)	Exhaustive	54	26	26	2	0.0769231
CP017814	496711	Exhaustive	56	26	26	2	0.0769231
CP017814	496725	Exhaustive	57	28	28	2	0.0714286
CP017814	496727	Exhaustive	56	27	27	2	0.0740741
CP017814	496913	Exhaustive	78	42	42	2	0.047619
CP017814	496922	Exhaustive	77	42	42	2	0.047619
CP017814	496927	Exhaustive	76	41	41	2	0.0487805
CP017814	496929	Exhaustive	76	41	41	2	0.0487805
CP017814	496938	Exhaustive	80	43	43	2	0.0465116
CP017814	496940	Exhaustive	81	44	44	2	0.0454545
CP017814	497059	Exhaustive	92	51	51	2	0.0392157
CP017814	497254	Exhaustive	86	46	46	2	0.0434783
CP017814	complement(497368)	Exhaustive	78	40	40	2	0.05
CP017814	complement(497877)	Exhaustive	78	49	49	2	0.0408163
CP017814	complement(498821)	Exhaustive	74	36	36	2	0.0555556
CP017814	complement(500077)	Exhaustive	76	33	33	2	0.0606061
CP017814	500291	Exhaustive	80	54	54	2	0.037037
CP017814	complement(500491)	Exhaustive	72	39	39	2	0.0512821
CP017814	complement(500574)	Exhaustive	75	43	43	2	0.0465116
CP017814	complement(500578)	Exhaustive	73	42	42	2	0.047619
CP017814	501633	Exhaustive	66	29	28	2	0.0714286
CP017814	501953	Exhaustive	74	36	36	2	0.0555556
CP017814	502308	Exhaustive	78	44	44	2	0.0454545
CP017814	complement(502405)	Exhaustive	86	33	33	2	0.0606061
CP017814	complement(503748)	Exhaustive	101	65	65	2	0.0307692
CP017814	complement(503778)	Exhaustive	100	64	64	2	0.03125
CP017814	complement(503894)	Exhaustive	83	56	56	2	0.0357143
CP017814	complement(504008)	Exhaustive	60	40	40	2	0.05
CP017814	complement(504071)	Exhaustive	55	33	33	2	0.0606061
CP017814	complement(504220)	Exhaustive	76	36	36	2	0.0555556
CP017814	complement(504222)	Exhaustive	74	35	35	2	0.0571429
CP017814	complement(504224)	Exhaustive	77	38	38	2	0.0526316
CP017814	complement(504225)	Exhaustive	78	39	39	2	0.0512821
CP017814	complement(504231)	Exhaustive	78	39	39	2	0.0512821
CP017814	complement(504465)	Exhaustive	89	39	39	3	0.0769231
CP017814	504854	Exhaustive	80	28	28	2	0.0714286
CP017814	505221	Exhaustive	83	34	34	2	0.0588235
CP017814	complement(505274)	Exhaustive	88	48	48	2	0.0416667
CP017814	complement(505766)	Exhaustive	75	40	40	2	0.05
CP017814	505837	Exhaustive	65	28	28	2	0.0714286
CP017814	complement(507415)	Exhaustive	86	51	51	2	0.0392157
CP017814	509649	Exhaustive	96	41	41	2	0.0487805
CP017814	complement(509663)	Exhaustive	104	61	61	2	0.0327869
CP017814	509669	Exhaustive	104	42	42	3	0.0714286
CP017814	complement(509677)	Exhaustive	103	62	62	2	0.0322581
CP017814	complement(509683)	Exhaustive	101	59	59	5	0.0847458
CP017814	complement(509704)	Exhaustive	98	58	58	4	0.0689655
CP017814	complement(509734)	Exhaustive	90	55	55	6	0.109091
CP017814	complement(509746)	Exhaustive	88	51	51	2	0.0392157
CP017814	509756	Exhaustive	87	36	36	2	0.0555556
CP017814	complement(509766)	Exhaustive	87	51	51	2	0.0392157
CP017814	509953	Exhaustive	67	33	33	2	0.0606061
CP017814	complement(509982)	Exhaustive	69	37	37	2	0.0540541
CP017814	complement(510199)	Exhaustive	99	63	63	4	0.0634921
CP017814	510216	Exhaustive	102	38	38	2	0.0526316
CP017814	510232	Exhaustive	104	38	38	4	0.105263
CP017814	complement(510252)	Exhaustive	106	66	66	5	0.0757576
CP017814	510283	Exhaustive	101	40	40	4	0.1
CP017814	510321	Exhaustive	90	36	36	3	0.0833333
CP017814	510514	Exhaustive	87	51	51	2	0.0392157
CP017814	510528	Exhaustive	88	52	52	2	0.0384615
CP017814	510542	Exhaustive	82	48	48	2	0.0416667
CP017814	510962	Exhaustive	66	20	20	2	0.1
CP017814	complement(511690)	Exhaustive	76	38	38	2	0.0526316
CP017814	complement(512210)	Exhaustive	65	19	19	2	0.105263
CP017814	complement(513419)	Exhaustive	66	32	32	2	0.0625
CP017814	complement(513427)	Exhaustive	66	31	31	3	0.0967742
CP017814	515004	Exhaustive	99	60	60	2	0.0333333
CP017814	515402	Exhaustive	83	36	36	2	0.0555556
CP017814	516124	Exhaustive	80	47	47	2	0.0425532
CP017814	517047	Exhaustive	73	25	25	3	0.12
CP017814	517344	Exhaustive	82	48	48	2	0.0416667
CP017814	complement(517428)	Exhaustive	80	35	35	2	0.0571429
CP017814	complement(517639)	Exhaustive	68	29	29	2	0.0689655
CP017814	complement(517851)	Exhaustive	73	37	37	2	0.0540541
CP017814	complement(517999)	Exhaustive	80	47	47	2	0.0425532
CP017814	518408	Exhaustive	86	48	48	2	0.0416667
CP017814	518416	Exhaustive	85	47	47	2	0.0425532
CP017814	complement(518548)	Exhaustive	76	37	37	2	0.0540541
CP017814	518655	Exhaustive	76	31	31	2	0.0645161
CP017814	complement(518788)	Exhaustive	76	50	50	2	0.04
CP017814	519389	Exhaustive	76	18	18	2	0.111111
CP017814	complement(519460)	Exhaustive	72	61	61	2	0.0327869
CP017814	520194	Exhaustive	88	38	38	2	0.0526316
CP017814	520349	Exhaustive	81	40	40	2	0.05
CP017814	520489	Exhaustive	85	34	34	2	0.0588235
CP017814	520498	Exhaustive	83	34	34	2	0.0588235
CP017814	520504	Exhaustive	83	34	34	2	0.0588235
CP017814	520508	Exhaustive	82	34	34	2	0.0588235
CP017814	520881	Exhaustive	87	35	35	2	0.0571429
CP017814	520899	Exhaustive	87	38	38	2	0.0526316
CP017814	complement(521561)	Exhaustive	75	34	34	2	0.0588235
CP017814	complement(521652)	Exhaustive	79	38	38	2	0.0526316
CP017814	complement(521787)	Exhaustive	78	37	37	2	0.0540541
CP017814	complement(521843)	Exhaustive	74	35	35	2	0.0571429
CP017814	complement(522585)	Exhaustive	102	49	49	2	0.0408163
CP017814	complement(522664)	Exhaustive	81	45	45	2	0.0444444
CP017814	complement(523451)	Exhaustive	69	44	44	2	0.0454545
CP017814	524157	Exhaustive	57	35	35	2	0.0571429
CP017814	524443	Exhaustive	79	47	47	2	0.0425532
CP017814	complement(524572)	Exhaustive	71	25	25	2	0.08
CP017814	524965	Exhaustive	59	32	32	2	0.0625
CP017814	525471	Exhaustive	69	41	41	2	0.0487805
CP017814	525719	Exhaustive	73	43	43	2	0.0465116
CP017814	526233	Exhaustive	62	45	45	2	0.0444444
CP017814	complement(526561)	Exhaustive	83	43	43	2	0.0465116
CP017814	complement(526573)	Exhaustive	77	39	39	2	0.0512821
CP017814	complement(526607)	Exhaustive	74	36	36	2	0.0555556
CP017814	complement(526619)	Exhaustive	79	36	36	2	0.0555556
CP017814	complement(526806)	Exhaustive	71	28	28	2	0.0714286
CP017814	complement(527236)	Exhaustive	96	44	44	2	0.0454545
CP017814	complement(529934)	Exhaustive	86	36	36	2	0.0555556
CP017814	530074	Exhaustive	90	51	51	2	0.0392157
CP017814	530157	Exhaustive	99	47	47	2	0.0425532
CP017814	complement(530307)	Exhaustive	102	66	66	2	0.030303
CP017814	complement(530709)	Exhaustive	97	45	45	2	0.0444444
CP017814	complement(532494)	Exhaustive	91	39	39	2	0.0512821
CP017814	complement(532550)	Exhaustive	91	44	44	2	0.0454545
CP017814	532616	Exhaustive	85	34	34	3	0.0882353
CP017814	532721	Exhaustive	85	33	33	2	0.0606061
CP017814	533108	Exhaustive	56	22	22	2	0.0909091
CP017814	533845	Exhaustive	93	40	40	2	0.05
CP017814	complement(533944)	Exhaustive	87	53	53	2	0.0377358
CP017814	complement(534087)	Exhaustive	75	56	56	2	0.0357143
CP017814	complement(534164)	Exhaustive	81	64	64	2	0.03125
CP017814	534329	Exhaustive	83	25	25	2	0.08
CP017814	534716	Exhaustive	88	41	41	2	0.0487805
CP017814	535065	Exhaustive	85	31	31	2	0.0645161
CP017814	complement(535166)	Exhaustive	88	56	56	2	0.0357143
CP017814	complement(535171)	Exhaustive	86	55	55	2	0.0363636
CP017814	complement(535362)	Exhaustive	83	38	38	2	0.0526316
CP017814	535487	Exhaustive	76	43	43	2	0.0465116
CP017814	complement(535729)	Exhaustive	95	41	41	3	0.0731707
CP017814	536427	Exhaustive	116	85	85	2	0.0235294
CP017814	complement(536432)	Exhaustive	117	31	31	2	0.0645161
CP017814	complement(536497)	Exhaustive	110	29	29	2	0.0689655
CP017814	537504	Exhaustive	60	38	38	2	0.0526316
CP017814	537592	Exhaustive	53	24	24	2	0.0833333
CP017814	537868	Exhaustive	73	35	35	2	0.0571429
CP017814	538610	Exhaustive	88	39	39	2	0.0512821
CP017814	538919	Exhaustive	81	43	43	2	0.0465116
CP017814	complement(538985)	Exhaustive	85	39	39	2	0.0512821
CP017814	complement(539101)	Exhaustive	81	41	41	2	0.0487805
CP017814	complement(539899)	Exhaustive	66	26	25	2	0.08
CP017814	539944	Exhaustive	66	43	43	2	0.0465116
CP017814	complement(540304)	Exhaustive	86	36	36	2	0.0555556
CP017814	540371	Exhaustive	89	48	48	2	0.0416667
CP017814	complement(542518)	Exhaustive	77	33	33	2	0.0606061
CP017814	complement(542646)	Exhaustive	78	37	37	2	0.0540541
CP017814	complement(542707)	Exhaustive	90	39	39	2	0.0512821
CP017814	complement(543165)	Exhaustive	75	55	55	3	0.0545455
CP017814	complement(543231)	Exhaustive	68	46	46	2	0.0434783
CP017814	complement(543249)	Exhaustive	71	44	44	2	0.0454545
CP017814	543753	Exhaustive	73	36	36	3	0.0833333
CP017814	complement(543893)	Exhaustive	57	25	25	2	0.08
CP017814	complement(543905)	Exhaustive	58	25	25	2	0.08
CP017814	complement(544336)	Exhaustive	83	56	56	2	0.0357143
CP017814	complement(544951)	Exhaustive	63	34	34	2	0.0588235
CP017814	complement(545041)	Exhaustive	68	37	37	2	0.0540541
CP017814	complement(545108)	Exhaustive	59	31	31	2	0.0645161
CP017814	546786	Exhaustive	67	38	38	2	0.0526316
CP017814	546811	Exhaustive	64	36	36	3	0.0833333
CP017814	547363	Exhaustive	80	44	43	2	0.0465116
CP017814	complement(547398)	Exhaustive	76	33	33	2	0.0606061
CP017814	547685	Exhaustive	84	53	53	3	0.0566038
CP017814	complement(548560)	Exhaustive	75	30	29	2	0.0689655
CP017814	548712	Exhaustive	68	39	39	2	0.0512821
CP017814	complement(548722)	Exhaustive	69	28	28	2	0.0714286
CP017814	548942	Exhaustive	45	26	26	2	0.0769231
CP017814	549822	Exhaustive	57	32	32	2	0.0625
CP017814	complement(550030)	Exhaustive	80	46	46	2	0.0434783
CP017814	complement(550072)	Exhaustive	88	59	59	2	0.0338983
CP017814	complement(550187)	Exhaustive	98	64	64	2	0.03125
CP017814	complement(550191)	Exhaustive	96	63	63	2	0.031746
CP017814	550200	Exhaustive	96	33	33	2	0.0606061
CP017814	complement(550309)	Exhaustive	90	55	55	2	0.0363636
CP017814	complement(550518)	Exhaustive	91	61	61	2	0.0327869
CP017814	complement(551523)	Exhaustive	93	57	57	2	0.0350877
CP017814	552003	Exhaustive	71	27	27	2	0.0740741
CP017814	552170	Exhaustive	80	47	46	2	0.0434783
CP017814	complement(552565)	Exhaustive	92	51	51	2	0.0392157
CP017814	553105	Exhaustive	65	31	31	2	0.0645161
CP017814	complement(553321)	Exhaustive	71	48	47	2	0.0425532
CP017814	complement(553325)	Exhaustive	70	47	47	3	0.0638298
CP017814	complement(553327)	Exhaustive	70	47	47	3	0.0638298
CP017814	complement(553335)	Exhaustive	69	47	47	2	0.0425532
CP017814	complement(553337)	Exhaustive	68	47	47	2	0.0425532
CP017814	complement(553340)	Exhaustive	67	46	46	2	0.0434783
CP017814	complement(553348)	Exhaustive	72	48	48	2	0.0416667
CP017814	complement(553399)	Exhaustive	74	49	49	2	0.0408163
CP017814	complement(553408)	Exhaustive	71	47	47	2	0.0425532
CP017814	complement(553636)	Exhaustive	76	40	39	2	0.0512821
CP017814	555313	Exhaustive	94	53	53	2	0.0377358
CP017814	555630	Exhaustive	65	28	28	2	0.0714286
CP017814	555679	Exhaustive	72	29	29	2	0.0689655
CP017814	555841	Exhaustive	78	34	34	2	0.0588235
CP017814	complement(555846)	Exhaustive	79	45	45	2	0.0444444
CP017814	555946	Exhaustive	74	35	35	2	0.0571429
CP017814	556033	Exhaustive	71	36	36	2	0.0555556
CP017814	556036	Exhaustive	70	37	37	2	0.0540541
CP017814	556533	Exhaustive	89	59	59	2	0.0338983
CP017814	complement(556835)	Exhaustive	72	29	29	2	0.0689655
CP017814	complement(557634)	Exhaustive	68	37	37	2	0.0540541
CP017814	complement(558191)	Exhaustive	59	34	34	2	0.0588235
CP017814	560118	Exhaustive	85	51	51	2	0.0392157
CP017814	complement(560161)	Exhaustive	87	38	38	2	0.0526316
CP017814	complement(560887)	Exhaustive	89	53	53	2	0.0377358
CP017814	complement(561437)	Exhaustive	105	54	54	2	0.037037
CP017814	complement(561860)	Exhaustive	115	65	65	2	0.0307692
CP017814	570802	Exhaustive	78	40	40	2	0.05
CP017814	570969	Exhaustive	65	20	20	2	0.1
CP017814	571790	Exhaustive	54	32	32	2	0.0625
CP017814	complement(573687)	Exhaustive	73	44	44	2	0.0454545
CP017814	573997	Exhaustive	87	27	27	2	0.0740741
CP017814	574043	Exhaustive	89	28	28	2	0.0714286
CP017814	574095	Exhaustive	89	25	25	2	0.08
CP017814	complement(574166)	Exhaustive	87	64	63	2	0.031746
CP017814	complement(574393)	Exhaustive	65	39	39	2	0.0512821
CP017814	575179	Exhaustive	52	36	36	2	0.0555556
CP017814	575463	Exhaustive	76	32	32	2	0.0625
CP017814	complement(575790)	Exhaustive	71	37	37	2	0.0540541
CP017814	575835	Exhaustive	72	36	36	2	0.0555556
CP017814	complement(576080)	Exhaustive	85	49	49	2	0.0408163
CP017814	576372	Exhaustive	70	35	35	2	0.0571429
CP017814	576886	Exhaustive	76	52	52	2	0.0384615
CP017814	577714	Exhaustive	70	43	43	2	0.0465116
CP017814	577717	Exhaustive	70	44	44	2	0.0454545
CP017814	577720	Exhaustive	69	42	42	2	0.047619
CP017814	577739	Exhaustive	67	39	39	2	0.0512821
CP017814	577792	Exhaustive	64	36	36	2	0.0555556
CP017814	578127	Exhaustive	69	38	38	2	0.0526316
CP017814	complement(578331)	Exhaustive	94	41	41	2	0.0487805
CP017814	578512	Exhaustive	88	49	49	2	0.0408163
CP017814	578615	Exhaustive	76	36	36	2	0.0555556
CP017814	578646	Exhaustive	82	38	38	2	0.0526316
CP017814	578685	Exhaustive	81	43	43	2	0.0465116
CP017814	complement(578690)	Exhaustive	81	39	39	3	0.0769231
CP017814	579918	Exhaustive	73	37	37	2	0.0540541
CP017814	complement(580054)	Exhaustive	78	44	44	2	0.0454545
CP017814	complement(580403)	Exhaustive	86	51	51	2	0.0392157
CP017814	580453	Exhaustive	79	37	37	2	0.0540541
CP017814	complement(580584)	Exhaustive	73	45	45	2	0.0444444
CP017814	complement(581360)	Exhaustive	87	29	29	2	0.0689655
CP017814	581395	Exhaustive	83	58	58	2	0.0344828
CP017814	581942	Exhaustive	82	48	48	2	0.0416667
CP017814	582284	Exhaustive	68	22	22	3	0.136364
CP017814	582337	Exhaustive	70	27	27	2	0.0740741
CP017814	582422	Exhaustive	81	37	37	2	0.0540541
CP017814	583611	Exhaustive	83	52	52	2	0.0384615
CP017814	complement(584178)	Exhaustive	75	32	32	2	0.0625
CP017814	584357	Exhaustive	81	47	47	2	0.0425532
CP017814	584423	Exhaustive	76	42	42	2	0.047619
CP017814	584690	Exhaustive	67	45	45	2	0.0444444
CP017814	584914	Exhaustive	71	35	35	2	0.0571429
CP017814	584925	Exhaustive	70	33	33	2	0.0606061
CP017814	complement(584977)	Exhaustive	69	38	38	2	0.0526316
CP017814	complement(585570)	Exhaustive	79	40	40	2	0.05
CP017814	complement(585576)	Exhaustive	80	39	39	2	0.0512821
CP017814	complement(585577)	Exhaustive	81	40	40	2	0.05
CP017814	complement(585599)	Exhaustive	82	40	40	2	0.05
CP017814	complement(585658)	Exhaustive	77	43	43	2	0.0465116
CP017814	585808	Exhaustive	83	46	46	2	0.0434783
CP017814	585895	Exhaustive	88	59	59	2	0.0338983
CP017814	585901	Exhaustive	87	59	59	2	0.0338983
CP017814	complement(586037)	Exhaustive	63	22	22	2	0.0909091
CP017814	586603	Exhaustive	73	50	50	2	0.04
CP017814	complement(590831)	Exhaustive	76	34	34	2	0.0588235
CP017814	591372	Exhaustive	94	63	63	2	0.031746
CP017814	complement(592481)	Exhaustive	86	51	51	2	0.0392157
CP017814	593626	Exhaustive	79	52	52	2	0.0384615
CP017814	593912	Exhaustive	71	27	27	2	0.0740741
CP017814	complement(594231)	Exhaustive	82	66	66	2	0.030303
CP017814	594391	Exhaustive	73	39	39	2	0.0512821
CP017814	complement(594991)	Exhaustive	77	42	42	2	0.047619
CP017814	595526	Exhaustive	63	49	49	2	0.0408163
CP017814	595947	Exhaustive	60	58	58	2	0.0344828
CP017814	596563	Exhaustive	93	26	26	2	0.0769231
CP017814	complement(597007)	Exhaustive	84	36	36	2	0.0555556
CP017814	complement(597012)	Exhaustive	86	37	37	2	0.0540541
CP017814	complement(597645)	Exhaustive	91	55	55	2	0.0363636
CP017814	complement(597869)	Exhaustive	72	48	48	2	0.0416667
CP017814	complement(597887)	Exhaustive	76	47	47	2	0.0425532
CP017814	598243	Exhaustive	78	30	30	3	0.1
CP017814	complement(598403)	Exhaustive	67	42	42	2	0.047619
CP017814	complement(598424)	Exhaustive	64	42	42	2	0.047619
CP017814	complement(599391)	Exhaustive	76	42	42	3	0.0714286
CP017814	complement(599992)	Exhaustive	65	22	22	2	0.0909091
CP017814	600917	Exhaustive	85	51	51	2	0.0392157
CP017814	complement(601421)	Exhaustive	77	37	37	2	0.0540541
CP017814	complement(602499)	Exhaustive	72	59	59	2	0.0338983
CP017814	complement(602520)	Exhaustive	73	59	59	2	0.0338983
CP017814	complement(603987)	Exhaustive	64	34	34	2	0.0588235
CP017814	complement(604932)	Exhaustive	67	38	38	2	0.0526316
CP017814	complement(605003)	Exhaustive	66	38	38	2	0.0526316
CP017814	complement(605008)	Exhaustive	69	40	40	2	0.05
CP017814	complement(606227)	Exhaustive	72	32	32	2	0.0625
CP017814	606726	Exhaustive	89	52	52	2	0.0384615
CP017814	607208	Exhaustive	99	48	48	2	0.0416667
CP017814	607216	Exhaustive	101	49	49	2	0.0408163
CP017814	607241	Exhaustive	114	52	52	2	0.0384615
CP017814	complement(607528)	Exhaustive	65	32	32	2	0.0625
CP017814	607848	Exhaustive	68	44	44	2	0.0454545
CP017814	607986	Exhaustive	74	42	42	3	0.0714286
CP017814	complement(608235)	Exhaustive	84	30	30	2	0.0666667
CP017814	608585	Exhaustive	82	43	43	3	0.0697674
CP017814	complement(608797)	Exhaustive	87	43	43	3	0.0697674
CP017814	complement(608921)	Exhaustive	96	44	44	2	0.0454545
CP017814	609047	Exhaustive	96	55	55	2	0.0363636
CP017814	complement(609300)	Exhaustive	76	30	30	2	0.0666667
CP017814	609449	Exhaustive	92	43	43	2	0.0465116
CP017814	complement(609466)	Exhaustive	103	59	59	2	0.0338983
CP017814	complement(609504)	Exhaustive	111	61	61	2	0.0327869
CP017814	complement(609529)	Exhaustive	114	62	62	2	0.0322581
CP017814	complement(609530)	Exhaustive	113	61	61	2	0.0327869
CP017814	609610	Exhaustive	104	52	52	2	0.0384615
CP017814	complement(609944)	Exhaustive	89	51	51	3	0.0588235
CP017814	610025	Exhaustive	99	51	51	2	0.0392157
CP017814	610043	Exhaustive	100	53	53	3	0.0566038
CP017814	complement(610334)	Exhaustive	84	28	28	2	0.0714286
CP017814	complement(610423)	Exhaustive	87	36	36	2	0.0555556
CP017814	complement(610443)	Exhaustive	83	35	35	2	0.0571429
CP017814	complement(610444)	Exhaustive	83	35	35	2	0.0571429
CP017814	610511	Exhaustive	86	44	44	2	0.0454545
CP017814	complement(610573)	Exhaustive	78	37	37	2	0.0540541
CP017814	complement(610579)	Exhaustive	78	37	37	2	0.0540541
CP017814	complement(610598)	Exhaustive	74	35	35	3	0.0857143
CP017814	complement(610628)	Exhaustive	83	37	37	2	0.0540541
CP017814	611233	Exhaustive	70	19	19	2	0.105263
CP017814	complement(611476)	Exhaustive	66	52	52	2	0.0384615
CP017814	complement(611628)	Exhaustive	80	57	57	3	0.0526316
CP017814	complement(611738)	Exhaustive	82	53	53	2	0.0377358
CP017814	complement(612555)	Exhaustive	76	61	61	2	0.0327869
CP017814	complement(612651)	Exhaustive	70	53	53	2	0.0377358
CP017814	612667	Exhaustive	72	21	21	2	0.0952381
CP017814	complement(613722)	Exhaustive	70	43	43	3	0.0697674
CP017814	613886	Exhaustive	63	36	36	2	0.0555556
CP017814	complement(614019)	Exhaustive	72	35	35	2	0.0571429
CP017814	complement(614306)	Exhaustive	68	45	45	2	0.0444444
CP017814	614624	Exhaustive	71	33	33	2	0.0606061
CP017814	614828	Exhaustive	87	38	38	2	0.0526316
CP017814	615063	Exhaustive	78	32	32	2	0.0625
CP017814	complement(617081)	Exhaustive	76	62	62	2	0.0322581
CP017814	618198	Exhaustive	68	37	37	2	0.0540541
CP017814	621427	Exhaustive	75	52	52	2	0.0384615
CP017814	621666	Exhaustive	99	54	54	3	0.0555556
CP017814	621677	Exhaustive	98	54	54	3	0.0555556
CP017814	complement(621684)	Exhaustive	101	45	45	2	0.0444444
CP017814	621703	Exhaustive	110	63	63	2	0.031746
CP017814	complement(621711)	Exhaustive	112	46	46	5	0.108696
CP017814	complement(621732)	Exhaustive	114	44	44	3	0.0681818
CP017814	complement(621788)	Exhaustive	114	47	47	2	0.0425532
CP017814	complement(621800)	Exhaustive	115	47	47	2	0.0425532
CP017814	complement(622812)	Exhaustive	96	40	40	2	0.05
CP017814	622938	Exhaustive	97	42	42	2	0.047619
CP017814	623014	Exhaustive	103	41	41	2	0.0487805
CP017814	623685	Exhaustive	89	47	47	2	0.0425532
CP017814	complement(623987)	Exhaustive	51	27	27	2	0.0740741
CP017814	complement(624066)	Exhaustive	60	36	36	4	0.111111
CP017814	complement(625146)	Exhaustive	75	40	40	2	0.05
CP017814	625228	Exhaustive	70	34	34	2	0.0588235
CP017814	625341	Exhaustive	81	44	44	2	0.0454545
CP017814	625356	Exhaustive	78	43	43	2	0.0465116
CP017814	complement(625400)	Exhaustive	73	31	31	2	0.0645161
CP017814	625570	Exhaustive	66	36	36	2	0.0555556
CP017814	625677	Exhaustive	67	41	40	2	0.05
CP017814	complement(626202)	Exhaustive	78	32	32	3	0.09375
CP017814	626319	Exhaustive	60	35	35	2	0.0571429
CP017814	complement(626786)	Exhaustive	56	35	35	2	0.0571429
CP017814	627302	Exhaustive	63	27	27	2	0.0740741
CP017814	627376	Exhaustive	58	28	28	2	0.0714286
CP017814	627385	Exhaustive	60	29	29	2	0.0689655
CP017814	627386	Exhaustive	59	28	28	2	0.0714286
CP017814	627390	Exhaustive	60	28	28	2	0.0714286
CP017814	627394	Exhaustive	60	28	28	2	0.0714286
CP017814	627409	Exhaustive	58	31	31	2	0.0645161
CP017814	627413	Exhaustive	56	31	31	2	0.0645161
CP017814	627586	Exhaustive	51	22	22	2	0.0909091
CP017814	complement(628009)	Exhaustive	74	36	36	2	0.0555556
CP017814	630284	Exhaustive	77	41	41	2	0.0487805
CP017814	630290	Exhaustive	73	40	40	2	0.05
CP017814	630783	Exhaustive	87	40	40	2	0.05
CP017814	complement(630862)	Exhaustive	77	47	47	2	0.0425532
CP017814	complement(631004)	Exhaustive	74	51	51	2	0.0392157
CP017814	complement(632488)	Exhaustive	78	39	39	2	0.0512821
CP017814	632518	Exhaustive	81	39	39	2	0.0512821
CP017814	complement(632837)	Exhaustive	89	42	42	2	0.047619
CP017814	complement(632898)	Exhaustive	88	49	49	2	0.0408163
CP017814	632956	Exhaustive	82	35	35	2	0.0571429
CP017814	complement(633101)	Exhaustive	76	47	47	2	0.0425532
CP017814	634428	Exhaustive	74	44	44	2	0.0454545
CP017814	complement(634512)	Exhaustive	82	37	37	2	0.0540541
CP017814	635345	Exhaustive	72	42	42	2	0.047619
CP017814	complement(635486)	Exhaustive	70	28	28	2	0.0714286
CP017814	636416	Exhaustive	83	45	45	2	0.0444444
CP017814	636773	Exhaustive	91	44	44	2	0.0454545
CP017814	636988	Exhaustive	96	37	37	2	0.0540541
CP017814	complement(637004)	Exhaustive	89	56	56	2	0.0357143
CP017814	638945	Exhaustive	91	50	50	2	0.04
CP017814	639780	Exhaustive	79	45	45	2	0.0444444
CP017814	complement(639940)	Exhaustive	75	38	38	2	0.0526316
CP017814	complement(640859)	Exhaustive	86	36	36	2	0.0555556
CP017814	640943	Exhaustive	86	45	45	3	0.0666667
CP017814	complement(641540)	Exhaustive	59	32	32	2	0.0625
CP017814	641862	Exhaustive	60	27	27	2	0.0740741
CP017814	642055	Exhaustive	63	28	28	2	0.0714286
CP017814	complement(642466)	Exhaustive	79	42	41	2	0.0487805
CP017814	complement(642567)	Exhaustive	83	41	41	2	0.0487805
CP017814	642707	Exhaustive	76	32	32	2	0.0625
CP017814	complement(643128)	Exhaustive	71	30	30	2	0.0666667
CP017814	complement(643359)	Exhaustive	81	27	27	2	0.0740741
CP017814	643884	Exhaustive	60	37	37	2	0.0540541
CP017814	complement(644497)	Exhaustive	112	57	57	3	0.0526316
CP017814	complement(644545)	Exhaustive	108	58	58	2	0.0344828
CP017814	644879	Exhaustive	71	30	30	2	0.0666667
CP017814	complement(645414)	Exhaustive	80	38	38	2	0.0526316
CP017814	complement(646303)	Exhaustive	73	19	19	2	0.105263
CP017814	646537	Exhaustive	82	46	46	2	0.0434783
CP017814	complement(646621)	Exhaustive	88	47	47	2	0.0425532
CP017814	complement(646903)	Exhaustive	84	45	45	2	0.0444444
CP017814	complement(647046)	Exhaustive	70	43	43	2	0.0465116
CP017814	complement(647138)	Exhaustive	72	45	45	2	0.0444444
CP017814	complement(647227)	Exhaustive	71	59	59	2	0.0338983
CP017814	complement(647248)	Exhaustive	72	59	58	2	0.0344828
CP017814	complement(647628)	Exhaustive	74	26	26	2	0.0769231
CP017814	648199	Exhaustive	89	48	48	2	0.0416667
CP017814	648423	Exhaustive	101	48	48	2	0.0416667
CP017814	complement(648711)	Exhaustive	78	40	40	2	0.05
CP017814	648968	Exhaustive	83	39	39	2	0.0512821
CP017814	649416	Exhaustive	100	43	43	2	0.0465116
CP017814	complement(649421)	Exhaustive	99	55	55	3	0.0545455
CP017814	649562	Exhaustive	87	45	45	2	0.0444444
CP017814	complement(650447)	Exhaustive	62	32	32	2	0.0625
CP017814	650482	Exhaustive	69	36	36	2	0.0555556
CP017814	651001	Exhaustive	79	32	32	2	0.0625
CP017814	651142	Exhaustive	96	43	43	2	0.0465116
CP017814	complement(651683)	Exhaustive	73	26	26	2	0.0769231
CP017814	complement(652312)	Exhaustive	83	29	29	2	0.0689655
CP017814	653973	Exhaustive	87	52	52	2	0.0384615
CP017814	655527	Exhaustive	84	48	48	2	0.0416667
CP017814	656076	Exhaustive	85	39	39	2	0.0512821
CP017814	656104	Exhaustive	88	35	35	2	0.0571429
CP017814	656765	Exhaustive	80	30	30	2	0.0666667
CP017814	657238	Exhaustive	90	34	34	2	0.0588235
CP017814	complement(657356)	Exhaustive	101	74	73	2	0.0273973
CP017814	complement(657450)	Exhaustive	92	60	60	2	0.0333333
CP017814	complement(657591)	Exhaustive	89	52	52	2	0.0384615
CP017814	657910	Exhaustive	83	38	38	2	0.0526316
CP017814	complement(658177)	Exhaustive	88	51	51	2	0.0392157
CP017814	658257	Exhaustive	91	37	37	2	0.0540541
CP017814	658276	Exhaustive	89	32	32	2	0.0625
CP017814	659276	Exhaustive	83	68	68	3	0.0441176
CP017814	659348	Exhaustive	78	67	67	2	0.0298507
CP017814	659365	Exhaustive	81	67	67	2	0.0298507
CP017814	659380	Exhaustive	84	69	69	3	0.0434783
CP017814	659648	Exhaustive	98	61	61	2	0.0327869
CP017814	659676	Exhaustive	92	53	53	4	0.0754717
CP017814	complement(659706)	Exhaustive	91	39	39	2	0.0512821
CP017814	659956	Exhaustive	95	50	50	2	0.04
CP017814	complement(660058)	Exhaustive	103	46	46	2	0.0434783
CP017814	660069	Exhaustive	107	58	58	3	0.0517241
CP017814	complement(660109)	Exhaustive	108	49	49	2	0.0408163
CP017814	660132	Exhaustive	95	52	52	2	0.0384615
CP017814	complement(660150)	Exhaustive	81	37	37	3	0.0810811
CP017814	complement(661107)	Exhaustive	52	18	18	2	0.111111
CP017814	complement(661929)	Exhaustive	79	50	50	2	0.04
CP017814	661951	Exhaustive	83	31	31	2	0.0645161
CP017814	661960	Exhaustive	86	33	33	2	0.0606061
CP017814	complement(662388)	Exhaustive	110	73	73	2	0.0273973
CP017814	complement(663245)	Exhaustive	87	56	56	2	0.0357143
CP017814	663330	Exhaustive	88	35	35	2	0.0571429
CP017814	complement(664663)	Exhaustive	73	43	43	2	0.0465116
CP017814	complement(664830)	Exhaustive	67	33	33	2	0.0606061
CP017814	complement(665050)	Exhaustive	65	37	37	2	0.0540541
CP017814	665897	Exhaustive	66	43	43	2	0.0465116
CP017814	666051	Exhaustive	72	55	55	2	0.0363636
CP017814	667179	Exhaustive	82	45	45	2	0.0444444
CP017814	667224	Exhaustive	83	44	44	2	0.0454545
CP017814	667276	Exhaustive	83	42	42	2	0.047619
CP017814	complement(668136)	Exhaustive	61	35	35	2	0.0571429
CP017814	669644	Exhaustive	76	57	57	2	0.0350877
CP017814	669690	Exhaustive	72	51	51	2	0.0392157
CP017814	670456	Exhaustive	64	28	28	2	0.0714286
CP017814	complement(671016)	Exhaustive	65	37	37	2	0.0540541
CP017814	complement(671491)	Exhaustive	86	62	62	2	0.0322581
CP017814	672001	Exhaustive	84	46	46	2	0.0434783
CP017814	672012	Exhaustive	86	52	52	2	0.0384615
CP017814	complement(673601)	Exhaustive	67	38	38	2	0.0526316
CP017814	complement(673877)	Exhaustive	73	43	43	2	0.0465116
CP017814	complement(674033)	Exhaustive	77	42	42	2	0.047619
CP017814	674175	Exhaustive	84	40	40	2	0.05
CP017814	complement(675767)	Exhaustive	81	31	31	2	0.0645161
CP017814	complement(675776)	Exhaustive	84	33	33	2	0.0606061
CP017814	complement(675945)	Exhaustive	74	31	31	2	0.0645161
CP017814	complement(676265)	Exhaustive	87	42	42	2	0.047619
CP017814	676517	Exhaustive	77	48	47	2	0.0425532
CP017814	complement(677375)	Exhaustive	76	29	29	2	0.0689655
CP017814	677633	Exhaustive	69	40	40	2	0.05
CP017814	complement(678048)	Exhaustive	86	45	45	2	0.0444444
CP017814	678059	Exhaustive	86	42	42	2	0.047619
CP017814	678241	Exhaustive	86	46	46	2	0.0434783
CP017814	678342	Exhaustive	108	60	60	2	0.0333333
CP017814	complement(678378)	Exhaustive	105	45	45	2	0.0444444
CP017814	678513	Exhaustive	90	52	52	2	0.0384615
CP017814	678565	Exhaustive	87	45	45	3	0.0666667
CP017814	679106	Exhaustive	97	49	49	2	0.0408163
CP017814	complement(679627)	Exhaustive	64	42	42	2	0.047619
CP017814	complement(679792)	Exhaustive	72	45	45	3	0.0666667
CP017814	679923	Exhaustive	55	26	26	2	0.0769231
CP017814	complement(680205)	Exhaustive	71	34	34	2	0.0588235
CP017814	680775	Exhaustive	59	19	19	2	0.105263
CP017814	680909	Exhaustive	65	38	38	2	0.0526316
CP017814	681772	Exhaustive	66	29	29	2	0.0689655
CP017814	682109	Exhaustive	67	29	29	2	0.0689655
CP017814	683106	Exhaustive	84	35	35	2	0.0571429
CP017814	complement(683525)	Exhaustive	84	51	51	3	0.0588235
CP017814	683690	Exhaustive	72	36	36	2	0.0555556
CP017814	complement(683915)	Exhaustive	95	38	38	3	0.0789474
CP017814	684390	Exhaustive	72	34	34	2	0.0588235
CP017814	684605	Exhaustive	78	26	26	2	0.0769231
CP017814	complement(685886)	Exhaustive	75	44	44	2	0.0454545
CP017814	685917	Exhaustive	70	27	27	2	0.0740741
CP017814	686153	Exhaustive	90	48	48	2	0.0416667
CP017814	686460	Exhaustive	61	39	39	2	0.0512821
CP017814	complement(686734)	Exhaustive	87	34	34	2	0.0588235
CP017814	complement(687130)	Exhaustive	71	29	29	2	0.0689655
CP017814	687469	Exhaustive	90	51	51	2	0.0392157
CP017814	complement(687490)	Exhaustive	97	43	43	2	0.0465116
CP017814	687564	Exhaustive	87	44	44	2	0.0454545
CP017814	complement(688364)	Exhaustive	75	32	32	2	0.0625
CP017814	688689	Exhaustive	71	43	43	2	0.0465116
CP017814	688811	Exhaustive	80	28	28	2	0.0714286
CP017814	complement(688832)	Exhaustive	84	55	55	2	0.0363636
CP017814	complement(690326)	Exhaustive	85	53	53	2	0.0377358
CP017814	complement(690359)	Exhaustive	83	50	50	2	0.04
CP017814	691406	Exhaustive	56	23	23	2	0.0869565
CP017814	691407	Exhaustive	56	23	23	2	0.0869565
CP017814	691423	Exhaustive	57	22	22	2	0.0909091
CP017814	691711	Exhaustive	71	38	38	3	0.0789474
CP017814	complement(692045)	Exhaustive	85	44	44	2	0.0454545
CP017814	692141	Exhaustive	81	40	40	2	0.05
CP017814	complement(692773)	Exhaustive	65	36	36	2	0.0555556
CP017814	complement(692973)	Exhaustive	84	36	36	2	0.0555556
CP017814	693208	Exhaustive	66	42	42	2	0.047619
CP017814	693361	Exhaustive	86	35	35	2	0.0571429
CP017814	complement(696425)	Exhaustive	66	45	45	2	0.0444444
CP017814	complement(696682)	Exhaustive	77	40	40	2	0.05
CP017814	complement(696762)	Exhaustive	82	44	44	2	0.0454545
CP017814	697337	Exhaustive	95	37	37	2	0.0540541
CP017814	complement(697481)	Exhaustive	89	56	56	2	0.0357143
CP017814	complement(697702)	Exhaustive	86	37	37	2	0.0540541
CP017814	697859	Exhaustive	89	40	40	2	0.05
CP017814	complement(698301)	Exhaustive	80	44	44	2	0.0454545
CP017814	698810	Exhaustive	85	41	41	2	0.0487805
CP017814	complement(699105)	Exhaustive	85	28	28	2	0.0714286
CP017814	complement(700315)	Exhaustive	66	30	30	2	0.0666667
CP017814	700475	Exhaustive	70	42	42	2	0.047619
CP017814	complement(701709)	Exhaustive	88	62	62	3	0.0483871
CP017814	702054	Exhaustive	82	35	35	2	0.0571429
CP017814	complement(702869)	Exhaustive	57	26	26	2	0.0769231
CP017814	complement(703273)	Exhaustive	59	36	36	2	0.0555556
CP017814	703386	Exhaustive	62	28	28	2	0.0714286
CP017814	complement(703431)	Exhaustive	68	38	38	2	0.0526316
CP017814	complement(703587)	Exhaustive	66	40	40	2	0.05
CP017814	complement(703600)	Exhaustive	72	42	42	2	0.047619
CP017814	703653	Exhaustive	74	29	29	2	0.0689655
CP017814	complement(703701)	Exhaustive	78	45	45	2	0.0444444
CP017814	complement(703785)	Exhaustive	84	40	40	2	0.05
CP017814	703954	Exhaustive	86	47	47	2	0.0425532
CP017814	704110	Exhaustive	80	32	32	2	0.0625
CP017814	complement(704312)	Exhaustive	88	56	56	2	0.0357143
CP017814	complement(704778)	Exhaustive	69	45	45	2	0.0444444
CP017814	705226	Exhaustive	88	43	43	2	0.0465116
CP017814	complement(706112)	Exhaustive	98	61	61	3	0.0491803
CP017814	706171	Exhaustive	86	31	31	3	0.0967742
CP017814	707600	Exhaustive	84	39	39	2	0.0512821
CP017814	complement(708292)	Exhaustive	77	51	51	2	0.0392157
CP017814	709585	Exhaustive	100	57	57	2	0.0350877
CP017814	complement(709838)	Exhaustive	95	26	26	2	0.0769231
CP017814	709921	Exhaustive	89	60	60	3	0.05
CP017814	709956	Exhaustive	79	52	52	2	0.0384615
CP017814	complement(710024)	Exhaustive	74	25	25	2	0.08
CP017814	complement(710457)	Exhaustive	92	52	52	2	0.0384615
CP017814	complement(711322)	Exhaustive	78	38	38	2	0.0526316
CP017814	711338	Exhaustive	77	41	41	2	0.0487805
CP017814	712979	Exhaustive	87	51	51	2	0.0392157
CP017814	713162	Exhaustive	67	35	35	2	0.0571429
CP017814	713355	Exhaustive	80	25	25	2	0.08
CP017814	complement(714922)	Exhaustive	74	47	47	2	0.0425532
CP017814	complement(715027)	Exhaustive	79	57	57	2	0.0350877
CP017814	715112	Exhaustive	90	21	21	3	0.142857
CP017814	complement(716023)	Exhaustive	61	31	31	2	0.0645161
CP017814	complement(716031)	Exhaustive	62	30	30	2	0.0666667
CP017814	716131	Exhaustive	73	36	36	2	0.0555556
CP017814	717780	Exhaustive	103	65	65	2	0.0307692
CP017814	complement(717879)	Exhaustive	103	38	38	2	0.0526316
CP017814	718261	Exhaustive	80	37	37	2	0.0540541
CP017814	complement(718347)	Exhaustive	77	43	43	2	0.0465116
CP017814	complement(718831)	Exhaustive	65	56	56	2	0.0357143
CP017814	719358	Exhaustive	73	59	59	2	0.0338983
CP017814	719359	Exhaustive	73	59	59	2	0.0338983
CP017814	719368	Exhaustive	72	58	58	2	0.0344828
CP017814	719371	Exhaustive	75	59	59	2	0.0338983
CP017814	719380	Exhaustive	74	58	58	2	0.0344828
CP017814	719487	Exhaustive	73	47	46	2	0.0434783
CP017814	719646	Exhaustive	60	30	30	2	0.0666667
CP017814	complement(719781)	Exhaustive	65	34	34	2	0.0588235
CP017814	719813	Exhaustive	62	29	29	2	0.0689655
CP017814	complement(721182)	Exhaustive	77	51	51	2	0.0392157
CP017814	complement(722200)	Exhaustive	67	21	21	2	0.0952381
CP017814	complement(722542)	Exhaustive	93	40	40	2	0.05
CP017814	complement(722999)	Exhaustive	73	38	38	3	0.0789474
CP017814	723006	Exhaustive	73	36	36	2	0.0555556
CP017814	complement(723058)	Exhaustive	74	33	33	2	0.0606061
CP017814	723469	Exhaustive	71	47	47	2	0.0425532
CP017814	complement(723842)	Exhaustive	90	33	33	2	0.0606061
CP017814	complement(724650)	Exhaustive	79	54	54	2	0.037037
CP017814	complement(724654)	Exhaustive	79	53	53	2	0.0377358
CP017814	complement(724894)	Exhaustive	63	39	39	2	0.0512821
CP017814	725305	Exhaustive	76	30	30	2	0.0666667
CP017814	725306	Exhaustive	77	31	31	2	0.0645161
CP017814	726049	Exhaustive	67	44	44	3	0.0681818
CP017814	726390	Exhaustive	91	55	55	2	0.0363636
CP017814	complement(726426)	Exhaustive	89	36	36	2	0.0555556
CP017814	726586	Exhaustive	70	38	38	2	0.0526316
CP017814	727974	Exhaustive	78	46	46	2	0.0434783
CP017814	complement(728032)	Exhaustive	92	44	44	2	0.0454545
CP017814	complement(728440)	Exhaustive	83	61	61	2	0.0327869
CP017814	complement(728460)	Exhaustive	84	64	64	2	0.03125
CP017814	complement(728513)	Exhaustive	80	65	65	2	0.0307692
CP017814	complement(728609)	Exhaustive	82	70	70	2	0.0285714
CP017814	complement(728618)	Exhaustive	81	70	70	2	0.0285714
CP017814	complement(729303)	Exhaustive	64	32	32	2	0.0625
CP017814	complement(729963)	Exhaustive	77	35	35	2	0.0571429
CP017814	730513	Exhaustive	88	55	55	2	0.0363636
CP017814	730836	Exhaustive	85	54	54	2	0.037037
CP017814	730860	Exhaustive	96	63	63	2	0.031746
CP017814	730897	Exhaustive	93	61	61	2	0.0327869
CP017814	complement(731214)	Exhaustive	55	25	25	2	0.08
CP017814	complement(731334)	Exhaustive	65	38	38	2	0.0526316
CP017814	complement(731789)	Exhaustive	84	39	39	2	0.0512821
CP017814	complement(731885)	Exhaustive	88	35	35	2	0.0571429
CP017814	complement(733510)	Exhaustive	69	41	41	3	0.0731707
CP017814	complement(734182)	Exhaustive	75	32	32	2	0.0625
CP017814	734216	Exhaustive	82	48	48	3	0.0625
CP017814	complement(735111)	Exhaustive	95	29	29	2	0.0689655
CP017814	complement(735118)	Exhaustive	93	29	29	2	0.0689655
CP017814	complement(735384)	Exhaustive	76	32	32	2	0.0625
CP017814	735893	Exhaustive	74	44	44	2	0.0454545
CP017814	736125	Exhaustive	85	49	49	2	0.0408163
CP017814	complement(736627)	Exhaustive	101	47	47	2	0.0425532
CP017814	complement(736723)	Exhaustive	86	31	31	2	0.0645161
CP017814	complement(736796)	Exhaustive	72	28	28	2	0.0714286
CP017814	736828	Exhaustive	76	47	47	2	0.0425532
CP017814	737336	Exhaustive	92	41	41	2	0.0487805
CP017814	complement(737398)	Exhaustive	97	63	63	2	0.031746
CP017814	737536	Exhaustive	83	22	22	2	0.0909091
CP017814	738387	Exhaustive	97	52	52	2	0.0384615
CP017814	738492	Exhaustive	87	49	49	2	0.0408163
CP017814	738768	Exhaustive	117	59	59	2	0.0338983
CP017814	complement(738855)	Exhaustive	126	62	62	2	0.0322581
CP017814	complement(738859)	Exhaustive	125	63	63	5	0.0793651
CP017814	complement(738893)	Exhaustive	118	58	58	2	0.0344828
CP017814	complement(738916)	Exhaustive	121	57	57	3	0.0526316
CP017814	complement(738951)	Exhaustive	109	48	48	2	0.0416667
CP017814	complement(739195)	Exhaustive	77	41	41	2	0.0487805
[truncated: 128,769 more rows]

## Sheet: 48 HPI R3
Chromosome	Region	Name	Total coverage	Strand coverage	Context coverage	Methylated coverage	Methylation level
CP017814	complement(659)	Exhaustive	46	29	29	3	0.103448
CP017814	1868	Exhaustive	42	16	16	2	0.125
CP017814	complement(2398)	Exhaustive	45	20	20	2	0.1
CP017814	5646	Exhaustive	51	23	23	2	0.0869565
CP017814	9124	Exhaustive	57	32	32	2	0.0625
CP017814	9362	Exhaustive	58	35	35	2	0.0571429
CP017814	9457	Exhaustive	53	33	33	2	0.0606061
CP017814	10086	Exhaustive	59	33	33	2	0.0606061
CP017814	complement(11172)	Exhaustive	44	23	23	3	0.130435
CP017814	complement(11869)	Exhaustive	61	32	32	2	0.0625
CP017814	complement(12916)	Exhaustive	67	33	33	3	0.0909091
CP017814	13695	Exhaustive	57	21	21	2	0.0952381
CP017814	14203	Exhaustive	56	29	29	2	0.0689655
CP017814	complement(14227)	Exhaustive	55	26	26	2	0.0769231
CP017814	complement(15442)	Exhaustive	52	21	21	2	0.0952381
CP017814	15552	Exhaustive	49	24	24	2	0.0833333
CP017814	17431	Exhaustive	42	16	16	2	0.125
CP017814	complement(18757)	Exhaustive	58	31	31	2	0.0645161
CP017814	complement(19152)	Exhaustive	54	25	25	2	0.08
CP017814	19941	Exhaustive	52	32	32	2	0.0625
CP017814	20087	Exhaustive	51	37	37	2	0.0540541
CP017814	20751	Exhaustive	58	25	25	2	0.08
CP017814	complement(20869)	Exhaustive	48	27	27	2	0.0740741
CP017814	22192	Exhaustive	58	37	37	3	0.0810811
CP017814	22281	Exhaustive	53	33	33	2	0.0606061
CP017814	22317	Exhaustive	51	31	31	2	0.0645161
CP017814	22391	Exhaustive	54	30	30	2	0.0666667
CP017814	22478	Exhaustive	51	30	30	2	0.0666667
CP017814	complement(23527)	Exhaustive	59	38	38	2	0.0526316
CP017814	23544	Exhaustive	62	23	23	2	0.0869565
CP017814	25674	Exhaustive	52	29	29	2	0.0689655
CP017814	complement(28791)	Exhaustive	42	24	24	2	0.0833333
CP017814	29299	Exhaustive	43	25	25	2	0.08
CP017814	31416	Exhaustive	56	36	36	2	0.0555556
CP017814	complement(33003)	Exhaustive	68	36	36	2	0.0555556
CP017814	complement(33263)	Exhaustive	38	18	18	2	0.111111
CP017814	33446	Exhaustive	52	23	23	2	0.0869565
CP017814	complement(33778)	Exhaustive	67	29	29	2	0.0689655
CP017814	33940	Exhaustive	76	41	41	2	0.0487805
CP017814	complement(34547)	Exhaustive	51	37	37	2	0.0540541
CP017814	complement(34565)	Exhaustive	52	39	39	2	0.0512821
CP017814	complement(35024)	Exhaustive	52	26	26	2	0.0769231
CP017814	complement(37864)	Exhaustive	59	52	52	2	0.0384615
CP017814	complement(37947)	Exhaustive	67	53	53	2	0.0377358
CP017814	complement(39641)	Exhaustive	53	26	26	2	0.0769231
CP017814	complement(40619)	Exhaustive	56	38	38	2	0.0526316
CP017814	complement(41330)	Exhaustive	53	33	33	2	0.0606061
CP017814	41608	Exhaustive	58	26	26	2	0.0769231
CP017814	41831	Exhaustive	55	24	24	2	0.0833333
CP017814	complement(44104)	Exhaustive	54	28	28	2	0.0714286
CP017814	44319	Exhaustive	55	21	21	2	0.0952381
CP017814	complement(47191)	Exhaustive	51	34	34	5	0.147059
CP017814	complement(47782)	Exhaustive	53	33	33	2	0.0606061
CP017814	51790	Exhaustive	48	28	28	2	0.0714286
CP017814	53026	Exhaustive	55	35	35	2	0.0571429
CP017814	complement(53366)	Exhaustive	50	29	29	2	0.0689655
CP017814	53870	Exhaustive	51	28	28	2	0.0714286
CP017814	54019	Exhaustive	58	33	33	2	0.0606061
CP017814	complement(54372)	Exhaustive	56	17	17	2	0.117647
CP017814	complement(55550)	Exhaustive	66	37	37	2	0.0540541
CP017814	55636	Exhaustive	64	26	26	3	0.115385
CP017814	complement(56599)	Exhaustive	67	36	36	2	0.0555556
CP017814	complement(56606)	Exhaustive	68	38	38	2	0.0526316
CP017814	57790	Exhaustive	30	27	27	2	0.0740741
CP017814	59233	Exhaustive	39	12	12	2	0.166667
CP017814	62991	Exhaustive	56	29	29	2	0.0689655
CP017814	complement(63406)	Exhaustive	45	25	25	2	0.08
CP017814	64336	Exhaustive	59	39	39	3	0.0769231
CP017814	complement(66594)	Exhaustive	71	39	39	2	0.0512821
CP017814	complement(68116)	Exhaustive	46	32	32	2	0.0625
CP017814	complement(68130)	Exhaustive	48	33	33	2	0.0606061
CP017814	71089	Exhaustive	47	21	21	2	0.0952381
CP017814	complement(71585)	Exhaustive	64	28	28	2	0.0714286
CP017814	complement(71835)	Exhaustive	67	40	40	2	0.05
CP017814	complement(73129)	Exhaustive	57	27	27	2	0.0740741
CP017814	complement(73162)	Exhaustive	58	26	26	2	0.0769231
CP017814	74590	Exhaustive	50	30	30	2	0.0666667
CP017814	complement(74855)	Exhaustive	46	24	24	2	0.0833333
CP017814	75712	Exhaustive	53	28	28	2	0.0714286
CP017814	complement(75821)	Exhaustive	52	28	28	2	0.0714286
CP017814	77386	Exhaustive	54	22	22	2	0.0909091
CP017814	77835	Exhaustive	59	29	29	2	0.0689655
CP017814	complement(77862)	Exhaustive	59	33	33	2	0.0606061
CP017814	complement(77934)	Exhaustive	55	31	31	2	0.0645161
CP017814	78352	Exhaustive	60	35	35	2	0.0571429
CP017814	complement(78440)	Exhaustive	57	26	26	2	0.0769231
CP017814	complement(78815)	Exhaustive	61	22	22	2	0.0909091
CP017814	complement(79057)	Exhaustive	55	17	17	2	0.117647
CP017814	80766	Exhaustive	57	31	31	2	0.0645161
CP017814	complement(81993)	Exhaustive	77	35	35	2	0.0571429
CP017814	82243	Exhaustive	47	26	26	2	0.0769231
CP017814	complement(83889)	Exhaustive	45	30	30	2	0.0666667
CP017814	complement(84096)	Exhaustive	49	27	27	2	0.0740741
CP017814	84320	Exhaustive	69	38	38	2	0.0526316
CP017814	complement(85242)	Exhaustive	73	37	37	2	0.0540541
CP017814	86445	Exhaustive	60	42	42	2	0.047619
CP017814	complement(87431)	Exhaustive	59	31	31	2	0.0645161
CP017814	87535	Exhaustive	65	34	34	2	0.0588235
CP017814	87757	Exhaustive	58	31	31	2	0.0645161
CP017814	complement(88095)	Exhaustive	47	25	25	2	0.08
CP017814	complement(89171)	Exhaustive	43	17	17	2	0.117647
CP017814	89298	Exhaustive	45	24	24	2	0.0833333
CP017814	complement(89553)	Exhaustive	43	22	22	2	0.0909091
CP017814	90334	Exhaustive	57	40	40	2	0.05
CP017814	90412	Exhaustive	60	41	41	2	0.0487805
CP017814	complement(91091)	Exhaustive	45	25	25	2	0.08
CP017814	91415	Exhaustive	56	26	26	2	0.0769231
CP017814	91539	Exhaustive	52	24	24	2	0.0833333
CP017814	complement(91763)	Exhaustive	60	30	30	3	0.1
CP017814	complement(92797)	Exhaustive	75	34	34	3	0.0882353
CP017814	93355	Exhaustive	69	26	26	2	0.0769231
CP017814	complement(93390)	Exhaustive	72	44	44	2	0.0454545
CP017814	complement(93843)	Exhaustive	66	42	42	2	0.047619
CP017814	complement(95570)	Exhaustive	57	28	28	2	0.0714286
CP017814	complement(95583)	Exhaustive	61	32	32	2	0.0625
CP017814	95991	Exhaustive	68	30	30	2	0.0666667
CP017814	96195	Exhaustive	62	32	32	2	0.0625
CP017814	complement(97230)	Exhaustive	67	34	34	2	0.0588235
CP017814	complement(98931)	Exhaustive	49	13	13	2	0.153846
CP017814	100636	Exhaustive	60	33	33	2	0.0606061
CP017814	complement(100750)	Exhaustive	61	30	30	2	0.0666667
CP017814	complement(100757)	Exhaustive	61	29	29	2	0.0689655
CP017814	complement(100769)	Exhaustive	59	28	28	2	0.0714286
CP017814	101696	Exhaustive	42	18	18	2	0.111111
CP017814	complement(102031)	Exhaustive	47	28	28	3	0.107143
CP017814	103833	Exhaustive	52	25	25	2	0.08
CP017814	complement(104163)	Exhaustive	46	24	24	2	0.0833333
CP017814	complement(104524)	Exhaustive	65	46	46	2	0.0434783
CP017814	104897	Exhaustive	67	31	31	2	0.0645161
CP017814	complement(104998)	Exhaustive	56	32	32	2	0.0625
CP017814	complement(106167)	Exhaustive	67	32	32	2	0.0625
CP017814	complement(106264)	Exhaustive	61	25	25	2	0.08
CP017814	complement(106583)	Exhaustive	61	31	31	2	0.0645161
CP017814	106763	Exhaustive	47	18	18	2	0.111111
CP017814	complement(108527)	Exhaustive	58	42	42	2	0.047619
CP017814	complement(108999)	Exhaustive	57	25	25	2	0.08
CP017814	complement(109374)	Exhaustive	57	35	35	2	0.0571429
CP017814	complement(109682)	Exhaustive	49	27	27	2	0.0740741
CP017814	complement(109742)	Exhaustive	58	35	35	2	0.0571429
CP017814	110068	Exhaustive	62	38	38	2	0.0526316
CP017814	110180	Exhaustive	62	35	35	2	0.0571429
CP017814	complement(111340)	Exhaustive	51	23	23	2	0.0869565
CP017814	complement(112065)	Exhaustive	69	34	34	2	0.0588235
CP017814	complement(112495)	Exhaustive	72	31	31	2	0.0645161
CP017814	112566	Exhaustive	76	48	48	2	0.0416667
CP017814	112607	Exhaustive	78	49	49	2	0.0408163
CP017814	complement(112623)	Exhaustive	78	29	29	2	0.0689655
CP017814	113685	Exhaustive	44	20	20	2	0.1
CP017814	complement(114074)	Exhaustive	41	18	18	2	0.111111
CP017814	complement(114158)	Exhaustive	43	21	21	2	0.0952381
CP017814	complement(114165)	Exhaustive	46	23	23	2	0.0869565
CP017814	complement(114174)	Exhaustive	47	24	24	2	0.0833333
CP017814	complement(114184)	Exhaustive	50	26	26	2	0.0769231
CP017814	complement(114208)	Exhaustive	55	27	27	2	0.0740741
CP017814	complement(114295)	Exhaustive	49	19	19	2	0.105263
CP017814	complement(114296)	Exhaustive	48	19	19	2	0.105263
CP017814	complement(114298)	Exhaustive	49	19	19	2	0.105263
CP017814	complement(114301)	Exhaustive	49	19	19	2	0.105263
CP017814	complement(114305)	Exhaustive	49	19	19	2	0.105263
CP017814	complement(114313)	Exhaustive	49	19	19	2	0.105263
CP017814	complement(114318)	Exhaustive	48	18	18	2	0.111111
CP017814	complement(115086)	Exhaustive	38	19	19	2	0.105263
CP017814	complement(115661)	Exhaustive	51	24	24	2	0.0833333
CP017814	116154	Exhaustive	43	17	17	2	0.117647
CP017814	complement(117627)	Exhaustive	62	41	41	2	0.0487805
CP017814	118209	Exhaustive	63	27	27	2	0.0740741
CP017814	complement(118837)	Exhaustive	68	31	31	2	0.0645161
CP017814	complement(119981)	Exhaustive	56	38	38	2	0.0526316
CP017814	complement(119987)	Exhaustive	55	37	37	2	0.0540541
CP017814	121914	Exhaustive	44	18	18	2	0.111111
CP017814	121926	Exhaustive	46	20	20	2	0.1
CP017814	121929	Exhaustive	45	19	19	2	0.105263
CP017814	121932	Exhaustive	47	19	19	2	0.105263
CP017814	121935	Exhaustive	47	19	19	2	0.105263
CP017814	121950	Exhaustive	46	17	17	2	0.117647
CP017814	121952	Exhaustive	47	17	17	2	0.117647
CP017814	121953	Exhaustive	47	17	17	2	0.117647
CP017814	121956	Exhaustive	49	18	18	2	0.111111
CP017814	121973	Exhaustive	47	17	17	2	0.117647
CP017814	121974	Exhaustive	48	17	17	2	0.117647
CP017814	122004	Exhaustive	49	14	14	2	0.142857
CP017814	complement(122018)	Exhaustive	51	36	36	2	0.0555556
CP017814	complement(122021)	Exhaustive	49	36	36	2	0.0555556
CP017814	complement(122111)	Exhaustive	55	35	35	2	0.0571429
CP017814	122127	Exhaustive	56	22	22	2	0.0909091
CP017814	122158	Exhaustive	52	18	18	2	0.111111
CP017814	122183	Exhaustive	48	19	19	2	0.105263
CP017814	complement(123375)	Exhaustive	64	35	35	2	0.0571429
CP017814	124396	Exhaustive	56	31	31	2	0.0645161
CP017814	124785	Exhaustive	50	26	26	2	0.0769231
CP017814	complement(125096)	Exhaustive	48	19	19	2	0.105263
CP017814	complement(125157)	Exhaustive	55	27	27	2	0.0740741
CP017814	125258	Exhaustive	65	40	40	2	0.05
CP017814	complement(125827)	Exhaustive	45	31	31	2	0.0645161
CP017814	complement(126712)	Exhaustive	52	20	20	2	0.1
CP017814	127069	Exhaustive	51	23	23	2	0.0869565
CP017814	complement(128151)	Exhaustive	51	22	22	2	0.0909091
CP017814	129390	Exhaustive	45	13	13	2	0.153846
CP017814	complement(129592)	Exhaustive	64	34	34	2	0.0588235
CP017814	complement(130127)	Exhaustive	49	33	33	2	0.0606061
CP017814	130245	Exhaustive	53	18	18	2	0.111111
CP017814	complement(130922)	Exhaustive	56	39	39	2	0.0512821
CP017814	131526	Exhaustive	46	22	22	2	0.0909091
CP017814	131682	Exhaustive	46	26	26	2	0.0769231
CP017814	131733	Exhaustive	51	28	28	3	0.107143
CP017814	132215	Exhaustive	43	17	17	2	0.117647
CP017814	complement(132733)	Exhaustive	67	35	35	2	0.0571429
CP017814	complement(132759)	Exhaustive	64	34	33	2	0.0606061
CP017814	133158	Exhaustive	45	25	25	2	0.08
CP017814	complement(133896)	Exhaustive	52	26	26	2	0.0769231
CP017814	complement(135100)	Exhaustive	63	35	35	3	0.0857143
CP017814	135602	Exhaustive	55	34	34	2	0.0588235
CP017814	complement(136183)	Exhaustive	64	24	24	2	0.0833333
CP017814	complement(136209)	Exhaustive	63	28	28	2	0.0714286
CP017814	complement(138963)	Exhaustive	67	43	43	3	0.0697674
CP017814	complement(139358)	Exhaustive	64	34	34	2	0.0588235
CP017814	complement(139400)	Exhaustive	64	31	31	2	0.0645161
CP017814	140150	Exhaustive	52	29	29	2	0.0689655
CP017814	140280	Exhaustive	44	22	22	2	0.0909091
CP017814	141248	Exhaustive	60	30	30	2	0.0666667
CP017814	complement(141687)	Exhaustive	76	32	32	2	0.0625
CP017814	143586	Exhaustive	57	26	26	2	0.0769231
CP017814	complement(143769)	Exhaustive	57	39	39	3	0.0769231
CP017814	144390	Exhaustive	54	30	30	2	0.0666667
CP017814	145512	Exhaustive	57	28	28	2	0.0714286
CP017814	complement(146533)	Exhaustive	46	36	36	2	0.0555556
CP017814	complement(147866)	Exhaustive	63	43	43	2	0.0465116
CP017814	complement(147915)	Exhaustive	60	42	42	2	0.047619
CP017814	complement(148868)	Exhaustive	42	25	25	2	0.08
CP017814	150068	Exhaustive	61	41	41	2	0.0487805
CP017814	complement(151128)	Exhaustive	46	33	33	2	0.0606061
CP017814	complement(151134)	Exhaustive	49	35	35	2	0.0571429
CP017814	complement(151145)	Exhaustive	47	35	35	2	0.0571429
CP017814	complement(151146)	Exhaustive	47	35	35	2	0.0571429
CP017814	complement(151149)	Exhaustive	48	35	35	2	0.0571429
CP017814	complement(151152)	Exhaustive	47	34	34	2	0.0588235
CP017814	complement(151153)	Exhaustive	47	34	34	2	0.0588235
CP017814	complement(151165)	Exhaustive	53	36	36	2	0.0555556
CP017814	complement(151218)	Exhaustive	64	45	45	2	0.0444444
CP017814	complement(151237)	Exhaustive	60	42	42	2	0.047619
CP017814	complement(151302)	Exhaustive	71	46	46	2	0.0434783
CP017814	complement(151308)	Exhaustive	72	46	46	2	0.0434783
CP017814	complement(151313)	Exhaustive	73	47	47	2	0.0425532
CP017814	153109	Exhaustive	31	25	25	2	0.08
CP017814	153772	Exhaustive	54	43	43	2	0.0465116
CP017814	complement(154680)	Exhaustive	45	33	33	2	0.0606061
CP017814	complement(154689)	Exhaustive	43	31	31	2	0.0645161
CP017814	complement(155118)	Exhaustive	65	30	30	3	0.1
CP017814	complement(156062)	Exhaustive	63	24	24	2	0.0833333
CP017814	complement(156080)	Exhaustive	60	23	23	2	0.0869565
CP017814	158008	Exhaustive	36	25	25	2	0.08
CP017814	complement(158610)	Exhaustive	40	26	26	2	0.0769231
CP017814	161803	Exhaustive	61	30	30	2	0.0666667
CP017814	complement(162016)	Exhaustive	50	33	33	2	0.0606061
CP017814	complement(163042)	Exhaustive	53	30	30	2	0.0666667
CP017814	163748	Exhaustive	57	32	32	2	0.0625
CP017814	164862	Exhaustive	31	15	15	2	0.133333
CP017814	complement(166717)	Exhaustive	46	24	24	2	0.0833333
CP017814	complement(167254)	Exhaustive	51	23	23	2	0.0869565
CP017814	complement(167380)	Exhaustive	60	26	26	2	0.0769231
CP017814	complement(167910)	Exhaustive	55	28	28	2	0.0714286
CP017814	complement(168092)	Exhaustive	50	19	19	2	0.105263
CP017814	168607	Exhaustive	46	23	23	3	0.130435
CP017814	169514	Exhaustive	54	33	33	2	0.0606061
CP017814	171279	Exhaustive	46	27	27	2	0.0740741
CP017814	171659	Exhaustive	60	31	31	2	0.0645161
CP017814	complement(172799)	Exhaustive	60	32	32	2	0.0625
CP017814	complement(174008)	Exhaustive	54	23	23	2	0.0869565
CP017814	complement(174077)	Exhaustive	60	26	26	2	0.0769231
CP017814	complement(174087)	Exhaustive	56	24	24	2	0.0833333
CP017814	complement(174104)	Exhaustive	56	23	23	2	0.0869565
CP017814	complement(174173)	Exhaustive	67	28	28	2	0.0714286
CP017814	complement(174899)	Exhaustive	67	42	42	2	0.047619
CP017814	complement(174941)	Exhaustive	68	40	40	2	0.05
CP017814	175245	Exhaustive	52	26	26	2	0.0769231
CP017814	complement(176164)	Exhaustive	58	25	25	2	0.08
CP017814	complement(176217)	Exhaustive	57	28	28	2	0.0714286
CP017814	complement(176257)	Exhaustive	59	30	30	2	0.0666667
CP017814	complement(176289)	Exhaustive	62	30	30	2	0.0666667
CP017814	complement(176773)	Exhaustive	57	30	30	2	0.0666667
CP017814	complement(176927)	Exhaustive	53	27	27	2	0.0740741
CP017814	complement(177016)	Exhaustive	65	33	33	2	0.0606061
CP017814	complement(177112)	Exhaustive	57	34	34	2	0.0588235
CP017814	complement(177166)	Exhaustive	57	31	31	2	0.0645161
CP017814	complement(178028)	Exhaustive	58	10	10	2	0.2
CP017814	complement(178748)	Exhaustive	60	12	12	2	0.166667
CP017814	complement(178874)	Exhaustive	52	16	16	2	0.125
CP017814	complement(179798)	Exhaustive	49	27	27	2	0.0740741
CP017814	complement(179810)	Exhaustive	52	28	28	2	0.0714286
CP017814	complement(179834)	Exhaustive	54	29	29	2	0.0689655
CP017814	complement(179894)	Exhaustive	57	32	32	2	0.0625
CP017814	complement(180075)	Exhaustive	55	24	24	2	0.0833333
CP017814	180779	Exhaustive	81	47	47	2	0.0425532
CP017814	complement(181220)	Exhaustive	41	22	22	2	0.0909091
CP017814	183315	Exhaustive	52	23	23	2	0.0869565
CP017814	complement(184116)	Exhaustive	48	25	25	2	0.08
CP017814	complement(186345)	Exhaustive	46	20	20	2	0.1
CP017814	186679	Exhaustive	59	21	21	2	0.0952381
CP017814	187691	Exhaustive	71	28	28	2	0.0714286
CP017814	complement(188108)	Exhaustive	56	41	41	2	0.0487805
CP017814	complement(188135)	Exhaustive	57	41	41	2	0.0487805
CP017814	complement(189109)	Exhaustive	60	24	24	2	0.0833333
CP017814	complement(189741)	Exhaustive	55	21	21	2	0.0952381
CP017814	complement(190293)	Exhaustive	55	28	28	2	0.0714286
CP017814	complement(190770)	Exhaustive	44	17	17	2	0.117647
CP017814	complement(190964)	Exhaustive	47	23	23	2	0.0869565
CP017814	191123	Exhaustive	61	30	30	2	0.0666667
CP017814	complement(193120)	Exhaustive	48	29	29	2	0.0689655
CP017814	193671	Exhaustive	57	33	33	2	0.0606061
CP017814	194829	Exhaustive	66	28	28	2	0.0714286
CP017814	194839	Exhaustive	61	26	26	2	0.0769231
CP017814	194889	Exhaustive	57	23	23	2	0.0869565
CP017814	complement(195233)	Exhaustive	49	17	17	2	0.117647
CP017814	complement(196875)	Exhaustive	61	37	35	2	0.0571429
CP017814	complement(197040)	Exhaustive	45	22	22	2	0.0909091
CP017814	complement(197808)	Exhaustive	56	23	23	2	0.0869565
CP017814	198161	Exhaustive	49	27	27	2	0.0740741
CP017814	198965	Exhaustive	44	28	28	2	0.0714286
CP017814	complement(199071)	Exhaustive	53	23	23	2	0.0869565
CP017814	complement(199441)	Exhaustive	38	25	25	3	0.12
CP017814	complement(199483)	Exhaustive	41	27	27	2	0.0740741
CP017814	199925	Exhaustive	42	31	31	2	0.0645161
CP017814	200502	Exhaustive	42	26	26	2	0.0769231
CP017814	200636	Exhaustive	48	33	33	2	0.0606061
CP017814	complement(201850)	Exhaustive	74	33	33	3	0.0909091
CP017814	complement(202326)	Exhaustive	70	39	39	3	0.0769231
CP017814	202969	Exhaustive	58	23	23	2	0.0869565
CP017814	203131	Exhaustive	48	21	21	2	0.0952381
CP017814	complement(205268)	Exhaustive	50	30	30	2	0.0666667
CP017814	complement(205885)	Exhaustive	76	46	46	2	0.0434783
CP017814	complement(205988)	Exhaustive	64	30	30	2	0.0666667
CP017814	complement(207670)	Exhaustive	52	27	27	2	0.0740741
CP017814	208864	Exhaustive	58	40	40	2	0.05
CP017814	209089	Exhaustive	56	34	34	2	0.0588235
CP017814	complement(209543)	Exhaustive	38	21	21	2	0.0952381
CP017814	complement(210169)	Exhaustive	54	14	14	2	0.142857
CP017814	complement(212327)	Exhaustive	63	33	33	2	0.0606061
CP017814	complement(212893)	Exhaustive	63	28	28	6	0.214286
CP017814	212906	Exhaustive	63	34	34	2	0.0588235
CP017814	complement(213227)	Exhaustive	62	32	32	2	0.0625
CP017814	213286	Exhaustive	58	30	30	2	0.0666667
CP017814	complement(214047)	Exhaustive	46	27	27	2	0.0740741
CP017814	complement(214671)	Exhaustive	42	16	16	2	0.125
CP017814	complement(214689)	Exhaustive	42	16	16	2	0.125
CP017814	215535	Exhaustive	62	43	43	2	0.0465116
CP017814	215797	Exhaustive	65	39	39	2	0.0512821
CP017814	215935	Exhaustive	54	27	27	3	0.111111
CP017814	complement(216761)	Exhaustive	54	38	38	2	0.0526316
CP017814	complement(217731)	Exhaustive	75	32	32	2	0.0625
CP017814	complement(217876)	Exhaustive	77	41	41	2	0.0487805
CP017814	220232	Exhaustive	50	29	29	2	0.0689655
CP017814	complement(223515)	Exhaustive	69	33	33	2	0.0606061
CP017814	223570	Exhaustive	71	39	39	2	0.0512821
CP017814	complement(223583)	Exhaustive	69	31	31	2	0.0645161
CP017814	223759	Exhaustive	40	20	20	2	0.1
CP017814	complement(225238)	Exhaustive	62	44	44	2	0.0454545
CP017814	complement(225330)	Exhaustive	69	43	43	2	0.0465116
CP017814	complement(225395)	Exhaustive	72	44	44	2	0.0454545
CP017814	complement(225512)	Exhaustive	59	35	35	2	0.0571429
CP017814	227049	Exhaustive	45	27	27	2	0.0740741
CP017814	complement(227419)	Exhaustive	66	30	30	2	0.0666667
CP017814	227757	Exhaustive	49	31	31	2	0.0645161
CP017814	228635	Exhaustive	68	40	40	2	0.05
CP017814	228856	Exhaustive	62	33	32	2	0.0625
CP017814	complement(229439)	Exhaustive	61	34	34	2	0.0588235
CP017814	complement(230917)	Exhaustive	57	24	24	2	0.0833333
CP017814	complement(231493)	Exhaustive	56	18	18	2	0.111111
CP017814	complement(231497)	Exhaustive	56	17	17	2	0.117647
CP017814	complement(232564)	Exhaustive	66	37	37	2	0.0540541
CP017814	232662	Exhaustive	61	31	31	2	0.0645161
CP017814	complement(232696)	Exhaustive	64	34	34	3	0.0882353
CP017814	232747	Exhaustive	63	31	31	2	0.0645161
CP017814	complement(232793)	Exhaustive	55	29	29	2	0.0689655
CP017814	complement(233328)	Exhaustive	43	24	24	2	0.0833333
CP017814	complement(235535)	Exhaustive	37	19	19	2	0.105263
CP017814	complement(235589)	Exhaustive	32	15	15	2	0.133333
CP017814	complement(236429)	Exhaustive	48	31	31	2	0.0645161
CP017814	complement(236971)	Exhaustive	58	23	23	2	0.0869565
CP017814	237538	Exhaustive	61	33	33	2	0.0606061
CP017814	237546	Exhaustive	61	32	32	2	0.0625
CP017814	237875	Exhaustive	51	27	27	2	0.0740741
CP017814	238864	Exhaustive	60	39	39	2	0.0512821
CP017814	238868	Exhaustive	57	36	36	2	0.0555556
CP017814	238948	Exhaustive	51	33	33	2	0.0606061
CP017814	238955	Exhaustive	51	33	33	2	0.0606061
CP017814	238971	Exhaustive	49	32	32	2	0.0625
CP017814	complement(239811)	Exhaustive	56	30	30	2	0.0666667
CP017814	complement(239947)	Exhaustive	52	34	34	2	0.0588235
CP017814	240106	Exhaustive	55	16	16	2	0.125
CP017814	241167	Exhaustive	53	24	24	2	0.0833333
CP017814	242466	Exhaustive	65	31	31	2	0.0645161
CP017814	242506	Exhaustive	62	35	35	2	0.0571429
CP017814	complement(243600)	Exhaustive	49	13	13	2	0.153846
CP017814	complement(243975)	Exhaustive	69	24	24	2	0.0833333
CP017814	244090	Exhaustive	77	43	43	3	0.0697674
CP017814	244135	Exhaustive	67	38	38	2	0.0526316
CP017814	245198	Exhaustive	73	39	39	2	0.0512821
CP017814	245251	Exhaustive	65	37	37	2	0.0540541
CP017814	complement(245805)	Exhaustive	71	41	41	2	0.0487805
CP017814	complement(245860)	Exhaustive	65	36	36	2	0.0555556
CP017814	complement(245972)	Exhaustive	57	32	32	2	0.0625
CP017814	complement(246193)	Exhaustive	63	31	31	2	0.0645161
CP017814	247623	Exhaustive	51	28	28	2	0.0714286
CP017814	complement(247711)	Exhaustive	45	18	18	2	0.111111
CP017814	247888	Exhaustive	51	28	28	2	0.0714286
CP017814	249396	Exhaustive	58	37	37	2	0.0540541
CP017814	complement(249835)	Exhaustive	64	36	36	2	0.0555556
CP017814	complement(249892)	Exhaustive	63	34	34	2	0.0588235
CP017814	complement(249948)	Exhaustive	54	31	31	2	0.0645161
CP017814	250959	Exhaustive	61	37	37	2	0.0540541
CP017814	251246	Exhaustive	34	27	27	2	0.0740741
CP017814	complement(252551)	Exhaustive	43	33	33	2	0.0606061
CP017814	complement(252689)	Exhaustive	53	45	45	2	0.0444444
CP017814	complement(253291)	Exhaustive	42	28	28	2	0.0714286
CP017814	complement(253537)	Exhaustive	55	27	27	2	0.0740741
CP017814	253690	Exhaustive	56	33	33	2	0.0606061
CP017814	complement(253928)	Exhaustive	59	25	25	2	0.08
CP017814	complement(256175)	Exhaustive	69	27	27	2	0.0740741
CP017814	256477	Exhaustive	62	36	36	2	0.0555556
CP017814	257154	Exhaustive	52	33	33	2	0.0606061
CP017814	257865	Exhaustive	67	29	29	2	0.0689655
CP017814	259731	Exhaustive	50	30	30	2	0.0666667
CP017814	complement(260257)	Exhaustive	43	28	28	2	0.0714286
CP017814	complement(260440)	Exhaustive	53	35	35	2	0.0571429
CP017814	complement(261931)	Exhaustive	31	19	19	2	0.105263
CP017814	262230	Exhaustive	42	32	32	2	0.0625
CP017814	263400	Exhaustive	50	23	23	2	0.0869565
CP017814	complement(264573)	Exhaustive	45	29	29	2	0.0689655
CP017814	266482	Exhaustive	46	25	25	2	0.08
CP017814	complement(267611)	Exhaustive	60	18	18	2	0.111111
CP017814	268106	Exhaustive	60	26	26	2	0.0769231
CP017814	270094	Exhaustive	58	21	21	2	0.0952381
CP017814	271090	Exhaustive	44	20	20	2	0.1
CP017814	271148	Exhaustive	51	23	23	2	0.0869565
CP017814	complement(271171)	Exhaustive	51	27	27	2	0.0740741
CP017814	271458	Exhaustive	63	22	22	2	0.0909091
CP017814	272808	Exhaustive	43	30	30	2	0.0666667
CP017814	274071	Exhaustive	57	36	36	2	0.0555556
CP017814	275169	Exhaustive	59	47	47	2	0.0425532
CP017814	complement(276187)	Exhaustive	45	33	33	2	0.0606061
CP017814	complement(276301)	Exhaustive	53	27	27	2	0.0740741
CP017814	complement(276515)	Exhaustive	49	28	28	2	0.0714286
CP017814	complement(276633)	Exhaustive	56	36	36	2	0.0555556
CP017814	complement(276642)	Exhaustive	59	38	38	2	0.0526316
CP017814	complement(276841)	Exhaustive	50	31	31	2	0.0645161
CP017814	276945	Exhaustive	54	21	20	2	0.1
CP017814	276974	Exhaustive	60	25	25	2	0.08
CP017814	277003	Exhaustive	61	29	29	2	0.0689655
CP017814	complement(279746)	Exhaustive	55	24	24	2	0.0833333
CP017814	281023	Exhaustive	69	38	38	2	0.0526316
CP017814	complement(283079)	Exhaustive	48	27	27	2	0.0740741
CP017814	complement(283104)	Exhaustive	57	27	27	2	0.0740741
CP017814	complement(288876)	Exhaustive	66	41	41	2	0.0487805
CP017814	complement(288891)	Exhaustive	62	40	40	2	0.05
CP017814	290671	Exhaustive	53	30	30	2	0.0666667
CP017814	complement(290680)	Exhaustive	52	23	23	2	0.0869565
CP017814	complement(291040)	Exhaustive	50	34	34	2	0.0588235
CP017814	complement(292884)	Exhaustive	50	35	35	2	0.0571429
CP017814	295638	Exhaustive	53	32	32	2	0.0625
CP017814	296361	Exhaustive	60	35	35	2	0.0571429
CP017814	298753	Exhaustive	49	21	21	2	0.0952381
CP017814	complement(300224)	Exhaustive	56	26	26	2	0.0769231
CP017814	complement(300333)	Exhaustive	55	18	18	2	0.111111
CP017814	301082	Exhaustive	67	34	34	3	0.0882353
CP017814	complement(301104)	Exhaustive	75	40	40	2	0.05
CP017814	301112	Exhaustive	76	36	36	2	0.0555556
CP017814	301119	Exhaustive	75	35	35	4	0.114286
CP017814	complement(301147)	Exhaustive	74	40	40	2	0.05
CP017814	complement(301168)	Exhaustive	77	39	39	3	0.0769231
CP017814	301178	Exhaustive	73	37	37	2	0.0540541
CP017814	301193	Exhaustive	74	38	38	2	0.0526316
CP017814	301234	Exhaustive	71	38	38	2	0.0526316
CP017814	303836	Exhaustive	58	24	24	2	0.0833333
CP017814	complement(304375)	Exhaustive	46	28	28	2	0.0714286
CP017814	complement(305748)	Exhaustive	70	38	38	2	0.0526316
CP017814	305902	Exhaustive	66	40	40	2	0.05
CP017814	305992	Exhaustive	60	39	39	2	0.0512821
CP017814	306000	Exhaustive	56	37	37	2	0.0540541
CP017814	306019	Exhaustive	55	37	37	2	0.0540541
CP017814	306140	Exhaustive	62	40	40	2	0.05
CP017814	complement(306290)	Exhaustive	55	25	25	2	0.08
CP017814	306347	Exhaustive	55	28	28	2	0.0714286
CP017814	306368	Exhaustive	52	30	30	2	0.0666667
CP017814	complement(306467)	Exhaustive	43	20	20	2	0.1
CP017814	complement(306751)	Exhaustive	51	27	27	2	0.0740741
CP017814	complement(308787)	Exhaustive	72	40	40	2	0.05
CP017814	308900	Exhaustive	68	32	32	3	0.09375
CP017814	308921	Exhaustive	71	34	34	4	0.117647
CP017814	308941	Exhaustive	73	35	35	3	0.0857143
CP017814	309383	Exhaustive	38	24	24	2	0.0833333
CP017814	complement(309800)	Exhaustive	54	23	23	3	0.130435
CP017814	complement(310876)	Exhaustive	71	35	35	2	0.0571429
CP017814	complement(310999)	Exhaustive	67	38	38	2	0.0526316
CP017814	complement(311016)	Exhaustive	63	38	38	2	0.0526316
CP017814	complement(311027)	Exhaustive	63	39	39	2	0.0512821
CP017814	complement(311090)	Exhaustive	56	35	35	2	0.0571429
CP017814	311301	Exhaustive	63	34	34	2	0.0588235
CP017814	311401	Exhaustive	58	31	31	2	0.0645161
CP017814	complement(311489)	Exhaustive	55	32	32	2	0.0625
CP017814	312365	Exhaustive	62	26	26	2	0.0769231
CP017814	313513	Exhaustive	53	16	16	2	0.125
CP017814	complement(313519)	Exhaustive	54	38	38	2	0.0526316
CP017814	complement(315325)	Exhaustive	65	31	31	2	0.0645161
CP017814	complement(315491)	Exhaustive	82	46	46	2	0.0434783
CP017814	complement(315498)	Exhaustive	83	46	46	2	0.0434783
CP017814	315507	Exhaustive	81	35	35	3	0.0857143
CP017814	315555	Exhaustive	80	33	33	3	0.0909091
CP017814	315576	Exhaustive	73	31	31	3	0.0967742
CP017814	complement(315602)	Exhaustive	70	41	41	2	0.0487805
CP017814	316308	Exhaustive	59	30	30	2	0.0666667
CP017814	complement(316793)	Exhaustive	67	25	25	2	0.08
CP017814	complement(316827)	Exhaustive	72	30	30	2	0.0666667
CP017814	complement(316834)	Exhaustive	74	30	30	2	0.0666667
CP017814	316840	Exhaustive	74	43	43	3	0.0697674
CP017814	complement(316941)	Exhaustive	62	34	34	2	0.0588235
CP017814	317425	Exhaustive	52	19	19	2	0.105263
CP017814	complement(317879)	Exhaustive	52	19	19	2	0.105263
CP017814	complement(318257)	Exhaustive	58	32	32	2	0.0625
CP017814	complement(319011)	Exhaustive	65	32	32	2	0.0625
CP017814	complement(319128)	Exhaustive	73	41	41	2	0.0487805
CP017814	complement(319465)	Exhaustive	65	37	37	2	0.0540541
CP017814	322658	Exhaustive	67	37	37	2	0.0540541
CP017814	322802	Exhaustive	68	31	31	2	0.0645161
CP017814	324577	Exhaustive	68	39	39	3	0.0769231
CP017814	324588	Exhaustive	65	38	38	2	0.0526316
CP017814	324804	Exhaustive	58	40	40	2	0.05
CP017814	325274	Exhaustive	51	27	27	2	0.0740741
CP017814	complement(325643)	Exhaustive	40	20	20	2	0.1
CP017814	complement(326258)	Exhaustive	60	31	31	2	0.0645161
CP017814	326457	Exhaustive	56	25	25	3	0.12
CP017814	complement(326579)	Exhaustive	46	23	23	2	0.0869565
CP017814	complement(327893)	Exhaustive	64	35	35	2	0.0571429
CP017814	328900	Exhaustive	62	44	44	2	0.0454545
CP017814	330738	Exhaustive	53	28	28	2	0.0714286
CP017814	332205	Exhaustive	56	23	23	2	0.0869565
CP017814	complement(333024)	Exhaustive	60	37	37	2	0.0540541
CP017814	complement(333348)	Exhaustive	55	33	33	2	0.0606061
CP017814	complement(334070)	Exhaustive	63	40	39	2	0.0512821
CP017814	334153	Exhaustive	64	25	25	2	0.08
CP017814	335364	Exhaustive	63	34	34	2	0.0588235
CP017814	complement(336571)	Exhaustive	44	23	23	2	0.0869565
CP017814	337610	Exhaustive	44	22	22	2	0.0909091
CP017814	338253	Exhaustive	56	35	34	2	0.0588235
CP017814	complement(338535)	Exhaustive	60	20	20	2	0.1
CP017814	complement(338540)	Exhaustive	60	20	20	2	0.1
CP017814	complement(340388)	Exhaustive	62	39	39	2	0.0512821
CP017814	complement(340409)	Exhaustive	53	34	34	2	0.0588235
CP017814	complement(340856)	Exhaustive	55	44	44	2	0.0454545
CP017814	complement(341779)	Exhaustive	47	33	33	2	0.0606061
CP017814	342308	Exhaustive	78	44	44	2	0.0454545
CP017814	complement(344076)	Exhaustive	76	30	30	2	0.0666667
CP017814	complement(344213)	Exhaustive	53	30	30	2	0.0666667
CP017814	complement(344377)	Exhaustive	51	26	26	2	0.0769231
CP017814	344994	Exhaustive	47	24	24	2	0.0833333
CP017814	346315	Exhaustive	61	17	17	2	0.117647
CP017814	346612	Exhaustive	67	31	31	3	0.0967742
CP017814	348136	Exhaustive	55	39	39	2	0.0512821
CP017814	348460	Exhaustive	58	34	34	2	0.0588235
CP017814	348495	Exhaustive	61	35	35	3	0.0857143
CP017814	complement(348636)	Exhaustive	53	24	24	2	0.0833333
CP017814	348712	Exhaustive	49	23	23	2	0.0869565
CP017814	complement(349294)	Exhaustive	42	26	26	2	0.0769231
CP017814	complement(349297)	Exhaustive	41	25	25	2	0.08
CP017814	complement(349305)	Exhaustive	45	28	28	2	0.0714286
CP017814	complement(349338)	Exhaustive	46	27	27	2	0.0740741
CP017814	complement(349407)	Exhaustive	45	27	27	3	0.111111
CP017814	complement(349408)	Exhaustive	45	27	27	2	0.0740741
CP017814	complement(349413)	Exhaustive	47	28	28	2	0.0714286
CP017814	complement(349419)	Exhaustive	49	30	30	2	0.0666667
CP017814	complement(349440)	Exhaustive	51	32	32	2	0.0625
CP017814	complement(349482)	Exhaustive	59	34	34	2	0.0588235
CP017814	complement(349497)	Exhaustive	59	34	34	2	0.0588235
CP017814	complement(349510)	Exhaustive	64	34	34	2	0.0588235
CP017814	complement(349513)	Exhaustive	63	34	34	2	0.0588235
CP017814	349514	Exhaustive	63	29	29	2	0.0689655
CP017814	complement(349545)	Exhaustive	61	33	33	2	0.0606061
CP017814	complement(349550)	Exhaustive	61	32	32	2	0.0625
CP017814	complement(349551)	Exhaustive	60	31	31	2	0.0645161
CP017814	complement(349557)	Exhaustive	61	31	31	2	0.0645161
CP017814	complement(350132)	Exhaustive	74	30	30	4	0.133333
CP017814	complement(350183)	Exhaustive	87	30	30	2	0.0666667
CP017814	complement(350196)	Exhaustive	93	36	36	2	0.0555556
CP017814	complement(350202)	Exhaustive	92	35	35	3	0.0857143
CP017814	complement(350209)	Exhaustive	91	34	34	2	0.0588235
CP017814	350240	Exhaustive	84	54	54	2	0.037037
CP017814	complement(350360)	Exhaustive	73	26	26	2	0.0769231
CP017814	complement(350418)	Exhaustive	66	27	27	2	0.0740741
CP017814	complement(350669)	Exhaustive	77	38	38	2	0.0526316
CP017814	350706	Exhaustive	78	41	41	3	0.0731707
CP017814	353089	Exhaustive	45	14	14	2	0.142857
CP017814	353119	Exhaustive	47	14	14	2	0.142857
CP017814	complement(354354)	Exhaustive	57	35	34	3	0.0882353
CP017814	complement(355002)	Exhaustive	54	30	30	2	0.0666667
CP017814	355635	Exhaustive	63	26	26	2	0.0769231
CP017814	355660	Exhaustive	63	26	26	2	0.0769231
CP017814	355819	Exhaustive	44	19	19	2	0.105263
CP017814	complement(356308)	Exhaustive	54	23	23	2	0.0869565
CP017814	356414	Exhaustive	53	32	32	2	0.0625
CP017814	complement(357550)	Exhaustive	43	31	31	2	0.0645161
CP017814	complement(358085)	Exhaustive	73	36	36	2	0.0555556
CP017814	358230	Exhaustive	56	24	24	2	0.0833333
CP017814	358887	Exhaustive	57	28	28	2	0.0714286
CP017814	360752	Exhaustive	45	28	28	2	0.0714286
CP017814	360808	Exhaustive	47	30	30	2	0.0666667
CP017814	360884	Exhaustive	54	34	34	2	0.0588235
CP017814	360886	Exhaustive	53	34	34	2	0.0588235
CP017814	361005	Exhaustive	71	40	40	2	0.05
CP017814	complement(361097)	Exhaustive	80	36	36	2	0.0555556
CP017814	complement(361169)	Exhaustive	84	44	44	2	0.0454545
CP017814	complement(361542)	Exhaustive	53	29	29	2	0.0689655
CP017814	362772	Exhaustive	65	44	44	2	0.0454545
CP017814	complement(363038)	Exhaustive	53	21	21	2	0.0952381
CP017814	363436	Exhaustive	56	24	24	2	0.0833333
CP017814	364622	Exhaustive	59	32	32	2	0.0625
CP017814	366455	Exhaustive	67	30	30	2	0.0666667
CP017814	complement(366476)	Exhaustive	64	36	36	2	0.0555556
CP017814	367473	Exhaustive	48	31	31	2	0.0645161
CP017814	367890	Exhaustive	67	33	33	2	0.0606061
CP017814	373016	Exhaustive	45	18	18	2	0.111111
CP017814	374020	Exhaustive	58	43	43	2	0.0465116
CP017814	374433	Exhaustive	57	32	32	2	0.0625
CP017814	complement(374537)	Exhaustive	51	27	27	2	0.0740741
CP017814	374624	Exhaustive	55	25	25	2	0.08
CP017814	complement(374639)	Exhaustive	55	32	32	2	0.0625
CP017814	375583	Exhaustive	54	40	40	2	0.05
CP017814	376084	Exhaustive	41	18	18	2	0.111111
CP017814	complement(376680)	Exhaustive	61	34	34	2	0.0588235
CP017814	376715	Exhaustive	61	33	33	2	0.0606061
CP017814	377078	Exhaustive	58	33	33	2	0.0606061
CP017814	complement(377349)	Exhaustive	68	33	33	2	0.0606061
CP017814	complement(377693)	Exhaustive	63	30	30	2	0.0666667
CP017814	378419	Exhaustive	61	40	40	2	0.05
CP017814	complement(378447)	Exhaustive	57	23	23	2	0.0869565
CP017814	complement(378672)	Exhaustive	74	41	41	2	0.0487805
CP017814	378685	Exhaustive	72	33	33	2	0.0606061
CP017814	complement(378712)	Exhaustive	66	38	38	4	0.105263
CP017814	379276	Exhaustive	60	35	35	2	0.0571429
CP017814	379333	Exhaustive	61	32	32	2	0.0625
CP017814	379645	Exhaustive	48	22	22	2	0.0909091
CP017814	complement(379664)	Exhaustive	52	26	26	2	0.0769231
CP017814	380254	Exhaustive	50	24	24	3	0.125
CP017814	380324	Exhaustive	49	21	21	2	0.0952381
CP017814	complement(380542)	Exhaustive	62	31	31	2	0.0645161
CP017814	381180	Exhaustive	60	32	32	2	0.0625
CP017814	complement(381280)	Exhaustive	72	34	34	2	0.0588235
CP017814	381378	Exhaustive	79	46	46	2	0.0434783
CP017814	381987	Exhaustive	63	51	51	2	0.0392157
CP017814	382753	Exhaustive	55	41	41	2	0.0487805
CP017814	complement(384651)	Exhaustive	66	27	27	2	0.0740741
CP017814	385116	Exhaustive	54	37	37	2	0.0540541
CP017814	385270	Exhaustive	52	35	35	2	0.0571429
CP017814	386201	Exhaustive	66	45	45	2	0.0444444
CP017814	386666	Exhaustive	60	50	50	2	0.04
CP017814	complement(387428)	Exhaustive	43	19	19	2	0.105263
CP017814	complement(388163)	Exhaustive	55	32	32	2	0.0625
CP017814	complement(388871)	Exhaustive	47	31	31	2	0.0645161
CP017814	complement(389002)	Exhaustive	54	32	32	2	0.0625
CP017814	complement(389216)	Exhaustive	65	42	42	3	0.0714286
CP017814	389756	Exhaustive	49	31	31	2	0.0645161
CP017814	393778	Exhaustive	53	29	29	2	0.0689655
CP017814	393843	Exhaustive	56	31	31	2	0.0645161
CP017814	complement(394437)	Exhaustive	60	41	41	2	0.0487805
CP017814	394699	Exhaustive	56	23	23	2	0.0869565
CP017814	395007	Exhaustive	71	42	42	2	0.047619
CP017814	396586	Exhaustive	60	31	31	2	0.0645161
CP017814	399111	Exhaustive	59	26	26	2	0.0769231
CP017814	399660	Exhaustive	69	38	38	2	0.0526316
CP017814	400203	Exhaustive	66	42	42	2	0.047619
CP017814	400825	Exhaustive	63	30	30	2	0.0666667
CP017814	complement(401010)	Exhaustive	64	36	36	2	0.0555556
CP017814	complement(401106)	Exhaustive	66	36	36	2	0.0555556
CP017814	401123	Exhaustive	63	28	28	3	0.107143
CP017814	401873	Exhaustive	62	30	30	2	0.0666667
CP017814	complement(402355)	Exhaustive	67	34	34	2	0.0588235
CP017814	403372	Exhaustive	44	18	18	2	0.111111
CP017814	403414	Exhaustive	44	21	21	2	0.0952381
CP017814	complement(404047)	Exhaustive	63	23	23	2	0.0869565
CP017814	complement(404210)	Exhaustive	76	49	49	2	0.0408163
CP017814	complement(404337)	Exhaustive	69	44	44	2	0.0454545
CP017814	404416	Exhaustive	68	31	31	2	0.0645161
CP017814	404721	Exhaustive	40	26	26	2	0.0769231
CP017814	405619	Exhaustive	58	29	29	2	0.0689655
CP017814	complement(405706)	Exhaustive	55	27	27	3	0.111111
CP017814	405758	Exhaustive	53	27	27	2	0.0740741
CP017814	408395	Exhaustive	62	39	39	2	0.0512821
CP017814	408454	Exhaustive	65	39	39	2	0.0512821
CP017814	408809	Exhaustive	56	29	29	2	0.0689655
CP017814	409009	Exhaustive	44	29	29	2	0.0689655
CP017814	411140	Exhaustive	64	41	41	2	0.0487805
CP017814	411840	Exhaustive	45	18	18	2	0.111111
CP017814	complement(411856)	Exhaustive	48	27	27	3	0.111111
CP017814	complement(412239)	Exhaustive	48	28	28	3	0.107143
CP017814	413380	Exhaustive	63	30	30	2	0.0666667
CP017814	complement(413412)	Exhaustive	65	36	36	2	0.0555556
CP017814	complement(413493)	Exhaustive	59	29	29	2	0.0689655
CP017814	complement(414012)	Exhaustive	62	34	34	2	0.0588235
CP017814	414088	Exhaustive	58	29	29	2	0.0689655
CP017814	complement(414589)	Exhaustive	78	46	46	2	0.0434783
CP017814	complement(414609)	Exhaustive	78	46	46	2	0.0434783
CP017814	415520	Exhaustive	68	24	24	3	0.125
CP017814	complement(415976)	Exhaustive	42	31	31	2	0.0645161
CP017814	416552	Exhaustive	63	28	28	2	0.0714286
CP017814	complement(416954)	Exhaustive	65	39	39	2	0.0512821
CP017814	complement(419864)	Exhaustive	57	23	23	2	0.0869565
CP017814	420159	Exhaustive	40	24	24	2	0.0833333
CP017814	420161	Exhaustive	38	22	22	2	0.0909091
CP017814	complement(420286)	Exhaustive	52	21	21	2	0.0952381
CP017814	420704	Exhaustive	54	36	36	2	0.0555556
CP017814	complement(421661)	Exhaustive	54	31	31	2	0.0645161
CP017814	complement(421809)	Exhaustive	56	35	35	3	0.0857143
CP017814	422183	Exhaustive	56	27	27	2	0.0740741
CP017814	422185	Exhaustive	56	27	27	2	0.0740741
CP017814	422192	Exhaustive	55	27	27	2	0.0740741
CP017814	422233	Exhaustive	50	23	23	2	0.0869565
CP017814	422235	Exhaustive	50	23	23	2	0.0869565
CP017814	422241	Exhaustive	52	25	25	2	0.08
CP017814	complement(422520)	Exhaustive	60	27	26	2	0.0769231
CP017814	complement(422544)	Exhaustive	61	26	26	2	0.0769231
CP017814	complement(422557)	Exhaustive	59	26	26	2	0.0769231
CP017814	complement(423127)	Exhaustive	42	21	21	2	0.0952381
CP017814	complement(423426)	Exhaustive	62	31	31	2	0.0645161
CP017814	424299	Exhaustive	55	35	35	2	0.0571429
CP017814	424793	Exhaustive	49	25	25	2	0.08
CP017814	424914	Exhaustive	55	21	21	2	0.0952381
CP017814	426256	Exhaustive	57	20	20	2	0.1
CP017814	426264	Exhaustive	56	19	19	2	0.105263
CP017814	complement(427416)	Exhaustive	54	17	17	2	0.117647
CP017814	complement(427705)	Exhaustive	59	21	21	2	0.0952381
CP017814	428477	Exhaustive	54	27	27	3	0.111111
CP017814	428514	Exhaustive	53	25	25	2	0.08
CP017814	complement(428605)	Exhaustive	58	30	30	3	0.1
CP017814	complement(428653)	Exhaustive	61	32	32	2	0.0625
CP017814	complement(428916)	Exhaustive	54	21	21	2	0.0952381
CP017814	complement(429597)	Exhaustive	61	29	29	2	0.0689655
CP017814	complement(429716)	Exhaustive	64	36	36	2	0.0555556
CP017814	430920	Exhaustive	61	37	37	2	0.0540541
CP017814	431713	Exhaustive	52	23	23	2	0.0869565
CP017814	complement(432093)	Exhaustive	45	26	26	2	0.0769231
CP017814	complement(433242)	Exhaustive	66	33	33	2	0.0606061
CP017814	434147	Exhaustive	57	34	34	3	0.0882353
CP017814	complement(435693)	Exhaustive	70	35	35	2	0.0571429
CP017814	435896	Exhaustive	73	34	34	2	0.0588235
CP017814	complement(436012)	Exhaustive	64	33	33	2	0.0606061
CP017814	complement(436017)	Exhaustive	62	33	33	2	0.0606061
CP017814	complement(436413)	Exhaustive	52	30	30	2	0.0666667
CP017814	complement(436638)	Exhaustive	58	43	43	2	0.0465116
CP017814	complement(437052)	Exhaustive	64	26	26	2	0.0769231
CP017814	complement(437174)	Exhaustive	57	28	28	2	0.0714286
CP017814	complement(437284)	Exhaustive	57	26	26	2	0.0769231
CP017814	complement(437314)	Exhaustive	61	29	29	2	0.0689655
CP017814	437773	Exhaustive	73	26	26	2	0.0769231
CP017814	complement(438171)	Exhaustive	60	46	46	2	0.0434783
CP017814	441284	Exhaustive	50	28	28	2	0.0714286
CP017814	complement(441310)	Exhaustive	53	22	22	2	0.0909091
CP017814	441325	Exhaustive	53	30	30	2	0.0666667
CP017814	complement(441713)	Exhaustive	61	35	34	2	0.0588235
CP017814	complement(441941)	Exhaustive	60	28	28	2	0.0714286
CP017814	complement(442559)	Exhaustive	58	26	26	2	0.0769231
CP017814	complement(442986)	Exhaustive	47	27	27	2	0.0740741
CP017814	443045	Exhaustive	50	22	22	2	0.0909091
CP017814	complement(443123)	Exhaustive	66	41	41	2	0.0487805
CP017814	443141	Exhaustive	69	25	25	2	0.08
CP017814	443228	Exhaustive	68	25	25	2	0.08
CP017814	443260	Exhaustive	61	22	22	2	0.0909091
CP017814	443289	Exhaustive	55	22	22	3	0.136364
CP017814	complement(443621)	Exhaustive	35	22	22	2	0.0909091
CP017814	444766	Exhaustive	65	40	40	2	0.05
CP017814	446106	Exhaustive	48	38	38	2	0.0526316
CP017814	complement(446619)	Exhaustive	67	26	26	2	0.0769231
CP017814	complement(446882)	Exhaustive	63	26	26	3	0.115385
CP017814	complement(447145)	Exhaustive	60	30	30	2	0.0666667
CP017814	complement(447380)	Exhaustive	51	27	27	2	0.0740741
CP017814	447476	Exhaustive	59	27	27	2	0.0740741
CP017814	449889	Exhaustive	65	25	25	3	0.12
CP017814	complement(450049)	Exhaustive	58	40	40	2	0.05
CP017814	450711	Exhaustive	52	27	27	2	0.0740741
CP017814	complement(451459)	Exhaustive	67	35	35	2	0.0571429
CP017814	complement(451541)	Exhaustive	65	34	34	2	0.0588235
CP017814	complement(452015)	Exhaustive	49	32	32	2	0.0625
CP017814	complement(452572)	Exhaustive	40	22	22	2	0.0909091
CP017814	complement(452608)	Exhaustive	43	21	21	2	0.0952381
CP017814	453965	Exhaustive	56	22	22	2	0.0909091
CP017814	454139	Exhaustive	72	36	36	2	0.0555556
CP017814	454457	Exhaustive	64	22	22	2	0.0909091
CP017814	complement(455839)	Exhaustive	63	30	30	2	0.0666667
CP017814	complement(455898)	Exhaustive	60	33	33	2	0.0606061
CP017814	complement(456330)	Exhaustive	49	26	26	2	0.0769231
CP017814	complement(458849)	Exhaustive	38	19	19	2	0.105263
CP017814	complement(460756)	Exhaustive	51	25	25	2	0.08
CP017814	461099	Exhaustive	64	29	29	2	0.0689655
CP017814	complement(461961)	Exhaustive	55	31	31	2	0.0645161
CP017814	463741	Exhaustive	52	28	28	3	0.107143
CP017814	464124	Exhaustive	60	23	23	2	0.0869565
CP017814	complement(464337)	Exhaustive	49	33	33	2	0.0606061
CP017814	464920	Exhaustive	67	37	37	2	0.0540541
CP017814	complement(465488)	Exhaustive	62	38	38	2	0.0526316
CP017814	complement(465508)	Exhaustive	63	40	40	2	0.05
CP017814	465570	Exhaustive	64	24	24	2	0.0833333
CP017814	466474	Exhaustive	57	21	21	2	0.0952381
CP017814	466871	Exhaustive	59	29	29	2	0.0689655
CP017814	467492	Exhaustive	58	33	33	2	0.0606061
CP017814	complement(467883)	Exhaustive	66	39	39	2	0.0512821
CP017814	complement(468529)	Exhaustive	47	22	22	2	0.0909091
CP017814	468686	Exhaustive	58	33	33	2	0.0606061
CP017814	complement(469292)	Exhaustive	64	22	22	2	0.0909091
CP017814	471588	Exhaustive	55	49	49	2	0.0408163
CP017814	complement(472503)	Exhaustive	59	26	26	3	0.115385
CP017814	complement(473064)	Exhaustive	49	34	34	2	0.0588235
CP017814	complement(473826)	Exhaustive	57	28	28	2	0.0714286
CP017814	complement(473884)	Exhaustive	66	35	35	2	0.0571429
CP017814	474087	Exhaustive	67	44	44	2	0.0454545
CP017814	475592	Exhaustive	61	41	41	2	0.0487805
CP017814	complement(476049)	Exhaustive	69	31	31	2	0.0645161
CP017814	complement(476076)	Exhaustive	67	31	31	2	0.0645161
CP017814	477363	Exhaustive	45	26	26	2	0.0769231
CP017814	478162	Exhaustive	47	24	24	2	0.0833333
CP017814	complement(478244)	Exhaustive	41	18	18	2	0.111111
CP017814	complement(479461)	Exhaustive	48	25	25	2	0.08
CP017814	479761	Exhaustive	40	16	16	2	0.125
CP017814	complement(480294)	Exhaustive	63	44	44	2	0.0454545
CP017814	480984	Exhaustive	70	36	36	2	0.0555556
CP017814	complement(480994)	Exhaustive	70	34	34	2	0.0588235
CP017814	complement(481780)	Exhaustive	50	30	30	2	0.0666667
CP017814	complement(481793)	Exhaustive	49	29	29	2	0.0689655
CP017814	481959	Exhaustive	58	23	22	2	0.0909091
CP017814	complement(482239)	Exhaustive	52	30	30	2	0.0666667
CP017814	complement(483422)	Exhaustive	51	27	27	2	0.0740741
CP017814	complement(485519)	Exhaustive	54	24	24	2	0.0833333
CP017814	486284	Exhaustive	60	26	26	2	0.0769231
CP017814	486536	Exhaustive	54	22	22	2	0.0909091
CP017814	complement(488474)	Exhaustive	59	37	37	2	0.0540541
CP017814	489206	Exhaustive	52	22	22	2	0.0909091
CP017814	490837	Exhaustive	75	33	33	2	0.0606061
CP017814	complement(490924)	Exhaustive	66	36	36	2	0.0555556
CP017814	491508	Exhaustive	63	30	30	2	0.0666667
CP017814	491514	Exhaustive	60	28	28	2	0.0714286
CP017814	491518	Exhaustive	61	29	29	2	0.0689655
CP017814	491533	Exhaustive	60	28	28	2	0.0714286
CP017814	491588	Exhaustive	60	27	27	2	0.0740741
CP017814	491597	Exhaustive	62	29	29	2	0.0689655
CP017814	491599	Exhaustive	60	27	27	2	0.0740741
CP017814	491603	Exhaustive	60	28	28	2	0.0714286
CP017814	491616	Exhaustive	62	29	29	2	0.0689655
CP017814	complement(491757)	Exhaustive	59	35	35	2	0.0571429
CP017814	491876	Exhaustive	61	28	28	2	0.0714286
CP017814	491991	Exhaustive	61	29	29	2	0.0689655
CP017814	complement(492498)	Exhaustive	50	23	23	2	0.0869565
CP017814	complement(492787)	Exhaustive	55	23	23	2	0.0869565
CP017814	complement(494548)	Exhaustive	55	23	23	3	0.130435
CP017814	complement(494943)	Exhaustive	68	25	25	2	0.08
CP017814	complement(495000)	Exhaustive	71	27	27	2	0.0740741
CP017814	complement(496280)	Exhaustive	38	26	26	2	0.0769231
CP017814	complement(496593)	Exhaustive	44	21	21	2	0.0952381
CP017814	complement(497286)	Exhaustive	55	36	36	2	0.0555556
CP017814	499398	Exhaustive	45	21	21	2	0.0952381
CP017814	501129	Exhaustive	66	36	36	2	0.0555556
CP017814	complement(503253)	Exhaustive	59	23	23	2	0.0869565
CP017814	503286	Exhaustive	62	40	40	2	0.05
CP017814	complement(503698)	Exhaustive	51	27	27	2	0.0740741
CP017814	complement(503778)	Exhaustive	65	40	40	2	0.05
CP017814	complement(504438)	Exhaustive	61	24	24	2	0.0833333
CP017814	504761	Exhaustive	73	30	30	2	0.0666667
CP017814	505847	Exhaustive	66	28	28	2	0.0714286
CP017814	complement(506394)	Exhaustive	50	24	24	3	0.125
CP017814	507041	Exhaustive	42	24	24	2	0.0833333
CP017814	507215	Exhaustive	49	22	22	2	0.0909091
CP017814	complement(508123)	Exhaustive	70	47	47	2	0.0425532
CP017814	complement(508397)	Exhaustive	53	36	36	2	0.0555556
CP017814	509347	Exhaustive	40	22	22	2	0.0909091
CP017814	complement(509539)	Exhaustive	75	32	32	2	0.0625
CP017814	509559	Exhaustive	77	43	43	2	0.0465116
CP017814	509574	Exhaustive	85	46	46	2	0.0434783
CP017814	509597	Exhaustive	90	45	45	2	0.0444444
CP017814	509639	Exhaustive	89	44	44	6	0.136364
CP017814	509649	Exhaustive	90	45	45	3	0.0666667
CP017814	complement(509663)	Exhaustive	94	47	47	2	0.0425532
CP017814	509669	Exhaustive	95	48	48	7	0.145833
CP017814	complement(509677)	Exhaustive	88	43	43	2	0.0465116
CP017814	complement(509683)	Exhaustive	89	45	45	2	0.0444444
CP017814	509718	Exhaustive	89	43	43	4	0.0930233
CP017814	complement(509734)	Exhaustive	80	44	44	3	0.0681818
CP017814	complement(509744)	Exhaustive	81	44	44	2	0.0454545
CP017814	509756	Exhaustive	78	36	36	2	0.0555556
CP017814	complement(509766)	Exhaustive	76	41	41	3	0.0731707
CP017814	509779	Exhaustive	74	34	34	2	0.0588235
CP017814	509890	Exhaustive	52	26	26	2	0.0769231
CP017814	complement(510138)	Exhaustive	40	24	24	3	0.125
CP017814	complement(510199)	Exhaustive	43	28	28	2	0.0714286
CP017814	complement(510643)	Exhaustive	33	17	17	2	0.117647
CP017814	complement(510856)	Exhaustive	59	42	42	2	0.047619
CP017814	512604	Exhaustive	63	36	36	3	0.0833333
CP017814	512831	Exhaustive	62	40	40	2	0.05
CP017814	complement(513660)	Exhaustive	38	18	18	2	0.111111
CP017814	515331	Exhaustive	61	36	36	2	0.0555556
CP017814	complement(515873)	Exhaustive	63	36	36	2	0.0555556
CP017814	516070	Exhaustive	57	32	32	2	0.0625
CP017814	complement(516463)	Exhaustive	57	39	39	2	0.0512821
CP017814	complement(517985)	Exhaustive	81	47	47	2	0.0425532
CP017814	complement(519676)	Exhaustive	38	22	22	2	0.0909091
CP017814	complement(520758)	Exhaustive	63	43	43	2	0.0465116
CP017814	520848	Exhaustive	63	25	25	2	0.08
CP017814	complement(521552)	Exhaustive	42	18	18	2	0.111111
CP017814	complement(521594)	Exhaustive	47	20	20	2	0.1
CP017814	521619	Exhaustive	46	25	25	2	0.08
CP017814	525418	Exhaustive	60	29	29	2	0.0689655
CP017814	526179	Exhaustive	60	43	43	2	0.0465116
CP017814	526405	Exhaustive	52	31	30	2	0.0666667
CP017814	complement(526960)	Exhaustive	49	19	19	2	0.105263
CP017814	527164	Exhaustive	44	30	30	2	0.0666667
CP017814	complement(528245)	Exhaustive	50	19	19	2	0.105263
CP017814	529052	Exhaustive	48	32	32	2	0.0625
CP017814	529144	Exhaustive	51	37	37	2	0.0540541
CP017814	529249	Exhaustive	45	25	25	3	0.12
CP017814	complement(530339)	Exhaustive	48	30	30	2	0.0666667
CP017814	complement(530755)	Exhaustive	63	28	28	3	0.107143
CP017814	complement(530955)	Exhaustive	51	34	34	2	0.0588235
CP017814	complement(530989)	Exhaustive	51	33	33	2	0.0606061
CP017814	complement(531151)	Exhaustive	69	39	39	2	0.0512821
CP017814	531162	Exhaustive	69	30	30	2	0.0666667
CP017814	531253	Exhaustive	59	28	28	2	0.0714286
CP017814	complement(531488)	Exhaustive	60	38	38	2	0.0526316
CP017814	531650	Exhaustive	52	25	25	2	0.08
CP017814	complement(532677)	Exhaustive	57	38	38	2	0.0526316
CP017814	complement(532738)	Exhaustive	58	40	40	2	0.05
CP017814	complement(532749)	Exhaustive	61	43	43	2	0.0465116
CP017814	complement(532912)	Exhaustive	67	47	47	2	0.0425532
CP017814	complement(533307)	Exhaustive	58	31	31	2	0.0645161
CP017814	complement(533320)	Exhaustive	59	30	30	2	0.0666667
CP017814	complement(533829)	Exhaustive	55	33	33	2	0.0606061
CP017814	complement(534126)	Exhaustive	54	38	38	2	0.0526316
CP017814	534213	Exhaustive	54	17	17	2	0.117647
CP017814	complement(534528)	Exhaustive	58	37	37	2	0.0540541
CP017814	534625	Exhaustive	66	24	24	2	0.0833333
CP017814	complement(534874)	Exhaustive	67	46	46	2	0.0434783
CP017814	535931	Exhaustive	71	32	32	2	0.0625
CP017814	complement(535995)	Exhaustive	66	39	39	2	0.0512821
CP017814	536313	Exhaustive	59	38	38	2	0.0526316
CP017814	538497	Exhaustive	47	26	26	2	0.0769231
CP017814	complement(538571)	Exhaustive	50	24	24	2	0.0833333
CP017814	complement(538631)	Exhaustive	55	27	27	2	0.0740741
CP017814	539306	Exhaustive	54	33	33	3	0.0909091
CP017814	539476	Exhaustive	56	26	26	2	0.0769231
CP017814	complement(539611)	Exhaustive	73	42	42	2	0.047619
CP017814	complement(540007)	Exhaustive	62	31	31	2	0.0645161
CP017814	complement(540927)	Exhaustive	17	17	17	2	0.117647
CP017814	complement(542712)	Exhaustive	58	26	26	3	0.115385
CP017814	543765	Exhaustive	45	23	23	2	0.0869565
CP017814	543884	Exhaustive	51	30	30	2	0.0666667
CP017814	543906	Exhaustive	52	32	32	2	0.0625
CP017814	544048	Exhaustive	54	33	33	2	0.0606061
CP017814	544332	Exhaustive	53	26	26	2	0.0769231
CP017814	547396	Exhaustive	59	31	31	2	0.0645161
CP017814	547436	Exhaustive	61	34	34	3	0.0882353
CP017814	547553	Exhaustive	64	35	35	2	0.0571429
CP017814	548348	Exhaustive	54	23	23	2	0.0869565
CP017814	complement(549770)	Exhaustive	47	18	18	2	0.111111
CP017814	complement(552177)	Exhaustive	55	30	30	2	0.0666667
CP017814	554353	Exhaustive	68	30	30	2	0.0666667
CP017814	complement(555098)	Exhaustive	46	20	20	2	0.1
CP017814	complement(555948)	Exhaustive	62	24	24	2	0.0833333
CP017814	557210	Exhaustive	61	32	32	2	0.0625
CP017814	557890	Exhaustive	42	26	26	2	0.0769231
CP017814	559124	Exhaustive	49	24	24	2	0.0833333
CP017814	complement(559710)	Exhaustive	67	44	44	2	0.0454545
CP017814	559731	Exhaustive	63	23	23	2	0.0869565
CP017814	complement(559760)	Exhaustive	58	37	37	2	0.0540541
CP017814	560000	Exhaustive	61	39	39	2	0.0512821
CP017814	complement(560105)	Exhaustive	57	17	17	2	0.117647
CP017814	complement(560695)	Exhaustive	39	27	27	3	0.111111
CP017814	562025	Exhaustive	52	24	24	2	0.0833333
CP017814	complement(562389)	Exhaustive	60	35	35	2	0.0571429
CP017814	complement(571222)	Exhaustive	44	31	31	2	0.0645161
CP017814	571386	Exhaustive	51	19	19	2	0.105263
CP017814	571942	Exhaustive	50	33	33	2	0.0606061
CP017814	572844	Exhaustive	60	40	40	2	0.05
CP017814	572870	Exhaustive	59	40	40	2	0.05
CP017814	573373	Exhaustive	66	36	36	2	0.0555556
CP017814	complement(574530)	Exhaustive	42	18	18	2	0.111111
CP017814	complement(575126)	Exhaustive	29	16	16	2	0.125
CP017814	complement(576972)	Exhaustive	64	22	22	2	0.0909091
CP017814	577227	Exhaustive	56	34	34	2	0.0588235
CP017814	577358	Exhaustive	50	25	25	2	0.08
CP017814	complement(577549)	Exhaustive	35	20	20	2	0.1
CP017814	complement(577944)	Exhaustive	53	25	25	2	0.08
CP017814	578356	Exhaustive	77	43	43	2	0.0465116
CP017814	complement(578534)	Exhaustive	67	26	26	3	0.115385
CP017814	580479	Exhaustive	51	32	32	2	0.0625
CP017814	580530	Exhaustive	48	29	29	2	0.0689655
CP017814	580532	Exhaustive	49	30	30	2	0.0666667
CP017814	complement(581616)	Exhaustive	69	32	32	2	0.0625
CP017814	complement(581798)	Exhaustive	62	27	27	2	0.0740741
CP017814	583813	Exhaustive	62	31	31	2	0.0645161
CP017814	583844	Exhaustive	62	32	32	2	0.0625
CP017814	complement(584470)	Exhaustive	48	24	24	2	0.0833333
CP017814	complement(585674)	Exhaustive	54	33	33	2	0.0606061
CP017814	complement(585849)	Exhaustive	60	29	29	2	0.0689655
CP017814	585972	Exhaustive	61	33	33	2	0.0606061
CP017814	585974	Exhaustive	60	33	33	2	0.0606061
CP017814	585978	Exhaustive	60	33	33	2	0.0606061
CP017814	585981	Exhaustive	61	33	33	2	0.0606061
CP017814	586076	Exhaustive	50	28	28	3	0.107143
CP017814	586078	Exhaustive	51	29	29	2	0.0689655
CP017814	586087	Exhaustive	49	29	29	2	0.0689655
CP017814	586145	Exhaustive	47	34	34	2	0.0588235
CP017814	586149	Exhaustive	47	34	34	2	0.0588235
CP017814	586152	Exhaustive	46	34	34	2	0.0588235
CP017814	586166	Exhaustive	42	33	33	2	0.0606061
CP017814	586171	Exhaustive	42	33	33	2	0.0606061
CP017814	586174	Exhaustive	42	33	33	2	0.0606061
CP017814	586180	Exhaustive	41	33	33	2	0.0606061
CP017814	complement(587758)	Exhaustive	59	27	27	2	0.0740741
CP017814	complement(587762)	Exhaustive	58	27	27	2	0.0740741
CP017814	complement(587763)	Exhaustive	57	26	26	2	0.0769231
CP017814	complement(587764)	Exhaustive	57	26	26	2	0.0769231
CP017814	complement(587765)	Exhaustive	58	26	26	2	0.0769231
CP017814	complement(587767)	Exhaustive	59	27	27	2	0.0740741
CP017814	complement(587768)	Exhaustive	59	27	27	2	0.0740741
CP017814	complement(587772)	Exhaustive	58	26	26	2	0.0769231
CP017814	complement(587775)	Exhaustive	60	26	26	2	0.0769231
CP017814	complement(587778)	Exhaustive	61	27	27	2	0.0740741
CP017814	587857	Exhaustive	62	33	33	2	0.0606061
CP017814	complement(587977)	Exhaustive	59	28	28	2	0.0714286
CP017814	complement(588160)	Exhaustive	54	27	27	2	0.0740741
CP017814	588506	Exhaustive	54	24	24	2	0.0833333
CP017814	complement(588625)	Exhaustive	52	24	24	2	0.0833333
CP017814	588674	Exhaustive	59	34	34	2	0.0588235
CP017814	590298	Exhaustive	41	22	22	2	0.0909091
CP017814	593481	Exhaustive	58	35	35	2	0.0571429
CP017814	complement(593785)	Exhaustive	65	30	30	2	0.0666667
CP017814	594880	Exhaustive	53	21	21	2	0.0952381
CP017814	597070	Exhaustive	49	32	32	2	0.0625
CP017814	complement(597642)	Exhaustive	54	26	26	2	0.0769231
CP017814	599324	Exhaustive	34	19	19	2	0.105263
CP017814	600009	Exhaustive	49	33	33	2	0.0606061
CP017814	complement(600774)	Exhaustive	58	24	24	2	0.0833333
CP017814	complement(600916)	Exhaustive	55	20	20	2	0.1
CP017814	601917	Exhaustive	56	34	34	2	0.0588235
CP017814	complement(602306)	Exhaustive	45	27	27	2	0.0740741
CP017814	complement(602882)	Exhaustive	51	34	34	2	0.0588235
CP017814	complement(603343)	Exhaustive	65	37	37	2	0.0540541
CP017814	complement(603344)	Exhaustive	65	37	37	2	0.0540541
CP017814	complement(603359)	Exhaustive	65	38	38	2	0.0526316
CP017814	complement(603363)	Exhaustive	63	37	37	2	0.0540541
CP017814	complement(603377)	Exhaustive	61	36	36	2	0.0555556
CP017814	complement(603495)	Exhaustive	57	31	31	2	0.0645161
CP017814	complement(603496)	Exhaustive	58	32	32	2	0.0625
CP017814	complement(603948)	Exhaustive	54	21	21	2	0.0952381
CP017814	complement(603949)	Exhaustive	54	21	21	2	0.0952381
CP017814	complement(603955)	Exhaustive	55	22	22	2	0.0909091
CP017814	604047	Exhaustive	48	27	27	2	0.0740741
CP017814	605738	Exhaustive	33	27	27	2	0.0740741
CP017814	606726	Exhaustive	65	31	31	2	0.0645161
CP017814	complement(606833)	Exhaustive	70	37	37	2	0.0540541
CP017814	complement(606851)	Exhaustive	67	37	37	2	0.0540541
CP017814	complement(606879)	Exhaustive	67	37	37	2	0.0540541
CP017814	complement(607088)	Exhaustive	52	29	29	2	0.0689655
CP017814	complement(607106)	Exhaustive	57	32	32	2	0.0625
CP017814	complement(607148)	Exhaustive	52	30	30	2	0.0666667
CP017814	complement(607725)	Exhaustive	48	17	17	2	0.117647
CP017814	complement(608195)	Exhaustive	49	20	20	2	0.1
CP017814	608445	Exhaustive	65	30	30	2	0.0666667
CP017814	608696	Exhaustive	57	24	24	2	0.0833333
CP017814	complement(609554)	Exhaustive	73	35	35	3	0.0857143
CP017814	609595	Exhaustive	67	37	37	2	0.0540541
CP017814	610079	Exhaustive	54	37	37	2	0.0540541
CP017814	610101	Exhaustive	53	37	37	2	0.0540541
CP017814	complement(610569)	Exhaustive	55	23	23	2	0.0869565
CP017814	complement(611138)	Exhaustive	53	38	38	2	0.0526316
CP017814	complement(611141)	Exhaustive	52	38	38	2	0.0526316
CP017814	complement(611405)	Exhaustive	50	36	36	2	0.0555556
CP017814	complement(611628)	Exhaustive	45	30	30	2	0.0666667
CP017814	complement(612612)	Exhaustive	53	40	40	3	0.075
CP017814	complement(614289)	Exhaustive	27	18	18	2	0.111111
CP017814	complement(614805)	Exhaustive	71	44	44	2	0.0454545
CP017814	complement(616308)	Exhaustive	64	40	40	2	0.05
CP017814	617030	Exhaustive	55	15	15	3	0.2
CP017814	617738	Exhaustive	38	13	13	2	0.153846
CP017814	complement(617827)	Exhaustive	39	27	27	2	0.0740741
CP017814	619081	Exhaustive	56	29	29	2	0.0689655
CP017814	complement(619687)	Exhaustive	59	39	38	2	0.0526316
CP017814	complement(619951)	Exhaustive	52	40	40	2	0.05
CP017814	620495	Exhaustive	34	10	10	2	0.2
CP017814	620962	Exhaustive	37	35	35	2	0.0571429
CP017814	621666	Exhaustive	59	34	34	3	0.0882353
CP017814	621677	Exhaustive	56	34	34	3	0.0882353
CP017814	complement(621684)	Exhaustive	56	22	22	2	0.0909091
CP017814	622147	Exhaustive	58	42	42	2	0.047619
CP017814	complement(622233)	Exhaustive	49	18	18	2	0.111111
CP017814	622556	Exhaustive	48	32	32	2	0.0625
CP017814	complement(623021)	Exhaustive	69	36	36	2	0.0555556
CP017814	623134	Exhaustive	65	27	27	3	0.111111
CP017814	complement(623588)	Exhaustive	64	30	30	2	0.0666667
CP017814	complement(624143)	Exhaustive	66	31	31	2	0.0645161
CP017814	627575	Exhaustive	57	33	33	2	0.0606061
CP017814	627704	Exhaustive	61	36	36	2	0.0555556
CP017814	complement(628221)	Exhaustive	52	32	32	2	0.0625
CP017814	complement(628371)	Exhaustive	46	29	29	2	0.0689655
CP017814	630674	Exhaustive	64	35	35	2	0.0571429
CP017814	630827	Exhaustive	53	24	23	2	0.0869565
CP017814	complement(631471)	Exhaustive	58	40	40	3	0.075
CP017814	complement(632438)	Exhaustive	50	22	22	2	0.0909091
CP017814	complement(632515)	Exhaustive	59	26	26	2	0.0769231
CP017814	complement(632524)	Exhaustive	58	24	24	2	0.0833333
CP017814	complement(632589)	Exhaustive	57	22	22	2	0.0909091
CP017814	complement(632608)	Exhaustive	54	22	22	2	0.0909091
CP017814	637146	Exhaustive	57	24	24	2	0.0833333
CP017814	637363	Exhaustive	61	23	23	2	0.0869565
CP017814	638537	Exhaustive	50	39	39	2	0.0512821
CP017814	638767	Exhaustive	56	39	39	2	0.0512821
CP017814	638773	Exhaustive	57	39	39	2	0.0512821
CP017814	complement(639756)	Exhaustive	62	28	28	2	0.0714286
CP017814	640254	Exhaustive	41	13	13	2	0.153846
CP017814	641101	Exhaustive	51	28	28	2	0.0714286
CP017814	complement(641375)	Exhaustive	47	28	28	2	0.0714286
CP017814	complement(641519)	Exhaustive	45	29	29	2	0.0689655
CP017814	complement(641522)	Exhaustive	43	27	27	2	0.0740741
CP017814	complement(641539)	Exhaustive	46	28	28	2	0.0714286
CP017814	complement(641704)	Exhaustive	44	28	28	2	0.0714286
CP017814	642008	Exhaustive	59	31	31	2	0.0645161
CP017814	642631	Exhaustive	66	26	26	2	0.0769231
CP017814	complement(643338)	Exhaustive	54	24	24	2	0.0833333
CP017814	644243	Exhaustive	60	40	40	2	0.05
CP017814	complement(644319)	Exhaustive	56	21	21	2	0.0952381
CP017814	complement(644410)	Exhaustive	63	29	29	2	0.0689655
CP017814	644617	Exhaustive	67	31	31	2	0.0645161
CP017814	644643	Exhaustive	65	30	30	2	0.0666667
CP017814	complement(644669)	Exhaustive	59	32	32	2	0.0625
CP017814	complement(645494)	Exhaustive	68	38	38	2	0.0526316
CP017814	complement(645581)	Exhaustive	62	38	38	2	0.0526316
CP017814	complement(645887)	Exhaustive	61	42	42	2	0.047619
CP017814	complement(645932)	Exhaustive	62	45	45	2	0.0444444
CP017814	complement(645947)	Exhaustive	63	45	45	2	0.0444444
CP017814	647767	Exhaustive	41	23	23	2	0.0869565
CP017814	complement(649073)	Exhaustive	60	31	31	2	0.0645161
CP017814	complement(652942)	Exhaustive	52	25	25	2	0.08
CP017814	complement(653165)	Exhaustive	43	17	17	2	0.117647
CP017814	complement(654147)	Exhaustive	55	17	17	2	0.117647
CP017814	complement(656416)	Exhaustive	53	36	36	2	0.0555556
CP017814	complement(657077)	Exhaustive	64	31	31	2	0.0645161
CP017814	657489	Exhaustive	53	27	27	2	0.0740741
CP017814	658094	Exhaustive	73	35	35	2	0.0571429
CP017814	659648	Exhaustive	59	32	32	2	0.0625
CP017814	659660	Exhaustive	59	32	32	3	0.09375
CP017814	659663	Exhaustive	59	32	32	2	0.0625
CP017814	complement(659786)	Exhaustive	47	27	27	2	0.0740741
CP017814	660069	Exhaustive	57	32	32	3	0.09375
CP017814	660081	Exhaustive	60	34	34	2	0.0588235
CP017814	660132	Exhaustive	62	33	33	2	0.0606061
CP017814	complement(660150)	Exhaustive	58	27	27	2	0.0740741
CP017814	complement(660166)	Exhaustive	59	27	27	3	0.111111
CP017814	662015	Exhaustive	51	18	18	4	0.222222
CP017814	662222	Exhaustive	53	25	25	2	0.08
CP017814	663225	Exhaustive	60	21	21	2	0.0952381
CP017814	663228	Exhaustive	59	21	21	2	0.0952381
CP017814	663339	Exhaustive	63	31	31	2	0.0645161
CP017814	complement(664077)	Exhaustive	56	25	25	2	0.08
CP017814	complement(664244)	Exhaustive	67	37	37	2	0.0540541
CP017814	complement(667220)	Exhaustive	56	30	30	3	0.1
CP017814	668694	Exhaustive	41	41	41	2	0.0487805
CP017814	668858	Exhaustive	35	35	35	2	0.0571429
CP017814	669190	Exhaustive	50	50	50	2	0.04
CP017814	669191	Exhaustive	51	50	50	2	0.04
CP017814	669692	Exhaustive	51	23	23	2	0.0869565
CP017814	complement(670936)	Exhaustive	49	26	26	2	0.0769231
CP017814	complement(671155)	Exhaustive	49	33	33	2	0.0606061
CP017814	671313	Exhaustive	61	14	14	2	0.142857
CP017814	671394	Exhaustive	59	12	12	2	0.166667
CP017814	complement(671441)	Exhaustive	62	49	49	2	0.0408163
CP017814	671581	Exhaustive	69	31	31	2	0.0645161
CP017814	673118	Exhaustive	62	35	35	2	0.0571429
CP017814	673181	Exhaustive	62	37	37	2	0.0540541
CP017814	673457	Exhaustive	62	37	37	2	0.0540541
CP017814	673549	Exhaustive	62	27	27	2	0.0740741
CP017814	673603	Exhaustive	61	23	23	2	0.0869565
CP017814	complement(673700)	Exhaustive	60	43	43	2	0.0465116
CP017814	677157	Exhaustive	45	22	22	2	0.0909091
CP017814	677297	Exhaustive	55	24	24	2	0.0833333
CP017814	complement(677712)	Exhaustive	54	30	30	2	0.0666667
CP017814	complement(679540)	Exhaustive	46	29	29	2	0.0689655
CP017814	682872	Exhaustive	56	23	23	2	0.0869565
CP017814	682910	Exhaustive	56	18	18	2	0.111111
CP017814	complement(683696)	Exhaustive	57	23	23	2	0.0869565
CP017814	683754	Exhaustive	55	33	33	2	0.0606061
CP017814	684476	Exhaustive	54	25	25	2	0.08
CP017814	684662	Exhaustive	44	17	17	2	0.117647
CP017814	complement(684686)	Exhaustive	47	27	27	2	0.0740741
CP017814	complement(685727)	Exhaustive	61	36	36	2	0.0555556
CP017814	686151	Exhaustive	57	33	33	2	0.0606061
CP017814	complement(686514)	Exhaustive	59	32	32	2	0.0625
CP017814	complement(686519)	Exhaustive	59	32	32	2	0.0625
CP017814	complement(687333)	Exhaustive	63	26	26	2	0.0769231
CP017814	687655	Exhaustive	55	32	32	2	0.0625
CP017814	688083	Exhaustive	49	26	26	2	0.0769231
CP017814	complement(688513)	Exhaustive	37	17	17	2	0.117647
CP017814	complement(689692)	Exhaustive	61	38	38	2	0.0526316
CP017814	complement(690162)	Exhaustive	67	47	47	2	0.0425532
CP017814	complement(690442)	Exhaustive	63	39	39	2	0.0512821
CP017814	complement(690459)	Exhaustive	63	37	37	2	0.0540541
CP017814	690811	Exhaustive	61	42	42	2	0.047619
CP017814	690902	Exhaustive	62	47	47	2	0.0425532
CP017814	complement(691598)	Exhaustive	60	40	40	3	0.075
CP017814	691737	Exhaustive	49	26	26	2	0.0769231
CP017814	complement(692506)	Exhaustive	66	22	22	2	0.0909091
CP017814	693322	Exhaustive	64	28	28	2	0.0714286
CP017814	693579	Exhaustive	52	27	27	2	0.0740741
CP017814	695703	Exhaustive	69	29	29	2	0.0689655
CP017814	696080	Exhaustive	41	31	31	2	0.0645161
CP017814	complement(696709)	Exhaustive	67	37	37	2	0.0540541
CP017814	696926	Exhaustive	58	33	33	2	0.0606061
CP017814	697068	Exhaustive	50	32	32	2	0.0625
CP017814	complement(699303)	Exhaustive	69	30	30	2	0.0666667
CP017814	complement(699557)	Exhaustive	42	22	22	2	0.0909091
CP017814	700554	Exhaustive	53	30	30	2	0.0666667
CP017814	700664	Exhaustive	55	32	32	2	0.0625
CP017814	700970	Exhaustive	68	34	34	2	0.0588235
CP017814	701307	Exhaustive	68	39	39	2	0.0512821
CP017814	complement(701544)	Exhaustive	58	34	34	2	0.0588235
CP017814	complement(702910)	Exhaustive	55	23	23	2	0.0869565
CP017814	704354	Exhaustive	54	27	27	2	0.0740741
CP017814	complement(705508)	Exhaustive	67	27	27	2	0.0740741
CP017814	complement(706055)	Exhaustive	52	31	31	2	0.0645161
CP017814	complement(707414)	Exhaustive	66	32	32	2	0.0625
CP017814	complement(707671)	Exhaustive	58	30	30	2	0.0666667
CP017814	complement(708106)	Exhaustive	57	41	41	2	0.0487805
CP017814	complement(708497)	Exhaustive	63	38	38	2	0.0526316
CP017814	complement(709212)	Exhaustive	65	24	24	2	0.0833333
CP017814	709257	Exhaustive	58	36	36	2	0.0555556
CP017814	709389	Exhaustive	61	37	37	2	0.0540541
CP017814	711317	Exhaustive	50	27	27	2	0.0740741
CP017814	712525	Exhaustive	59	31	31	2	0.0645161
CP017814	714220	Exhaustive	39	21	21	2	0.0952381
CP017814	714222	Exhaustive	38	21	21	2	0.0952381
CP017814	complement(715735)	Exhaustive	55	31	31	2	0.0645161
CP017814	716078	Exhaustive	58	27	27	2	0.0740741
CP017814	716377	Exhaustive	60	37	37	2	0.0540541
CP017814	716578	Exhaustive	62	43	43	2	0.0465116
CP017814	716992	Exhaustive	64	23	23	2	0.0869565
CP017814	717215	Exhaustive	64	28	28	2	0.0714286
CP017814	718357	Exhaustive	50	25	25	2	0.08
CP017814	complement(720943)	Exhaustive	46	34	34	2	0.0588235
CP017814	complement(721413)	Exhaustive	60	35	35	2	0.0571429
CP017814	complement(721688)	Exhaustive	60	31	31	2	0.0645161
CP017814	complement(723174)	Exhaustive	56	18	18	2	0.111111
CP017814	723653	Exhaustive	53	41	41	2	0.0487805
CP017814	complement(724538)	Exhaustive	52	32	32	2	0.0625
CP017814	complement(724820)	Exhaustive	48	32	32	2	0.0625
CP017814	complement(724876)	Exhaustive	46	29	29	2	0.0689655
CP017814	725260	Exhaustive	57	20	20	2	0.1
CP017814	725308	Exhaustive	55	19	19	2	0.105263
CP017814	725317	Exhaustive	53	19	19	2	0.105263
CP017814	complement(726138)	Exhaustive	60	34	34	2	0.0588235
CP017814	726504	Exhaustive	59	27	27	2	0.0740741
CP017814	727026	Exhaustive	54	31	31	2	0.0645161
CP017814	complement(727555)	Exhaustive	54	23	23	2	0.0869565
CP017814	complement(728609)	Exhaustive	63	53	53	2	0.0377358
CP017814	complement(729061)	Exhaustive	37	15	15	2	0.133333
CP017814	729416	Exhaustive	57	28	28	2	0.0714286
CP017814	complement(730209)	Exhaustive	60	32	32	2	0.0625
CP017814	complement(730416)	Exhaustive	64	31	31	3	0.0967742
CP017814	730599	Exhaustive	57	37	37	2	0.0540541
CP017814	complement(732451)	Exhaustive	48	32	31	2	0.0645161
CP017814	complement(733232)	Exhaustive	54	31	31	2	0.0645161
CP017814	complement(733651)	Exhaustive	58	33	33	2	0.0606061
CP017814	complement(734643)	Exhaustive	59	30	30	2	0.0666667
CP017814	734659	Exhaustive	57	29	29	2	0.0689655
CP017814	complement(734727)	Exhaustive	52	22	22	2	0.0909091
CP017814	complement(735613)	Exhaustive	55	13	13	2	0.153846
CP017814	736159	Exhaustive	40	23	23	2	0.0869565
CP017814	complement(738776)	Exhaustive	58	32	32	2	0.0625
CP017814	complement(738859)	Exhaustive	69	36	36	2	0.0555556
CP017814	complement(738893)	Exhaustive	79	38	38	2	0.0526316
CP017814	complement(738916)	Exhaustive	81	39	39	3	0.0769231
CP017814	complement(738967)	Exhaustive	75	36	36	2	0.0555556
CP017814	complement(740929)	Exhaustive	33	14	14	2	0.142857
CP017814	complement(740937)	Exhaustive	35	14	14	2	0.142857
CP017814	740960	Exhaustive	37	22	22	2	0.0909091
CP017814	complement(742802)	Exhaustive	68	42	42	2	0.047619
CP017814	complement(742860)	Exhaustive	65	46	46	2	0.0434783
CP017814	complement(742870)	Exhaustive	61	42	42	2	0.047619
CP017814	complement(742888)	Exhaustive	64	43	43	2	0.0465116
CP017814	complement(742891)	Exhaustive	67	44	44	2	0.0454545
CP017814	complement(742894)	Exhaustive	68	44	44	2	0.0454545
CP017814	complement(742896)	Exhaustive	68	44	44	2	0.0454545
CP017814	complement(742900)	Exhaustive	68	45	45	2	0.0444444
CP017814	complement(743631)	Exhaustive	74	51	51	3	0.0588235
CP017814	complement(743951)	Exhaustive	66	35	35	2	0.0571429
CP017814	744207	Exhaustive	57	33	33	2	0.0606061
CP017814	745184	Exhaustive	73	46	46	2	0.0434783
CP017814	complement(745896)	Exhaustive	60	21	21	2	0.0952381
CP017814	747208	Exhaustive	54	27	27	2	0.0740741
CP017814	747942	Exhaustive	54	20	20	2	0.1
CP017814	747945	Exhaustive	55	21	21	2	0.0952381
CP017814	748619	Exhaustive	61	25	25	2	0.08
CP017814	complement(748867)	Exhaustive	52	29	29	2	0.0689655
CP017814	749441	Exhaustive	55	21	21	2	0.0952381
CP017814	complement(749733)	Exhaustive	60	37	37	2	0.0540541
CP017814	complement(750144)	Exhaustive	69	38	38	2	0.0526316
CP017814	complement(751116)	Exhaustive	68	52	52	2	0.0384615
CP017814	complement(751206)	Exhaustive	48	29	29	2	0.0689655
CP017814	complement(752657)	Exhaustive	71	33	33	2	0.0606061
CP017814	754339	Exhaustive	61	29	29	3	0.103448
CP017814	complement(755700)	Exhaustive	40	19	19	2	0.105263
CP017814	757873	Exhaustive	61	41	41	2	0.0487805
CP017814	complement(759465)	Exhaustive	54	18	18	2	0.111111
CP017814	complement(759738)	Exhaustive	68	26	26	2	0.0769231
CP017814	760526	Exhaustive	55	23	23	2	0.0869565
CP017814	complement(762023)	Exhaustive	52	29	29	2	0.0689655
CP017814	762311	Exhaustive	54	25	25	2	0.08
CP017814	complement(762740)	Exhaustive	64	28	28	2	0.0714286
CP017814	763061	Exhaustive	48	26	26	2	0.0769231
CP017814	complement(765828)	Exhaustive	47	27	27	2	0.0740741
CP017814	766912	Exhaustive	54	30	30	2	0.0666667
CP017814	complement(767413)	Exhaustive	54	29	29	2	0.0689655
CP017814	complement(767999)	Exhaustive	57	35	35	2	0.0571429
CP017814	768668	Exhaustive	65	24	24	2	0.0833333
CP017814	complement(768953)	Exhaustive	49	25	25	2	0.08
CP017814	769046	Exhaustive	52	31	31	2	0.0645161
CP017814	complement(769393)	Exhaustive	59	38	38	2	0.0526316
CP017814	complement(769554)	Exhaustive	61	40	40	2	0.05
CP017814	complement(770658)	Exhaustive	25	11	11	2	0.181818
CP017814	771106	Exhaustive	63	35	35	2	0.0571429
CP017814	complement(771386)	Exhaustive	53	19	19	2	0.105263
CP017814	771868	Exhaustive	50	24	24	2	0.0833333
CP017814	771936	Exhaustive	42	25	25	2	0.08
CP017814	771994	Exhaustive	39	25	25	2	0.08
CP017814	772993	Exhaustive	52	32	32	2	0.0625
CP017814	773064	Exhaustive	49	29	29	2	0.0689655
CP017814	773094	Exhaustive	45	26	26	2	0.0769231
CP017814	773516	Exhaustive	57	32	32	2	0.0625
CP017814	complement(774203)	Exhaustive	51	31	30	2	0.0666667
CP017814	774351	Exhaustive	54	26	26	2	0.0769231
CP017814	776049	Exhaustive	56	28	28	2	0.0714286
CP017814	776333	Exhaustive	53	23	23	2	0.0869565
CP017814	776849	Exhaustive	52	20	20	2	0.1
CP017814	778840	Exhaustive	55	21	21	2	0.0952381
CP017814	778946	Exhaustive	48	20	20	2	0.1
CP017814	778963	Exhaustive	48	18	18	2	0.111111
CP017814	778966	Exhaustive	48	17	17	2	0.117647
CP017814	778974	Exhaustive	49	16	16	2	0.125
CP017814	complement(779167)	Exhaustive	51	42	42	2	0.047619
CP017814	779542	Exhaustive	62	22	22	2	0.0909091
CP017814	779654	Exhaustive	69	35	35	2	0.0571429
CP017814	780752	Exhaustive	58	20	20	2	0.1
CP017814	781153	Exhaustive	48	19	19	2	0.105263
CP017814	782640	Exhaustive	43	22	22	2	0.0909091
CP017814	783339	Exhaustive	57	36	36	2	0.0555556
CP017814	784672	Exhaustive	58	40	40	2	0.05
CP017814	786105	Exhaustive	63	47	47	2	0.0425532
CP017814	787179	Exhaustive	68	23	23	2	0.0869565
CP017814	787553	Exhaustive	52	26	26	2	0.0769231
CP017814	787849	Exhaustive	55	26	26	2	0.0769231
CP017814	787888	Exhaustive	55	26	26	2	0.0769231
CP017814	complement(788484)	Exhaustive	48	26	26	2	0.0769231
CP017814	complement(790294)	Exhaustive	43	17	17	2	0.117647
CP017814	790944	Exhaustive	73	32	32	2	0.0625
CP017814	790949	Exhaustive	74	33	33	3	0.0909091
CP017814	790975	Exhaustive	77	32	32	2	0.0625
CP017814	complement(790977)	Exhaustive	78	45	45	3	0.0666667
CP017814	791008	Exhaustive	80	32	32	2	0.0625
CP017814	complement(791038)	Exhaustive	79	48	48	2	0.0416667
CP017814	complement(791075)	Exhaustive	74	42	42	2	0.047619
CP017814	complement(791095)	Exhaustive	72	41	41	2	0.0487805
CP017814	791940	Exhaustive	57	31	31	2	0.0645161
CP017814	792161	Exhaustive	49	14	14	3	0.214286
CP017814	792334	Exhaustive	58	22	22	2	0.0909091
CP017814	complement(793939)	Exhaustive	57	21	21	2	0.0952381
CP017814	complement(793942)	Exhaustive	59	22	22	2	0.0909091
CP017814	793995	Exhaustive	56	36	36	2	0.0555556
CP017814	794028	Exhaustive	53	33	33	2	0.0606061
CP017814	complement(795091)	Exhaustive	40	19	19	2	0.105263
CP017814	795212	Exhaustive	50	30	30	2	0.0666667
CP017814	795249	Exhaustive	53	31	31	2	0.0645161
CP017814	795305	Exhaustive	57	35	35	4	0.114286
CP017814	complement(795366)	Exhaustive	53	24	24	2	0.0833333
CP017814	complement(795375)	Exhaustive	52	23	23	2	0.0869565
CP017814	complement(795643)	Exhaustive	61	32	32	3	0.09375
CP017814	complement(795666)	Exhaustive	59	31	31	2	0.0645161
CP017814	complement(795668)	Exhaustive	59	31	31	2	0.0645161
CP017814	795738	Exhaustive	58	30	30	2	0.0666667
CP017814	795776	Exhaustive	52	27	27	2	0.0740741
CP017814	complement(795809)	Exhaustive	53	25	25	2	0.08
CP017814	complement(795827)	Exhaustive	57	23	23	2	0.0869565
CP017814	complement(796333)	Exhaustive	57	31	31	2	0.0645161
CP017814	796732	Exhaustive	59	31	31	2	0.0645161
CP017814	797636	Exhaustive	54	29	29	2	0.0689655
CP017814	798029	Exhaustive	56	24	24	2	0.0833333
CP017814	798043	Exhaustive	55	23	23	2	0.0869565
CP017814	798045	Exhaustive	54	23	23	2	0.0869565
CP017814	complement(799605)	Exhaustive	54	32	32	2	0.0625
CP017814	799973	Exhaustive	54	35	35	2	0.0571429
CP017814	800313	Exhaustive	56	32	32	2	0.0625
CP017814	complement(800559)	Exhaustive	47	31	31	2	0.0645161
CP017814	800698	Exhaustive	41	26	26	2	0.0769231
CP017814	801087	Exhaustive	64	37	37	2	0.0540541
CP017814	801093	Exhaustive	62	35	35	2	0.0571429
CP017814	801931	Exhaustive	66	32	32	2	0.0625
CP017814	complement(801971)	Exhaustive	70	36	36	2	0.0555556
CP017814	complement(802068)	Exhaustive	65	33	33	2	0.0606061
CP017814	complement(803567)	Exhaustive	65	31	31	2	0.0645161
CP017814	complement(804031)	Exhaustive	67	27	27	2	0.0740741
CP017814	complement(804141)	Exhaustive	59	23	23	2	0.0869565
CP017814	complement(804221)	Exhaustive	62	37	37	2	0.0540541
CP017814	complement(804866)	Exhaustive	55	33	33	2	0.0606061
CP017814	806651	Exhaustive	52	27	27	2	0.0740741
CP017814	complement(807128)	Exhaustive	64	39	39	3	0.0769231
CP017814	807617	Exhaustive	71	40	40	2	0.05
CP017814	807675	Exhaustive	70	40	40	2	0.05
CP017814	807968	Exhaustive	47	37	37	2	0.0540541
CP017814	808383	Exhaustive	77	49	48	2	0.0416667
CP017814	complement(809068)	Exhaustive	56	34	34	2	0.0588235
CP017814	complement(809158)	Exhaustive	51	29	29	2	0.0689655
CP017814	810285	Exhaustive	39	28	28	2	0.0714286
CP017814	810616	Exhaustive	43	28	28	2	0.0714286
CP017814	810618	Exhaustive	45	30	30	2	0.0666667
CP017814	812258	Exhaustive	80	43	43	3	0.0697674
CP017814	complement(812282)	Exhaustive	78	36	36	2	0.0555556
CP017814	complement(812298)	Exhaustive	76	35	35	2	0.0571429
CP017814	complement(812891)	Exhaustive	79	39	39	2	0.0512821
CP017814	813328	Exhaustive	44	15	15	2	0.133333
CP017814	complement(814285)	Exhaustive	52	30	30	2	0.0666667
CP017814	complement(816345)	Exhaustive	58	31	31	2	0.0645161
CP017814	complement(816411)	Exhaustive	60	33	33	2	0.0606061
CP017814	complement(816460)	Exhaustive	61	34	34	2	0.0588235
CP017814	complement(817025)	Exhaustive	64	31	31	2	0.0645161
CP017814	complement(817121)	Exhaustive	56	27	27	2	0.0740741
CP017814	817773	Exhaustive	64	38	38	2	0.0526316
CP017814	818005	Exhaustive	48	33	33	2	0.0606061
CP017814	819322	Exhaustive	50	30	30	2	0.0666667
CP017814	819342	Exhaustive	45	27	27	2	0.0740741
CP017814	819489	Exhaustive	65	43	43	2	0.0465116
CP017814	819525	Exhaustive	67	42	42	2	0.047619
CP017814	complement(820793)	Exhaustive	75	37	37	2	0.0540541
CP017814	complement(820807)	Exhaustive	75	38	38	2	0.0526316
CP017814	complement(821016)	Exhaustive	64	35	35	2	0.0571429
CP017814	complement(821574)	Exhaustive	65	20	20	2	0.1
CP017814	complement(822005)	Exhaustive	56	27	27	2	0.0740741
CP017814	822936	Exhaustive	58	19	19	2	0.105263
CP017814	complement(824557)	Exhaustive	50	29	29	2	0.0689655
CP017814	complement(824800)	Exhaustive	47	38	38	2	0.0526316
CP017814	complement(824872)	Exhaustive	49	39	39	2	0.0512821
CP017814	825186	Exhaustive	48	25	25	4	0.16
CP017814	826599	Exhaustive	19	16	16	2	0.125
CP017814	827912	Exhaustive	62	27	27	2	0.0740741
CP017814	complement(828178)	Exhaustive	64	45	45	2	0.0444444
CP017814	complement(828461)	Exhaustive	57	28	28	2	0.0714286
CP017814	complement(828788)	Exhaustive	53	25	25	2	0.08
CP017814	complement(829043)	Exhaustive	55	36	36	2	0.0555556
CP017814	complement(829119)	Exhaustive	51	29	29	2	0.0689655
CP017814	complement(829463)	Exhaustive	32	22	22	2	0.0909091
CP017814	830586	Exhaustive	53	32	32	2	0.0625
CP017814	complement(830590)	Exhaustive	53	21	21	2	0.0952381
CP017814	830843	Exhaustive	56	33	32	2	0.0625
CP017814	831019	Exhaustive	58	32	32	2	0.0625
CP017814	831905	Exhaustive	50	25	25	2	0.08
CP017814	832895	Exhaustive	49	29	29	2	0.0689655
CP017814	832938	Exhaustive	43	22	22	3	0.136364
CP017814	complement(834866)	Exhaustive	54	38	38	2	0.0526316
CP017814	836623	Exhaustive	64	27	27	2	0.0740741
CP017814	836631	Exhaustive	66	30	30	2	0.0666667
CP017814	complement(836722)	Exhaustive	83	43	43	2	0.0465116
CP017814	836734	Exhaustive	78	36	36	3	0.0833333
CP017814	complement(836762)	Exhaustive	80	43	43	3	0.0697674
CP017814	complement(836791)	Exhaustive	74	39	39	2	0.0512821
CP017814	complement(836800)	Exhaustive	71	39	39	2	0.0512821
CP017814	complement(836871)	Exhaustive	57	28	28	2	0.0714286
CP017814	complement(837554)	Exhaustive	54	29	29	2	0.0689655
CP017814	837697	Exhaustive	50	29	29	2	0.0689655
CP017814	839041	Exhaustive	68	39	39	3	0.0769231
CP017814	839052	Exhaustive	75	42	42	2	0.047619
CP017814	839056	Exhaustive	74	42	42	3	0.0714286
CP017814	839085	Exhaustive	69	39	39	2	0.0512821
CP017814	839118	Exhaustive	68	36	36	4	0.111111
CP017814	839133	Exhaustive	65	34	33	2	0.0606061
CP017814	complement(839151)	Exhaustive	57	27	27	2	0.0740741
CP017814	839175	Exhaustive	57	30	30	2	0.0666667
CP017814	839232	Exhaustive	49	23	23	2	0.0869565
CP017814	complement(839533)	Exhaustive	64	40	40	2	0.05
CP017814	complement(840545)	Exhaustive	58	28	28	2	0.0714286
CP017814	840569	Exhaustive	56	31	31	2	0.0645161
CP017814	complement(841126)	Exhaustive	45	27	27	2	0.0740741
CP017814	841781	Exhaustive	58	18	18	2	0.111111
CP017814	841841	Exhaustive	67	22	22	2	0.0909091
CP017814	complement(842153)	Exhaustive	40	22	22	2	0.0909091
CP017814	842626	Exhaustive	68	30	30	2	0.0666667
CP017814	843415	Exhaustive	70	26	26	2	0.0769231
CP017814	complement(843700)	Exhaustive	58	34	34	2	0.0588235
CP017814	complement(843761)	Exhaustive	55	26	26	2	0.0769231
CP017814	complement(843847)	Exhaustive	50	18	18	2	0.111111
CP017814	complement(843874)	Exhaustive	45	13	13	3	0.230769
CP017814	complement(843990)	Exhaustive	46	17	17	2	0.117647
CP017814	complement(845717)	Exhaustive	67	43	43	2	0.0465116
CP017814	complement(847277)	Exhaustive	46	21	21	2	0.0952381
CP017814	complement(848449)	Exhaustive	54	23	23	2	0.0869565
CP017814	complement(849167)	Exhaustive	41	17	17	2	0.117647
CP017814	849194	Exhaustive	42	23	23	3	0.130435
CP017814	849250	Exhaustive	52	28	28	3	0.107143
CP017814	complement(849256)	Exhaustive	53	24	24	2	0.0833333
CP017814	complement(849285)	Exhaustive	55	26	26	3	0.115385
CP017814	complement(849714)	Exhaustive	39	24	24	3	0.125
CP017814	852066	Exhaustive	49	23	23	2	0.0869565
CP017814	complement(852261)	Exhaustive	55	29	29	2	0.0689655
CP017814	complement(852573)	Exhaustive	60	36	36	2	0.0555556
CP017814	complement(852683)	Exhaustive	55	31	31	2	0.0645161
CP017814	complement(853227)	Exhaustive	44	19	19	2	0.105263
CP017814	853367	Exhaustive	38	18	18	2	0.111111
CP017814	complement(853703)	Exhaustive	55	32	32	2	0.0625
CP017814	complement(853897)	Exhaustive	58	33	33	2	0.0606061
CP017814	complement(854480)	Exhaustive	46	22	22	2	0.0909091
CP017814	complement(854886)	Exhaustive	53	36	36	2	0.0555556
CP017814	complement(855380)	Exhaustive	45	38	38	2	0.0526316
CP017814	complement(855905)	Exhaustive	64	42	42	2	0.047619
CP017814	complement(855980)	Exhaustive	71	42	42	3	0.0714286
CP017814	complement(856132)	Exhaustive	61	29	29	2	0.0689655
CP017814	complement(856568)	Exhaustive	69	26	26	2	0.0769231
CP017814	856579	Exhaustive	69	45	45	2	0.0444444
CP017814	856952	Exhaustive	51	22	22	2	0.0909091
CP017814	856991	Exhaustive	47	21	21	2	0.0952381
CP017814	857116	Exhaustive	41	23	23	2	0.0869565
CP017814	857322	Exhaustive	55	37	37	2	0.0540541
CP017814	complement(857903)	Exhaustive	68	36	36	2	0.0555556
CP017814	complement(857989)	Exhaustive	62	38	38	2	0.0526316
CP017814	complement(858848)	Exhaustive	52	35	35	2	0.0571429
CP017814	complement(859586)	Exhaustive	71	32	32	2	0.0625
CP017814	860754	Exhaustive	46	15	15	2	0.133333
CP017814	complement(862343)	Exhaustive	62	33	33	2	0.0606061
CP017814	862628	Exhaustive	49	31	31	2	0.0645161
CP017814	863111	Exhaustive	60	41	41	2	0.0487805
CP017814	863703	Exhaustive	55	24	24	2	0.0833333
CP017814	complement(864090)	Exhaustive	57	30	30	2	0.0666667
CP017814	864580	Exhaustive	42	11	11	2	0.181818
CP017814	864906	Exhaustive	50	35	35	2	0.0571429
CP017814	864974	Exhaustive	53	36	36	2	0.0555556
CP017814	865039	Exhaustive	57	40	40	2	0.05
CP017814	complement(866278)	Exhaustive	46	31	31	2	0.0645161
CP017814	complement(866786)	Exhaustive	49	31	31	2	0.0645161
CP017814	complement(869563)	Exhaustive	55	29	29	2	0.0689655
CP017814	870088	Exhaustive	50	13	13	2	0.153846
CP017814	870207	Exhaustive	50	15	15	2	0.133333
CP017814	870466	Exhaustive	48	20	20	2	0.1
CP017814	complement(872237)	Exhaustive	63	40	40	2	0.05
CP017814	complement(872275)	Exhaustive	66	44	44	2	0.0454545
CP017814	complement(872306)	Exhaustive	58	39	39	2	0.0512821
CP017814	complement(872320)	Exhaustive	59	41	41	2	0.0487805
CP017814	complement(872330)	Exhaustive	59	43	43	2	0.0465116
CP017814	complement(874096)	Exhaustive	72	45	45	3	0.0666667
CP017814	874212	Exhaustive	65	32	32	2	0.0625
CP017814	complement(874672)	Exhaustive	67	41	41	2	0.0487805
CP017814	complement(876170)	Exhaustive	62	34	34	2	0.0588235
CP017814	complement(876218)	Exhaustive	56	34	34	3	0.0882353
CP017814	876794	Exhaustive	52	24	24	2	0.0833333
CP017814	complement(877549)	Exhaustive	67	42	42	2	0.047619
CP017814	complement(879599)	Exhaustive	60	46	46	2	0.0434783
CP017814	880687	Exhaustive	54	25	25	2	0.08
CP017814	complement(881229)	Exhaustive	52	35	35	2	0.0571429
CP017814	complement(881235)	Exhaustive	54	37	37	2	0.0540541
CP017814	882941	Exhaustive	50	26	26	2	0.0769231
CP017814	883072	Exhaustive	66	35	35	2	0.0571429
CP017814	complement(883080)	Exhaustive	67	29	29	2	0.0689655
CP017814	complement(883108)	Exhaustive	69	30	29	2	0.0689655
CP017814	883141	Exhaustive	75	41	41	2	0.0487805
CP017814	883147	Exhaustive	76	41	41	3	0.0731707
CP017814	complement(883171)	Exhaustive	75	35	35	2	0.0571429
CP017814	complement(883206)	Exhaustive	79	35	35	2	0.0571429
CP017814	883221	Exhaustive	74	42	42	3	0.0714286
CP017814	883224	Exhaustive	75	42	42	4	0.0952381
CP017814	complement(883238)	Exhaustive	75	32	32	2	0.0625
CP017814	883242	Exhaustive	75	43	43	3	0.0697674
CP017814	884427	Exhaustive	52	23	23	2	0.0869565
CP017814	complement(884667)	Exhaustive	62	19	19	2	0.105263
CP017814	complement(886681)	Exhaustive	62	16	16	2	0.125
CP017814	complement(887324)	Exhaustive	54	29	29	2	0.0689655
CP017814	887371	Exhaustive	57	24	24	2	0.0833333
CP017814	complement(889601)	Exhaustive	49	23	23	2	0.0869565
CP017814	890947	Exhaustive	45	22	22	2	0.0909091
CP017814	890949	Exhaustive	45	22	22	2	0.0909091
CP017814	890950	Exhaustive	45	22	22	2	0.0909091
CP017814	complement(891654)	Exhaustive	64	33	33	2	0.0606061
CP017814	891817	Exhaustive	66	33	33	2	0.0606061
CP017814	893011	Exhaustive	53	24	24	2	0.0833333
CP017814	893960	Exhaustive	45	31	30	2	0.0666667
CP017814	894043	Exhaustive	53	33	33	2	0.0606061
CP017814	894113	Exhaustive	60	31	31	2	0.0645161
CP017814	894246	Exhaustive	51	28	28	2	0.0714286
CP017814	894252	Exhaustive	53	29	29	2	0.0689655
CP017814	894387	Exhaustive	45	26	26	2	0.0769231
CP017814	895077	Exhaustive	49	25	25	2	0.08
CP017814	895588	Exhaustive	59	32	32	2	0.0625
CP017814	complement(896579)	Exhaustive	49	29	29	2	0.0689655
CP017814	896972	Exhaustive	50	26	26	2	0.0769231
CP017814	897119	Exhaustive	63	39	39	2	0.0512821
CP017814	complement(897675)	Exhaustive	59	42	42	2	0.047619
CP017814	complement(897759)	Exhaustive	57	40	39	2	0.0512821
CP017814	899261	Exhaustive	35	23	23	2	0.0869565
CP017814	complement(900857)	Exhaustive	55	29	29	2	0.0689655
CP017814	complement(901341)	Exhaustive	51	19	19	3	0.157895
CP017814	complement(902779)	Exhaustive	81	34	34	2	0.0588235
CP017814	902935	Exhaustive	83	46	46	2	0.0434783
CP017814	902969	Exhaustive	85	47	47	2	0.0425532
CP017814	902979	Exhaustive	85	44	44	2	0.0454545
CP017814	complement(902984)	Exhaustive	81	39	39	2	0.0512821
CP017814	complement(902998)	Exhaustive	82	41	41	2	0.0487805
CP017814	complement(903000)	Exhaustive	81	41	41	2	0.0487805
CP017814	903019	Exhaustive	79	42	42	3	0.0714286
CP017814	complement(903040)	Exhaustive	79	39	39	3	0.0769231
CP017814	complement(903048)	Exhaustive	76	37	37	3	0.0810811
CP017814	903059	Exhaustive	77	40	40	2	0.05
CP017814	complement(904010)	Exhaustive	50	30	30	2	0.0666667
CP017814	904850	Exhaustive	43	20	20	2	0.1
CP017814	907213	Exhaustive	23	16	16	2	0.125
CP017814	complement(907886)	Exhaustive	64	24	24	2	0.0833333
CP017814	complement(907933)	Exhaustive	59	22	22	2	0.0909091
CP017814	907953	Exhaustive	54	32	32	2	0.0625
CP017814	907962	Exhaustive	59	33	33	2	0.0606061
CP017814	908019	Exhaustive	62	31	31	2	0.0645161
CP017814	complement(908753)	Exhaustive	51	24	24	2	0.0833333
CP017814	908978	Exhaustive	48	27	27	2	0.0740741
CP017814	909562	Exhaustive	72	34	34	2	0.0588235
CP017814	complement(909782)	Exhaustive	84	40	40	2	0.05
CP017814	910351	Exhaustive	52	31	31	4	0.129032
CP017814	complement(910943)	Exhaustive	68	22	22	2	0.0909091
CP017814	complement(911169)	Exhaustive	67	28	28	2	0.0714286
CP017814	911364	Exhaustive	60	39	39	2	0.0512821
CP017814	complement(911835)	Exhaustive	70	29	29	2	0.0689655
CP017814	complement(912095)	Exhaustive	58	18	18	2	0.111111
CP017814	912123	Exhaustive	60	42	42	2	0.047619
CP017814	914193	Exhaustive	58	30	30	2	0.0666667
CP017814	915299	Exhaustive	47	24	24	2	0.0833333
CP017814	complement(915887)	Exhaustive	54	24	24	2	0.0833333
CP017814	complement(916570)	Exhaustive	56	24	24	2	0.0833333
CP017814	917710	Exhaustive	51	22	22	2	0.0909091
CP017814	919381	Exhaustive	48	23	23	2	0.0869565
CP017814	920050	Exhaustive	49	38	38	2	0.0526316
CP017814	920296	Exhaustive	65	46	46	2	0.0434783
CP017814	complement(921190)	Exhaustive	34	13	13	2	0.153846
CP017814	complement(921322)	Exhaustive	39	14	14	2	0.142857
CP017814	921990	Exhaustive	48	32	32	2	0.0625
CP017814	complement(922697)	Exhaustive	48	18	18	3	0.166667
CP017814	complement(923616)	Exhaustive	53	27	27	2	0.0740741
CP017814	complement(924285)	Exhaustive	60	35	35	2	0.0571429
CP017814	complement(924803)	Exhaustive	60	36	36	2	0.0555556
CP017814	complement(924894)	Exhaustive	60	37	37	2	0.0540541
CP017814	925541	Exhaustive	53	21	21	2	0.0952381
CP017814	925569	Exhaustive	55	23	23	2	0.0869565
CP017814	925767	Exhaustive	43	31	31	2	0.0645161
CP017814	complement(926694)	Exhaustive	71	23	23	4	0.173913
CP017814	complement(926734)	Exhaustive	69	25	25	3	0.12
CP017814	926758	Exhaustive	69	44	44	2	0.0454545
CP017814	complement(927170)	Exhaustive	63	40	40	2	0.05
CP017814	928590	Exhaustive	37	19	19	2	0.105263
CP017814	928803	Exhaustive	55	25	25	2	0.08
CP017814	929024	Exhaustive	56	33	33	2	0.0606061
CP017814	929564	Exhaustive	54	33	33	2	0.0606061
CP017814	complement(930452)	Exhaustive	51	25	25	2	0.08
CP017814	931003	Exhaustive	56	28	28	2	0.0714286
CP017814	931070	Exhaustive	54	26	26	2	0.0769231
CP017814	931162	Exhaustive	48	20	20	2	0.1
CP017814	complement(932404)	Exhaustive	84	47	47	2	0.0425532
CP017814	complement(933737)	Exhaustive	58	30	30	2	0.0666667
CP017814	complement(934229)	Exhaustive	61	28	28	2	0.0714286
CP017814	complement(934993)	Exhaustive	73	49	49	2	0.0408163
CP017814	complement(935095)	Exhaustive	55	38	38	2	0.0526316
CP017814	complement(935575)	Exhaustive	60	25	25	2	0.08
CP017814	complement(935702)	Exhaustive	58	25	25	2	0.08
CP017814	935884	Exhaustive	73	37	37	2	0.0540541
CP017814	complement(938541)	Exhaustive	65	33	33	2	0.0606061
CP017814	complement(939226)	Exhaustive	47	32	32	2	0.0625
CP017814	939658	Exhaustive	61	27	27	2	0.0740741
CP017814	939719	Exhaustive	63	31	31	2	0.0645161
CP017814	939735	Exhaustive	62	32	32	3	0.09375
CP017814	939780	Exhaustive	59	31	31	2	0.0645161
CP017814	939864	Exhaustive	61	35	35	2	0.0571429
CP017814	940083	Exhaustive	65	35	35	2	0.0571429
CP017814	940931	Exhaustive	63	32	32	2	0.0625
CP017814	complement(942377)	Exhaustive	59	35	35	2	0.0571429
CP017814	943152	Exhaustive	39	15	15	2	0.133333
CP017814	943617	Exhaustive	43	25	25	2	0.08
CP017814	943916	Exhaustive	45	33	33	2	0.0606061
CP017814	complement(944135)	Exhaustive	54	23	23	2	0.0869565
CP017814	946506	Exhaustive	54	24	24	2	0.0833333
CP017814	complement(949200)	Exhaustive	66	30	30	2	0.0666667
CP017814	complement(950334)	Exhaustive	61	29	29	2	0.0689655
CP017814	950432	Exhaustive	62	37	37	2	0.0540541
CP017814	complement(951489)	Exhaustive	49	27	27	3	0.111111
CP017814	complement(951733)	Exhaustive	53	23	23	2	0.0869565
CP017814	952000	Exhaustive	52	37	37	2	0.0540541
CP017814	complement(952951)	Exhaustive	67	22	22	3	0.136364
CP017814	953037	Exhaustive	68	42	42	2	0.047619
CP017814	complement(953095)	Exhaustive	64	27	27	2	0.0740741
CP017814	complement(953383)	Exhaustive	56	27	27	2	0.0740741
CP017814	953627	Exhaustive	64	42	42	2	0.047619
CP017814	954359	Exhaustive	54	34	34	2	0.0588235
CP017814	954806	Exhaustive	53	20	20	2	0.1
CP017814	complement(956367)	Exhaustive	57	25	25	2	0.08
CP017814	complement(959237)	Exhaustive	55	19	19	2	0.105263
CP017814	959484	Exhaustive	37	20	20	2	0.1
CP017814	complement(959519)	Exhaustive	39	18	18	2	0.111111
CP017814	complement(960013)	Exhaustive	49	19	19	2	0.105263
CP017814	960090	Exhaustive	44	28	28	2	0.0714286
CP017814	960360	Exhaustive	50	29	29	2	0.0689655
CP017814	961054	Exhaustive	69	28	28	2	0.0714286
CP017814	complement(962298)	Exhaustive	60	41	41	2	0.0487805
CP017814	962807	Exhaustive	59	33	33	2	0.0606061
CP017814	963505	Exhaustive	54	22	22	2	0.0909091
CP017814	964097	Exhaustive	61	29	29	2	0.0689655
CP017814	complement(964668)	Exhaustive	58	40	40	2	0.05
CP017814	complement(964802)	Exhaustive	55	29	29	2	0.0689655
CP017814	966266	Exhaustive	55	21	21	2	0.0952381
CP017814	967005	Exhaustive	42	25	25	2	0.08
CP017814	complement(968834)	Exhaustive	50	32	32	2	0.0625
CP017814	complement(969010)	Exhaustive	44	26	26	2	0.0769231
CP017814	971267	Exhaustive	53	33	33	2	0.0606061
CP017814	971786	Exhaustive	56	34	34	2	0.0588235
CP017814	complement(972714)	Exhaustive	66	50	50	2	0.04
CP017814	complement(973683)	Exhaustive	53	33	33	3	0.0909091
CP017814	complement(973724)	Exhaustive	58	38	38	2	0.0526316
CP017814	973764	Exhaustive	51	17	17	2	0.117647
CP017814	973767	Exhaustive	50	16	16	3	0.1875
CP017814	complement(973787)	Exhaustive	51	33	33	2	0.0606061
CP017814	complement(973790)	Exhaustive	49	32	32	2	0.0625
CP017814	complement(973794)	Exhaustive	49	32	32	2	0.0625
CP017814	975239	Exhaustive	50	36	36	2	0.0555556
CP017814	976254	Exhaustive	56	30	30	2	0.0666667
CP017814	976820	Exhaustive	50	32	32	2	0.0625
CP017814	complement(976987)	Exhaustive	54	28	28	2	0.0714286
CP017814	complement(977754)	Exhaustive	42	27	27	2	0.0740741
CP017814	complement(978393)	Exhaustive	57	39	39	2	0.0512821
CP017814	complement(981067)	Exhaustive	51	31	31	2	0.0645161
CP017814	981149	Exhaustive	44	20	20	2	0.1
CP017814	complement(981325)	Exhaustive	51	24	24	2	0.0833333
CP017814	complement(982369)	Exhaustive	25	13	13	2	0.153846
CP017814	complement(983286)	Exhaustive	56	30	30	2	0.0666667
CP017814	complement(983816)	Exhaustive	54	25	25	2	0.08
CP017814	complement(984423)	Exhaustive	54	30	30	2	0.0666667
CP017814	984634	Exhaustive	44	16	16	2	0.125
CP017814	complement(984852)	Exhaustive	57	26	26	2	0.0769231
CP017814	985108	Exhaustive	59	29	29	2	0.0689655
CP017814	complement(985319)	Exhaustive	55	32	32	3	0.09375
CP017814	985414	Exhaustive	48	24	24	3	0.125
CP017814	complement(985437)	Exhaustive	44	22	22	2	0.0909091
CP017814	complement(986027)	Exhaustive	44	16	16	3	0.1875
CP017814	complement(986152)	Exhaustive	64	27	27	2	0.0740741
CP017814	complement(986181)	Exhaustive	59	25	25	3	0.12
CP017814	987217	Exhaustive	58	29	29	2	0.0689655
CP017814	complement(988709)	Exhaustive	58	33	33	2	0.0606061
CP017814	complement(989090)	Exhaustive	47	33	33	2	0.0606061
CP017814	complement(991243)	Exhaustive	43	29	29	2	0.0689655
CP017814	complement(992549)	Exhaustive	51	25	25	2	0.08
CP017814	992915	Exhaustive	39	24	24	2	0.0833333
CP017814	complement(993940)	Exhaustive	52	31	31	2	0.0645161
CP017814	complement(995174)	Exhaustive	68	33	33	2	0.0606061
CP017814	complement(995576)	Exhaustive	54	28	28	2	0.0714286
CP017814	995739	Exhaustive	58	26	26	2	0.0769231
CP017814	complement(996358)	Exhaustive	61	29	29	2	0.0689655
CP017814	complement(997134)	Exhaustive	56	31	31	2	0.0645161
CP017814	998677	Exhaustive	63	32	32	2	0.0625
CP017814	complement(999170)	Exhaustive	48	25	25	3	0.12
CP017814	complement(1000207)	Exhaustive	60	35	35	2	0.0571429
CP017814	complement(1001205)	Exhaustive	55	25	25	2	0.08
CP017814	complement(1002633)	Exhaustive	60	23	23	2	0.0869565
CP017814	1003160	Exhaustive	49	22	22	2	0.0909091
CP017814	1003283	Exhaustive	44	21	21	2	0.0952381
CP017814	complement(1004343)	Exhaustive	52	28	28	2	0.0714286
CP017814	complement(1004385)	Exhaustive	56	32	32	2	0.0625
CP017814	1004444	Exhaustive	60	25	25	2	0.08
CP017814	1004627	Exhaustive	48	24	24	2	0.0833333
CP017814	complement(1004818)	Exhaustive	46	26	26	2	0.0769231
CP017814	1004958	Exhaustive	56	19	19	2	0.105263
CP017814	complement(1005177)	Exhaustive	48	31	31	2	0.0645161
CP017814	complement(1005246)	Exhaustive	40	20	20	2	0.1
CP017814	1005446	Exhaustive	55	32	32	2	0.0625
CP017814	complement(1007270)	Exhaustive	60	40	40	2	0.05
CP017814	1010305	Exhaustive	52	42	42	2	0.047619
CP017814	1010503	Exhaustive	50	25	25	2	0.08
CP017814	1010725	Exhaustive	62	37	37	2	0.0540541
CP017814	complement(1010928)	Exhaustive	65	36	36	2	0.0555556
CP017814	complement(1011773)	Exhaustive	61	30	30	2	0.0666667
CP017814	1011793	Exhaustive	62	31	31	2	0.0645161
CP017814	1011834	Exhaustive	69	32	32	2	0.0625
CP017814	1013228	Exhaustive	63	23	23	2	0.0869565
CP017814	complement(1015485)	Exhaustive	68	34	34	2	0.0588235
CP017814	1016770	Exhaustive	58	42	41	2	0.0487805
CP017814	complement(1017272)	Exhaustive	49	30	30	2	0.0666667
CP017814	1017297	Exhaustive	53	16	16	2	0.125
CP017814	1018053	Exhaustive	49	36	36	2	0.0555556
CP017814	1018071	Exhaustive	49	36	36	2	0.0555556
CP017814	complement(1018299)	Exhaustive	60	25	25	2	0.08
CP017814	complement(1019783)	Exhaustive	54	23	23	2	0.0869565
CP017814	1019979	Exhaustive	50	35	35	2	0.0571429
CP017814	complement(1022494)	Exhaustive	66	34	34	2	0.0588235
CP017814	1024241	Exhaustive	58	44	44	2	0.0454545
CP017814	complement(1025248)	Exhaustive	41	20	20	2	0.1
CP017814	1027458	Exhaustive	69	37	37	4	0.108108
CP017814	1027506	Exhaustive	71	37	37	6	0.162162
CP017814	complement(1027518)	Exhaustive	68	31	31	2	0.0645161
CP017814	1027534	Exhaustive	67	35	35	3	0.0857143
CP017814	1027583	Exhaustive	52	29	28	2	0.0714286
CP017814	complement(1028324)	Exhaustive	61	37	37	2	0.0540541
CP017814	1028383	Exhaustive	79	28	28	3	0.107143
CP017814	complement(1028389)	Exhaustive	84	53	53	3	0.0566038
CP017814	complement(1028415)	Exhaustive	87	55	55	2	0.0363636
CP017814	complement(1028426)	Exhaustive	89	53	53	2	0.0377358
CP017814	complement(1028436)	Exhaustive	88	52	52	3	0.0576923
CP017814	1028657	Exhaustive	65	30	30	2	0.0666667
CP017814	complement(1028839)	Exhaustive	63	36	36	2	0.0555556
CP017814	complement(1029080)	Exhaustive	62	36	36	2	0.0555556
CP017814	1029624	Exhaustive	66	29	29	2	0.0689655
CP017814	1032059	Exhaustive	55	41	41	2	0.0487805
CP017814	1032755	Exhaustive	50	29	29	2	0.0689655
CP017814	complement(1033015)	Exhaustive	43	35	35	2	0.0571429
CP017814	complement(1033185)	Exhaustive	56	44	44	2	0.0454545
CP017814	complement(1033657)	Exhaustive	70	17	17	2	0.117647
CP017814	1034258	Exhaustive	88	46	46	2	0.0434783
CP017814	1035381	Exhaustive	62	33	33	2	0.0606061
CP017814	1036911	Exhaustive	59	25	25	2	0.08
CP017814	1037217	Exhaustive	42	30	30	2	0.0666667
CP017814	complement(1037590)	Exhaustive	64	21	21	2	0.0952381
CP017814	complement(1041190)	Exhaustive	57	29	29	2	0.0689655
CP017814	complement(1042604)	Exhaustive	65	32	32	2	0.0625
CP017814	complement(1042611)	Exhaustive	65	31	31	2	0.0645161
CP017814	complement(1042677)	Exhaustive	67	31	31	2	0.0645161
CP017814	1043006	Exhaustive	67	48	48	2	0.0416667
CP017814	1043773	Exhaustive	66	32	32	2	0.0625
CP017814	1043850	Exhaustive	66	33	33	2	0.0606061
CP017814	1046824	Exhaustive	60	41	41	2	0.0487805
CP017814	1047124	Exhaustive	60	35	35	2	0.0571429
CP017814	1048807	Exhaustive	45	15	15	2	0.133333
CP017814	complement(1048916)	Exhaustive	52	37	37	2	0.0540541
CP017814	1049978	Exhaustive	56	26	26	2	0.0769231
CP017814	complement(1050819)	Exhaustive	53	22	22	2	0.0909091
CP017814	1052314	Exhaustive	56	31	31	2	0.0645161
CP017814	1052946	Exhaustive	58	41	41	2	0.0487805
CP017814	1053040	Exhaustive	56	35	35	2	0.0571429
CP017814	1053639	Exhaustive	68	33	33	2	0.0606061
CP017814	complement(1053875)	Exhaustive	77	48	48	2	0.0416667
CP017814	complement(1054065)	Exhaustive	66	34	34	2	0.0588235
CP017814	complement(1055290)	Exhaustive	60	32	32	2	0.0625
CP017814	complement(1055518)	Exhaustive	65	30	30	2	0.0666667
CP017814	1055527	Exhaustive	64	35	35	2	0.0571429
CP017814	complement(1056420)	Exhaustive	57	32	32	2	0.0625
CP017814	complement(1056471)	Exhaustive	57	27	27	2	0.0740741
CP017814	complement(1056475)	Exhaustive	59	27	27	2	0.0740741
CP017814	complement(1056837)	Exhaustive	50	16	16	2	0.125
CP017814	complement(1056949)	Exhaustive	57	20	20	2	0.1
CP017814	1057591	Exhaustive	71	41	41	2	0.0487805
CP017814	1059631	Exhaustive	55	24	24	2	0.0833333
CP017814	1059640	Exhaustive	53	24	24	3	0.125
CP017814	1059992	Exhaustive	49	21	21	2	0.0952381
CP017814	complement(1060988)	Exhaustive	63	29	29	2	0.0689655
CP017814	1061024	Exhaustive	67	38	38	2	0.0526316
CP017814	1061028	Exhaustive	68	39	39	5	0.128205
CP017814	complement(1061040)	Exhaustive	64	27	27	2	0.0740741
CP017814	complement(1061513)	Exhaustive	55	24	24	3	0.125
CP017814	1061546	Exhaustive	64	32	31	3	0.0967742
CP017814	1061559	Exhaustive	62	30	30	2	0.0666667
CP017814	1061570	Exhaustive	63	30	30	4	0.133333
CP017814	1061620	Exhaustive	62	30	30	2	0.0666667
CP017814	complement(1062969)	Exhaustive	54	28	28	2	0.0714286
CP017814	complement(1062975)	Exhaustive	56	30	30	2	0.0666667
CP017814	complement(1062978)	Exhaustive	57	31	31	2	0.0645161
CP017814	complement(1063085)	Exhaustive	55	30	30	2	0.0666667
CP017814	1065017	Exhaustive	75	36	35	3	0.0857143
CP017814	complement(1066762)	Exhaustive	49	36	36	2	0.0555556
CP017814	complement(1066927)	Exhaustive	45	32	32	2	0.0625
CP017814	1067166	Exhaustive	44	21	21	2	0.0952381
CP017814	complement(1068265)	Exhaustive	41	24	24	2	0.0833333
CP017814	complement(1069624)	Exhaustive	40	14	14	2	0.142857
CP017814	1069676	Exhaustive	52	33	33	3	0.0909091
CP017814	complement(1069810)	Exhaustive	71	42	42	2	0.047619
CP017814	complement(1069831)	Exhaustive	70	40	40	2	0.05
CP017814	1069872	Exhaustive	64	26	26	2	0.0769231
CP017814	1069905	Exhaustive	69	29	29	3	0.103448
CP017814	complement(1069919)	Exhaustive	63	38	38	2	0.0526316
CP017814	1071434	Exhaustive	66	41	41	2	0.0487805
CP017814	complement(1072119)	Exhaustive	48	30	30	2	0.0666667
CP017814	complement(1073626)	Exhaustive	51	38	38	2	0.0526316
CP017814	1074472	Exhaustive	49	34	34	3	0.0882353
CP017814	complement(1075498)	Exhaustive	41	21	21	2	0.0952381
CP017814	complement(1075677)	Exhaustive	46	19	19	2	0.105263
CP017814	1075802	Exhaustive	61	23	23	2	0.0869565
CP017814	1077107	Exhaustive	51	27	27	2	0.0740741
CP017814	1077314	Exhaustive	55	28	28	2	0.0714286
CP017814	complement(1078201)	Exhaustive	46	23	23	2	0.0869565
CP017814	1078895	Exhaustive	63	30	30	2	0.0666667
CP017814	1078905	Exhaustive	65	32	32	2	0.0625
CP017814	1078945	Exhaustive	66	32	32	2	0.0625
CP017814	complement(1078953)	Exhaustive	62	32	32	2	0.0625
CP017814	1078984	Exhaustive	62	29	29	2	0.0689655
CP017814	1079036	Exhaustive	59	30	30	3	0.1
CP017814	1080725	Exhaustive	43	28	28	2	0.0714286
CP017814	complement(1082416)	Exhaustive	42	21	21	2	0.0952381
CP017814	1082441	Exhaustive	46	24	24	2	0.0833333
CP017814	complement(1082895)	Exhaustive	57	32	32	2	0.0625
CP017814	1083365	Exhaustive	58	36	36	3	0.0833333
CP017814	1084483	Exhaustive	29	20	20	2	0.1
CP017814	complement(1085622)	Exhaustive	70	23	23	3	0.130435
CP017814	1087163	Exhaustive	44	28	28	2	0.0714286
CP017814	complement(1088055)	Exhaustive	56	23	23	2	0.0869565
CP017814	1089406	Exhaustive	40	37	37	2	0.0540541
CP017814	1089662	Exhaustive	42	30	30	3	0.1
CP017814	complement(1089718)	Exhaustive	46	16	16	2	0.125
CP017814	complement(1089877)	Exhaustive	33	14	14	2	0.142857
CP017814	complement(1090611)	Exhaustive	77	36	36	2	0.0555556
CP017814	complement(1091940)	Exhaustive	56	39	39	2	0.0512821
CP017814	complement(1095088)	Exhaustive	77	46	46	2	0.0434783
CP017814	1095434	Exhaustive	60	27	27	2	0.0740741
CP017814	1095613	Exhaustive	68	36	36	2	0.0555556
CP017814	1095799	Exhaustive	73	43	43	2	0.0465116
CP017814	1095930	Exhaustive	60	29	29	2	0.0689655
CP017814	1096094	Exhaustive	59	27	27	2	0.0740741
CP017814	complement(1097161)	Exhaustive	54	33	33	2	0.0606061
CP017814	complement(1097519)	Exhaustive	59	30	30	2	0.0666667
CP017814	complement(1097863)	Exhaustive	59	27	27	2	0.0740741
CP017814	1098335	Exhaustive	62	36	36	2	0.0555556
CP017814	complement(1098377)	Exhaustive	62	25	25	2	0.08
CP017814	1098703	Exhaustive	51	29	29	2	0.0689655
CP017814	complement(1098757)	Exhaustive	49	23	23	2	0.0869565
CP017814	complement(1098943)	Exhaustive	49	24	24	2	0.0833333
CP017814	complement(1101395)	Exhaustive	39	26	26	2	0.0769231
CP017814	complement(1102332)	Exhaustive	51	27	27	2	0.0740741
CP017814	1102396	Exhaustive	53	30	30	2	0.0666667
CP017814	1103324	Exhaustive	25	16	16	2	0.125
CP017814	complement(1103574)	Exhaustive	50	10	10	2	0.2
CP017814	complement(1104731)	Exhaustive	40	21	21	2	0.0952381
CP017814	1105675	Exhaustive	75	47	47	2	0.0425532
CP017814	complement(1106319)	Exhaustive	55	27	27	2	0.0740741
CP017814	1106846	Exhaustive	50	41	41	2	0.0487805
CP017814	complement(1107939)	Exhaustive	52	20	20	2	0.1
CP017814	complement(1108409)	Exhaustive	54	35	35	2	0.0571429
CP017814	1108545	Exhaustive	34	16	16	2	0.125
CP017814	complement(1109944)	Exhaustive	71	39	39	2	0.0512821
CP017814	1111022	Exhaustive	41	21	21	2	0.0952381
CP017814	1111503	Exhaustive	50	21	21	2	0.0952381
CP017814	complement(1112001)	Exhaustive	68	40	40	3	0.075
CP017814	complement(1113129)	Exhaustive	60	37	37	2	0.0540541
CP017814	complement(1115301)	Exhaustive	51	29	29	2	0.0689655
CP017814	1115783	Exhaustive	52	40	40	2	0.05
CP017814	1115888	Exhaustive	63	50	50	2	0.04
CP017814	complement(1116151)	Exhaustive	59	27	27	2	0.0740741
CP017814	1117512	Exhaustive	54	28	28	2	0.0714286
CP017814	complement(1118339)	Exhaustive	50	18	18	2	0.111111
CP017814	complement(1118368)	Exhaustive	53	21	21	2	0.0952381
CP017814	1118542	Exhaustive	50	34	34	2	0.0588235
CP017814	1119114	Exhaustive	49	20	20	2	0.1
CP017814	1120188	Exhaustive	50	18	18	2	0.111111
CP017814	complement(1120258)	Exhaustive	68	38	38	2	0.0526316
CP017814	1120544	Exhaustive	72	40	40	2	0.05
CP017814	complement(1120561)	Exhaustive	70	34	33	5	0.151515
CP017814	complement(1120656)	Exhaustive	57	30	30	2	0.0666667
CP017814	complement(1120952)	Exhaustive	48	24	24	2	0.0833333
CP017814	complement(1121846)	Exhaustive	53	24	24	2	0.0833333
CP017814	1123369	Exhaustive	65	40	40	2	0.05
CP017814	1123980	Exhaustive	55	32	32	2	0.0625
CP017814	1124845	Exhaustive	70	36	36	2	0.0555556
CP017814	1125002	Exhaustive	60	29	29	2	0.0689655
CP017814	1125054	Exhaustive	63	30	30	2	0.0666667
CP017814	complement(1125499)	Exhaustive	68	36	36	2	0.0555556
CP017814	complement(1127884)	Exhaustive	64	33	33	2	0.0606061
CP017814	complement(1128625)	Exhaustive	63	29	29	2	0.0689655
CP017814	complement(1130674)	Exhaustive	45	24	24	2	0.0833333
CP017814	1131092	Exhaustive	45	25	25	2	0.08
CP017814	complement(1131678)	Exhaustive	63	26	26	2	0.0769231
CP017814	1132227	Exhaustive	72	39	39	3	0.0769231
CP017814	complement(1132705)	Exhaustive	45	28	28	2	0.0714286
CP017814	complement(1132714)	Exhaustive	47	28	28	2	0.0714286
CP017814	complement(1133188)	Exhaustive	62	40	40	2	0.05
CP017814	1133203	Exhaustive	64	23	23	2	0.0869565
CP017814	complement(1135699)	Exhaustive	59	30	30	2	0.0666667
CP017814	complement(1136096)	Exhaustive	63	43	43	2	0.0465116
CP017814	1138026	Exhaustive	62	29	29	2	0.0689655
CP017814	complement(1138130)	Exhaustive	84	42	42	2	0.047619
CP017814	1140330	Exhaustive	69	33	33	2	0.0606061
CP017814	1141590	Exhaustive	60	37	37	2	0.0540541
CP017814	complement(1141673)	Exhaustive	66	29	29	2	0.0689655
CP017814	1143466	Exhaustive	57	26	26	2	0.0769231
CP017814	1143973	Exhaustive	55	24	24	2	0.0833333
CP017814	1145111	Exhaustive	61	34	34	2	0.0588235
CP017814	complement(1147226)	Exhaustive	71	38	38	3	0.0789474
CP017814	complement(1147260)	Exhaustive	73	40	40	2	0.05
CP017814	complement(1147427)	Exhaustive	57	34	34	2	0.0588235
CP017814	complement(1147482)	Exhaustive	48	29	29	2	0.0689655
CP017814	1148131	Exhaustive	63	27	27	2	0.0740741
CP017814	complement(1149243)	Exhaustive	54	31	30	2	0.0666667
CP017814	1149905	Exhaustive	58	40	40	2	0.05
CP017814	complement(1150111)	Exhaustive	61	22	22	2	0.0909091
CP017814	1150267	Exhaustive	53	27	27	2	0.0740741
CP017814	1150981	Exhaustive	70	34	34	3	0.0882353
CP017814	1151510	Exhaustive	57	38	38	2	0.0526316
CP017814	1151741	Exhaustive	53	24	24	3	0.125
CP017814	complement(1151991)	Exhaustive	45	28	28	2	0.0714286
CP017814	1152299	Exhaustive	79	51	51	2	0.0392157
CP017814	complement(1153759)	Exhaustive	53	29	29	2	0.0689655
CP017814	complement(1153872)	Exhaustive	44	23	23	2	0.0869565
CP017814	1156978	Exhaustive	60	31	31	2	0.0645161
CP017814	complement(1157674)	Exhaustive	52	40	40	2	0.05
CP017814	complement(1158352)	Exhaustive	52	35	35	2	0.0571429
CP017814	1158408	Exhaustive	49	16	16	2	0.125
CP017814	1159862	Exhaustive	49	36	36	2	0.0555556
CP017814	1159869	Exhaustive	50	37	37	2	0.0540541
CP017814	1159876	Exhaustive	52	38	38	2	0.0526316
[truncated: 76,281 more rows]

## Sheet: 0 HPI R1
Chromosome	Region	Name	Total coverage	Strand coverage	Context coverage	Methylated coverage	Methylation level
CP017814	complement(325)	Exhaustive	61	36	36	2	0.0555556
CP017814	complement(1842)	Exhaustive	103	46	46	2	0.0434783
CP017814	2011	Exhaustive	93	56	56	2	0.0357143
CP017814	complement(2021)	Exhaustive	93	36	36	2	0.0555556
CP017814	2074	Exhaustive	83	55	55	2	0.0363636
CP017814	2322	Exhaustive	96	43	43	2	0.0465116
CP017814	complement(2410)	Exhaustive	113	71	71	2	0.028169
CP017814	2734	Exhaustive	107	53	53	2	0.0377358
CP017814	complement(3202)	Exhaustive	129	66	66	2	0.030303
CP017814	complement(4777)	Exhaustive	111	67	67	2	0.0298507
CP017814	4819	Exhaustive	116	52	52	2	0.0384615
CP017814	complement(5166)	Exhaustive	104	52	52	2	0.0384615
CP017814	5217	Exhaustive	119	59	58	2	0.0344828
CP017814	5731	Exhaustive	103	43	43	2	0.0465116
CP017814	5919	Exhaustive	109	63	63	2	0.031746
CP017814	5959	Exhaustive	98	61	61	2	0.0327869
CP017814	6038	Exhaustive	107	72	72	2	0.0277778
CP017814	6101	Exhaustive	99	65	65	2	0.0307692
CP017814	6170	Exhaustive	93	57	57	2	0.0350877
CP017814	6750	Exhaustive	127	51	51	2	0.0392157
CP017814	6820	Exhaustive	122	61	61	2	0.0327869
CP017814	7146	Exhaustive	97	45	44	2	0.0454545
CP017814	complement(7259)	Exhaustive	90	65	65	3	0.0461538
CP017814	complement(7337)	Exhaustive	86	62	61	2	0.0327869
CP017814	complement(7354)	Exhaustive	82	63	63	2	0.031746
CP017814	complement(7362)	Exhaustive	83	62	62	2	0.0322581
CP017814	complement(7458)	Exhaustive	93	58	58	2	0.0344828
CP017814	7644	Exhaustive	113	56	56	2	0.0357143
CP017814	complement(7674)	Exhaustive	112	58	58	2	0.0344828
CP017814	complement(8113)	Exhaustive	120	51	51	2	0.0392157
CP017814	8120	Exhaustive	121	68	68	2	0.0294118
CP017814	8740	Exhaustive	112	53	53	2	0.0377358
CP017814	9664	Exhaustive	107	47	47	2	0.0425532
CP017814	9697	Exhaustive	108	50	50	2	0.04
CP017814	9700	Exhaustive	110	52	52	2	0.0384615
CP017814	complement(9714)	Exhaustive	108	55	55	2	0.0363636
CP017814	10561	Exhaustive	111	49	49	2	0.0408163
CP017814	11322	Exhaustive	69	45	45	2	0.0444444
CP017814	complement(11849)	Exhaustive	106	50	50	2	0.04
CP017814	11991	Exhaustive	120	75	75	2	0.0266667
CP017814	12108	Exhaustive	97	60	60	2	0.0333333
CP017814	12138	Exhaustive	101	59	59	2	0.0338983
CP017814	complement(12252)	Exhaustive	96	57	57	2	0.0350877
CP017814	complement(12554)	Exhaustive	126	55	55	2	0.0363636
CP017814	complement(12580)	Exhaustive	127	56	56	3	0.0535714
CP017814	complement(12598)	Exhaustive	130	54	54	2	0.037037
CP017814	complement(12628)	Exhaustive	126	50	50	2	0.04
CP017814	complement(12725)	Exhaustive	142	50	50	2	0.04
CP017814	complement(12735)	Exhaustive	140	51	51	2	0.0392157
CP017814	complement(12789)	Exhaustive	144	59	59	3	0.0508475
CP017814	complement(12796)	Exhaustive	145	62	62	2	0.0322581
CP017814	12819	Exhaustive	136	74	74	2	0.027027
CP017814	complement(12822)	Exhaustive	136	62	62	3	0.0483871
CP017814	complement(12829)	Exhaustive	136	60	60	2	0.0333333
CP017814	12840	Exhaustive	139	78	78	2	0.025641
CP017814	12874	Exhaustive	136	74	74	2	0.027027
CP017814	12948	Exhaustive	128	66	66	2	0.030303
CP017814	13162	Exhaustive	126	42	42	2	0.047619
CP017814	complement(13174)	Exhaustive	136	92	92	2	0.0217391
CP017814	complement(13246)	Exhaustive	140	102	102	2	0.0196078
CP017814	complement(13329)	Exhaustive	137	103	103	3	0.0291262
CP017814	14245	Exhaustive	96	50	50	2	0.04
CP017814	14340	Exhaustive	111	65	65	2	0.0307692
CP017814	14344	Exhaustive	110	64	64	2	0.03125
CP017814	14598	Exhaustive	105	56	56	2	0.0357143
CP017814	15212	Exhaustive	128	87	87	2	0.0229885
CP017814	15341	Exhaustive	103	68	68	2	0.0294118
CP017814	15593	Exhaustive	95	49	49	2	0.0408163
CP017814	15594	Exhaustive	96	50	50	2	0.04
CP017814	15671	Exhaustive	120	73	73	2	0.0273973
CP017814	15844	Exhaustive	120	84	84	2	0.0238095
CP017814	16040	Exhaustive	101	62	62	2	0.0322581
CP017814	complement(16157)	Exhaustive	108	51	51	2	0.0392157
CP017814	16232	Exhaustive	92	44	44	2	0.0454545
CP017814	complement(17090)	Exhaustive	95	43	43	2	0.0465116
CP017814	17445	Exhaustive	87	34	34	2	0.0588235
CP017814	17748	Exhaustive	91	39	39	2	0.0512821
CP017814	18034	Exhaustive	108	64	64	2	0.03125
CP017814	18993	Exhaustive	99	56	56	2	0.0357143
CP017814	19047	Exhaustive	93	54	54	2	0.037037
CP017814	19083	Exhaustive	96	54	54	2	0.037037
CP017814	complement(19154)	Exhaustive	96	43	43	2	0.0465116
CP017814	19196	Exhaustive	101	55	55	2	0.0363636
CP017814	19201	Exhaustive	101	55	55	2	0.0363636
CP017814	19209	Exhaustive	99	52	52	2	0.0384615
CP017814	19215	Exhaustive	102	52	52	2	0.0384615
CP017814	19502	Exhaustive	123	63	63	3	0.047619
CP017814	complement(19554)	Exhaustive	132	60	60	3	0.05
CP017814	complement(19585)	Exhaustive	132	61	61	2	0.0327869
CP017814	19602	Exhaustive	133	71	71	2	0.028169
CP017814	19650	Exhaustive	127	71	71	2	0.028169
CP017814	complement(19654)	Exhaustive	128	55	55	2	0.0363636
CP017814	complement(20291)	Exhaustive	112	50	50	2	0.04
CP017814	complement(20448)	Exhaustive	104	44	44	2	0.0454545
CP017814	complement(21277)	Exhaustive	112	58	58	3	0.0517241
CP017814	complement(21308)	Exhaustive	113	56	56	2	0.0357143
CP017814	complement(21364)	Exhaustive	118	59	59	2	0.0338983
CP017814	21461	Exhaustive	114	61	61	2	0.0327869
CP017814	complement(22055)	Exhaustive	109	58	58	2	0.0344828
CP017814	22062	Exhaustive	111	51	51	2	0.0392157
CP017814	complement(22095)	Exhaustive	129	66	66	2	0.030303
CP017814	complement(22194)	Exhaustive	137	73	73	2	0.0273973
CP017814	complement(22277)	Exhaustive	121	60	60	2	0.0333333
CP017814	complement(22296)	Exhaustive	124	65	65	2	0.0307692
CP017814	22325	Exhaustive	124	59	59	2	0.0338983
CP017814	complement(22346)	Exhaustive	122	62	62	2	0.0322581
CP017814	complement(22353)	Exhaustive	124	64	64	2	0.03125
CP017814	complement(22368)	Exhaustive	120	60	60	3	0.05
CP017814	22416	Exhaustive	121	63	63	2	0.031746
CP017814	complement(22489)	Exhaustive	125	62	62	2	0.0322581
CP017814	complement(22516)	Exhaustive	124	62	62	2	0.0322581
CP017814	complement(22520)	Exhaustive	122	61	61	2	0.0327869
CP017814	22716	Exhaustive	113	59	59	2	0.0338983
CP017814	23298	Exhaustive	108	33	33	2	0.0606061
CP017814	23361	Exhaustive	105	33	33	2	0.0606061
CP017814	23916	Exhaustive	101	39	39	2	0.0512821
CP017814	24379	Exhaustive	114	48	48	2	0.0416667
CP017814	24420	Exhaustive	118	47	47	2	0.0425532
CP017814	24562	Exhaustive	131	44	44	2	0.0454545
CP017814	24565	Exhaustive	132	43	43	2	0.0465116
CP017814	complement(24970)	Exhaustive	98	52	52	2	0.0384615
CP017814	25524	Exhaustive	98	56	56	2	0.0357143
CP017814	25725	Exhaustive	87	49	49	2	0.0408163
CP017814	complement(25740)	Exhaustive	84	39	39	2	0.0512821
CP017814	complement(25878)	Exhaustive	112	57	57	3	0.0526316
CP017814	25992	Exhaustive	116	55	55	2	0.0363636
CP017814	complement(26206)	Exhaustive	89	63	63	2	0.031746
CP017814	complement(26506)	Exhaustive	106	78	78	2	0.025641
CP017814	complement(26675)	Exhaustive	113	74	74	2	0.027027
CP017814	complement(26756)	Exhaustive	116	73	73	3	0.0410959
CP017814	complement(26769)	Exhaustive	118	75	75	2	0.0266667
CP017814	complement(26781)	Exhaustive	116	73	73	2	0.0273973
CP017814	complement(26864)	Exhaustive	117	69	69	2	0.0289855
CP017814	complement(26917)	Exhaustive	114	70	70	2	0.0285714
CP017814	26918	Exhaustive	113	44	44	2	0.0454545
CP017814	26930	Exhaustive	111	41	41	2	0.0487805
CP017814	26932	Exhaustive	109	41	41	2	0.0487805
CP017814	27642	Exhaustive	103	53	53	2	0.0377358
CP017814	27696	Exhaustive	108	49	49	2	0.0408163
CP017814	complement(28311)	Exhaustive	129	79	79	2	0.0253165
CP017814	complement(28424)	Exhaustive	132	92	92	2	0.0217391
CP017814	complement(28590)	Exhaustive	117	87	85	3	0.0352941
CP017814	complement(29139)	Exhaustive	82	60	60	2	0.0333333
CP017814	complement(29140)	Exhaustive	81	59	59	2	0.0338983
CP017814	complement(29331)	Exhaustive	96	50	50	2	0.04
CP017814	complement(29335)	Exhaustive	96	49	49	2	0.0408163
CP017814	29904	Exhaustive	96	68	68	2	0.0294118
CP017814	30006	Exhaustive	104	64	64	2	0.03125
CP017814	complement(31010)	Exhaustive	114	46	46	3	0.0652174
CP017814	31024	Exhaustive	113	70	70	2	0.0285714
CP017814	31201	Exhaustive	124	72	72	2	0.0277778
CP017814	complement(31214)	Exhaustive	121	51	51	2	0.0392157
CP017814	complement(31254)	Exhaustive	118	51	51	2	0.0392157
CP017814	complement(31327)	Exhaustive	111	48	48	2	0.0416667
CP017814	complement(31406)	Exhaustive	110	51	51	2	0.0392157
CP017814	31466	Exhaustive	115	59	59	2	0.0338983
CP017814	complement(31484)	Exhaustive	120	60	60	2	0.0333333
CP017814	complement(31525)	Exhaustive	111	55	55	2	0.0363636
CP017814	complement(31529)	Exhaustive	111	55	55	2	0.0363636
CP017814	complement(31531)	Exhaustive	110	55	55	2	0.0363636
CP017814	complement(31535)	Exhaustive	109	54	54	2	0.037037
CP017814	complement(31537)	Exhaustive	110	55	55	2	0.0363636
CP017814	complement(31539)	Exhaustive	110	56	56	2	0.0357143
CP017814	complement(31540)	Exhaustive	110	56	56	2	0.0357143
CP017814	complement(31544)	Exhaustive	110	56	56	2	0.0357143
CP017814	complement(31546)	Exhaustive	112	57	57	2	0.0350877
CP017814	complement(31555)	Exhaustive	111	59	59	3	0.0508475
CP017814	complement(31558)	Exhaustive	111	59	59	2	0.0338983
CP017814	complement(31639)	Exhaustive	108	58	58	2	0.0344828
CP017814	complement(31745)	Exhaustive	92	48	48	2	0.0416667
CP017814	31840	Exhaustive	112	61	61	2	0.0327869
CP017814	complement(32220)	Exhaustive	124	68	67	2	0.0298507
CP017814	32265	Exhaustive	123	59	59	2	0.0338983
CP017814	32285	Exhaustive	109	51	51	3	0.0588235
CP017814	complement(32446)	Exhaustive	115	58	58	2	0.0344828
CP017814	32684	Exhaustive	126	61	61	2	0.0327869
CP017814	complement(32733)	Exhaustive	128	64	64	2	0.03125
CP017814	33242	Exhaustive	131	68	68	2	0.0294118
CP017814	33254	Exhaustive	126	64	64	2	0.03125
CP017814	complement(33288)	Exhaustive	125	60	60	2	0.0333333
CP017814	33985	Exhaustive	125	68	68	2	0.0294118
CP017814	complement(34565)	Exhaustive	109	74	74	3	0.0405405
CP017814	complement(34669)	Exhaustive	120	88	88	2	0.0227273
CP017814	35295	Exhaustive	75	26	26	2	0.0769231
CP017814	35798	Exhaustive	112	55	55	2	0.0363636
CP017814	complement(35808)	Exhaustive	108	54	54	2	0.037037
CP017814	complement(36776)	Exhaustive	97	92	92	2	0.0217391
CP017814	complement(37039)	Exhaustive	75	75	75	4	0.0533333
CP017814	38662	Exhaustive	113	36	36	3	0.0833333
CP017814	38680	Exhaustive	116	38	38	2	0.0526316
CP017814	38683	Exhaustive	116	38	38	2	0.0526316
CP017814	38684	Exhaustive	116	38	38	2	0.0526316
CP017814	38687	Exhaustive	115	39	39	2	0.0512821
CP017814	38689	Exhaustive	110	38	38	3	0.0789474
CP017814	38692	Exhaustive	109	39	39	2	0.0512821
CP017814	38704	Exhaustive	109	39	39	2	0.0512821
CP017814	38707	Exhaustive	111	42	42	2	0.047619
CP017814	38712	Exhaustive	113	43	43	2	0.0465116
CP017814	38718	Exhaustive	112	44	44	2	0.0454545
CP017814	38727	Exhaustive	114	49	49	2	0.0408163
CP017814	38814	Exhaustive	113	51	51	2	0.0392157
CP017814	38822	Exhaustive	114	51	51	2	0.0392157
CP017814	38828	Exhaustive	113	51	51	2	0.0392157
CP017814	complement(38954)	Exhaustive	102	59	59	2	0.0338983
CP017814	38959	Exhaustive	100	41	41	2	0.0487805
CP017814	39190	Exhaustive	89	41	41	2	0.0487805
CP017814	complement(39622)	Exhaustive	78	54	53	2	0.0377358
CP017814	complement(39631)	Exhaustive	80	53	53	2	0.0377358
CP017814	complement(39632)	Exhaustive	80	53	53	2	0.0377358
CP017814	39656	Exhaustive	84	30	30	2	0.0666667
CP017814	complement(39724)	Exhaustive	96	55	55	2	0.0363636
CP017814	39925	Exhaustive	120	67	67	2	0.0298507
CP017814	complement(40227)	Exhaustive	94	43	43	2	0.0465116
CP017814	40636	Exhaustive	107	39	39	2	0.0512821
CP017814	complement(40723)	Exhaustive	112	63	63	2	0.031746
CP017814	complement(41598)	Exhaustive	104	51	51	2	0.0392157
CP017814	complement(41882)	Exhaustive	103	49	49	2	0.0408163
CP017814	42151	Exhaustive	103	58	58	2	0.0344828
CP017814	42200	Exhaustive	108	53	53	2	0.0377358
CP017814	42238	Exhaustive	111	55	55	2	0.0363636
CP017814	42359	Exhaustive	109	52	52	2	0.0384615
CP017814	43108	Exhaustive	101	42	42	2	0.047619
CP017814	complement(43708)	Exhaustive	89	43	43	2	0.0465116
CP017814	complement(43899)	Exhaustive	104	57	57	2	0.0350877
CP017814	43972	Exhaustive	103	52	52	2	0.0384615
CP017814	complement(44360)	Exhaustive	106	62	61	2	0.0327869
CP017814	complement(44383)	Exhaustive	102	62	62	2	0.0322581
CP017814	complement(44387)	Exhaustive	102	62	62	2	0.0322581
CP017814	complement(44393)	Exhaustive	104	63	63	2	0.031746
CP017814	44521	Exhaustive	110	41	41	2	0.0487805
CP017814	complement(45128)	Exhaustive	106	51	51	2	0.0392157
CP017814	45613	Exhaustive	89	57	57	2	0.0350877
CP017814	45660	Exhaustive	103	66	66	2	0.030303
CP017814	45690	Exhaustive	105	66	66	2	0.030303
CP017814	45710	Exhaustive	102	64	64	2	0.03125
CP017814	45878	Exhaustive	107	70	70	2	0.0285714
CP017814	45899	Exhaustive	109	72	72	2	0.0277778
CP017814	45912	Exhaustive	107	72	72	2	0.0277778
CP017814	46080	Exhaustive	134	93	93	2	0.0215054
CP017814	46104	Exhaustive	123	86	86	2	0.0232558
CP017814	46740	Exhaustive	130	67	67	2	0.0298507
CP017814	46837	Exhaustive	132	64	64	2	0.03125
CP017814	46933	Exhaustive	132	57	57	2	0.0350877
CP017814	complement(47038)	Exhaustive	132	83	82	2	0.0243902
CP017814	complement(47057)	Exhaustive	128	80	80	2	0.025
CP017814	47105	Exhaustive	122	42	42	2	0.047619
CP017814	47346	Exhaustive	102	34	34	2	0.0588235
CP017814	47356	Exhaustive	105	35	35	3	0.0857143
CP017814	complement(47403)	Exhaustive	99	62	62	2	0.0322581
CP017814	47546	Exhaustive	103	41	41	2	0.0487805
CP017814	47580	Exhaustive	103	46	46	2	0.0434783
CP017814	complement(47681)	Exhaustive	116	65	65	2	0.0307692
CP017814	complement(48121)	Exhaustive	114	64	64	2	0.03125
CP017814	48370	Exhaustive	115	56	55	2	0.0363636
CP017814	complement(48379)	Exhaustive	114	57	57	2	0.0350877
CP017814	48420	Exhaustive	118	57	57	2	0.0350877
CP017814	48432	Exhaustive	118	59	59	2	0.0338983
CP017814	48596	Exhaustive	109	58	58	2	0.0344828
CP017814	complement(48787)	Exhaustive	91	50	50	2	0.04
CP017814	complement(48881)	Exhaustive	66	47	47	2	0.0425532
CP017814	complement(49091)	Exhaustive	92	46	46	2	0.0434783
CP017814	49222	Exhaustive	112	57	57	2	0.0350877
CP017814	49311	Exhaustive	113	64	64	2	0.03125
CP017814	complement(50002)	Exhaustive	104	60	60	2	0.0333333
CP017814	complement(50570)	Exhaustive	96	47	47	2	0.0425532
CP017814	51072	Exhaustive	120	62	62	2	0.0322581
CP017814	51284	Exhaustive	84	44	44	2	0.0454545
CP017814	51348	Exhaustive	89	59	59	2	0.0338983
CP017814	51485	Exhaustive	90	82	82	2	0.0243902
CP017814	51790	Exhaustive	107	60	60	3	0.05
CP017814	complement(53039)	Exhaustive	102	45	45	2	0.0444444
CP017814	complement(53993)	Exhaustive	110	51	51	2	0.0392157
CP017814	54631	Exhaustive	90	64	64	2	0.03125
CP017814	complement(54861)	Exhaustive	110	41	41	2	0.0487805
CP017814	complement(54945)	Exhaustive	99	41	41	2	0.0487805
CP017814	55048	Exhaustive	103	52	52	2	0.0384615
CP017814	complement(55195)	Exhaustive	117	62	62	2	0.0322581
CP017814	complement(55591)	Exhaustive	122	74	74	2	0.027027
CP017814	complement(55791)	Exhaustive	114	76	76	2	0.0263158
CP017814	complement(56002)	Exhaustive	116	62	61	2	0.0327869
CP017814	56383	Exhaustive	117	63	63	2	0.031746
CP017814	complement(56387)	Exhaustive	118	56	56	2	0.0357143
CP017814	complement(57142)	Exhaustive	25	25	25	2	0.08
CP017814	complement(57191)	Exhaustive	32	31	31	2	0.0645161
CP017814	complement(57268)	Exhaustive	47	38	38	2	0.0526316
CP017814	complement(57277)	Exhaustive	48	38	38	2	0.0526316
CP017814	complement(57396)	Exhaustive	84	50	50	2	0.04
CP017814	complement(57397)	Exhaustive	84	50	49	2	0.0408163
CP017814	57486	Exhaustive	97	48	48	2	0.0416667
CP017814	57870	Exhaustive	30	29	29	2	0.0689655
CP017814	63256	Exhaustive	113	59	59	2	0.0338983
CP017814	complement(63429)	Exhaustive	119	59	59	2	0.0338983
CP017814	63462	Exhaustive	122	53	53	2	0.0377358
CP017814	complement(63603)	Exhaustive	113	71	71	2	0.028169
CP017814	complement(63825)	Exhaustive	119	60	60	2	0.0333333
CP017814	complement(64145)	Exhaustive	121	49	49	2	0.0408163
CP017814	complement(64236)	Exhaustive	120	53	53	2	0.0377358
CP017814	64259	Exhaustive	111	59	59	2	0.0338983
CP017814	complement(64317)	Exhaustive	95	43	43	2	0.0465116
CP017814	64845	Exhaustive	109	20	20	2	0.1
CP017814	64986	Exhaustive	119	21	21	2	0.0952381
CP017814	complement(65020)	Exhaustive	111	90	90	2	0.0222222
CP017814	65131	Exhaustive	117	28	28	2	0.0714286
CP017814	complement(65135)	Exhaustive	120	88	88	2	0.0227273
CP017814	65142	Exhaustive	116	32	32	2	0.0625
CP017814	65175	Exhaustive	123	36	36	2	0.0555556
CP017814	65177	Exhaustive	123	37	37	2	0.0540541
CP017814	complement(65191)	Exhaustive	117	81	81	2	0.0246914
CP017814	complement(65198)	Exhaustive	119	83	83	2	0.0240964
CP017814	complement(65200)	Exhaustive	118	82	81	2	0.0246914
CP017814	complement(65207)	Exhaustive	120	83	83	2	0.0240964
CP017814	complement(65253)	Exhaustive	105	74	74	4	0.0540541
CP017814	complement(65256)	Exhaustive	106	75	75	2	0.0266667
CP017814	65349	Exhaustive	91	35	35	2	0.0571429
CP017814	complement(65388)	Exhaustive	93	57	57	3	0.0526316
CP017814	complement(65597)	Exhaustive	91	52	52	2	0.0384615
CP017814	65763	Exhaustive	122	47	47	2	0.0425532
CP017814	65955	Exhaustive	123	63	63	2	0.031746
CP017814	66350	Exhaustive	103	56	56	2	0.0357143
CP017814	66353	Exhaustive	104	55	55	2	0.0363636
CP017814	66409	Exhaustive	108	55	55	2	0.0363636
CP017814	66410	Exhaustive	107	54	54	2	0.037037
CP017814	66411	Exhaustive	107	54	54	2	0.037037
CP017814	66413	Exhaustive	107	54	54	2	0.037037
CP017814	66416	Exhaustive	107	56	56	2	0.0357143
CP017814	66418	Exhaustive	107	55	55	3	0.0545455
CP017814	66428	Exhaustive	114	58	58	2	0.0344828
CP017814	66461	Exhaustive	121	60	60	2	0.0333333
CP017814	66548	Exhaustive	128	62	62	2	0.0322581
CP017814	66554	Exhaustive	129	63	63	2	0.031746
CP017814	66612	Exhaustive	119	62	62	2	0.0322581
CP017814	complement(67138)	Exhaustive	132	70	70	2	0.0285714
CP017814	complement(67237)	Exhaustive	124	72	72	2	0.0277778
CP017814	complement(67288)	Exhaustive	130	77	77	2	0.025974
CP017814	67337	Exhaustive	126	58	58	2	0.0344828
CP017814	complement(67339)	Exhaustive	125	68	68	2	0.0294118
CP017814	complement(67464)	Exhaustive	95	51	51	2	0.0392157
CP017814	67573	Exhaustive	90	47	47	2	0.0425532
CP017814	67768	Exhaustive	99	43	43	2	0.0465116
CP017814	complement(67938)	Exhaustive	112	62	62	2	0.0322581
CP017814	complement(68087)	Exhaustive	103	58	58	2	0.0344828
CP017814	complement(68130)	Exhaustive	112	61	61	2	0.0327869
CP017814	complement(68445)	Exhaustive	122	67	67	2	0.0298507
CP017814	complement(68471)	Exhaustive	124	70	70	2	0.0285714
CP017814	complement(68514)	Exhaustive	121	73	73	2	0.0273973
CP017814	complement(68537)	Exhaustive	119	68	68	2	0.0294118
CP017814	complement(68544)	Exhaustive	123	69	69	2	0.0289855
CP017814	complement(68613)	Exhaustive	119	66	66	2	0.030303
CP017814	complement(68614)	Exhaustive	119	66	66	2	0.030303
CP017814	complement(68661)	Exhaustive	110	55	55	2	0.0363636
CP017814	complement(69089)	Exhaustive	116	72	72	2	0.0277778
CP017814	complement(69194)	Exhaustive	126	73	73	2	0.0273973
CP017814	69219	Exhaustive	126	56	56	2	0.0357143
CP017814	complement(69584)	Exhaustive	117	65	65	2	0.0307692
CP017814	69642	Exhaustive	122	60	60	2	0.0333333
CP017814	69715	Exhaustive	131	80	80	2	0.025
CP017814	complement(69859)	Exhaustive	128	51	51	2	0.0392157
CP017814	complement(70588)	Exhaustive	91	66	66	2	0.030303
CP017814	70923	Exhaustive	118	52	52	3	0.0576923
CP017814	complement(70975)	Exhaustive	114	61	61	2	0.0327869
CP017814	complement(71006)	Exhaustive	119	61	61	2	0.0327869
CP017814	complement(71032)	Exhaustive	124	62	62	3	0.0483871
CP017814	complement(71055)	Exhaustive	127	61	61	2	0.0327869
CP017814	complement(71065)	Exhaustive	126	62	62	2	0.0322581
CP017814	complement(71087)	Exhaustive	131	58	58	2	0.0344828
CP017814	complement(71094)	Exhaustive	129	57	57	2	0.0350877
CP017814	71250	Exhaustive	130	74	73	3	0.0410959
CP017814	71351	Exhaustive	107	58	58	2	0.0344828
CP017814	complement(71413)	Exhaustive	102	48	48	2	0.0416667
CP017814	complement(71455)	Exhaustive	93	42	42	3	0.0714286
CP017814	complement(71516)	Exhaustive	115	54	54	2	0.037037
CP017814	complement(71566)	Exhaustive	125	57	57	2	0.0350877
CP017814	72150	Exhaustive	114	53	53	3	0.0566038
CP017814	complement(72389)	Exhaustive	96	35	35	2	0.0571429
CP017814	complement(72789)	Exhaustive	114	52	52	2	0.0384615
CP017814	complement(72846)	Exhaustive	118	59	59	2	0.0338983
CP017814	complement(72851)	Exhaustive	118	59	59	2	0.0338983
CP017814	72891	Exhaustive	120	62	62	2	0.0322581
CP017814	complement(72932)	Exhaustive	121	57	57	2	0.0350877
CP017814	complement(72957)	Exhaustive	131	63	63	2	0.031746
CP017814	complement(72968)	Exhaustive	128	61	61	2	0.0327869
CP017814	72982	Exhaustive	129	68	68	2	0.0294118
CP017814	complement(73008)	Exhaustive	124	58	58	2	0.0344828
CP017814	73056	Exhaustive	121	67	67	2	0.0298507
CP017814	73109	Exhaustive	109	60	60	2	0.0333333
CP017814	73115	Exhaustive	105	57	57	2	0.0350877
CP017814	73136	Exhaustive	109	63	63	2	0.031746
CP017814	73721	Exhaustive	104	48	48	2	0.0416667
CP017814	73937	Exhaustive	91	45	45	2	0.0444444
CP017814	complement(74150)	Exhaustive	97	47	47	2	0.0425532
CP017814	complement(74521)	Exhaustive	123	53	53	2	0.0377358
CP017814	complement(74963)	Exhaustive	121	68	68	2	0.0294118
CP017814	75010	Exhaustive	139	57	57	2	0.0350877
CP017814	75180	Exhaustive	117	42	42	2	0.047619
CP017814	75385	Exhaustive	89	44	44	2	0.0454545
CP017814	complement(75811)	Exhaustive	115	52	52	2	0.0384615
CP017814	76222	Exhaustive	100	47	47	2	0.0425532
CP017814	76634	Exhaustive	102	53	53	2	0.0377358
CP017814	complement(76872)	Exhaustive	135	66	65	2	0.0307692
CP017814	complement(77960)	Exhaustive	100	59	59	2	0.0338983
CP017814	78597	Exhaustive	109	41	41	2	0.0487805
CP017814	78663	Exhaustive	115	41	41	2	0.0487805
CP017814	78691	Exhaustive	116	45	45	2	0.0444444
CP017814	78711	Exhaustive	112	46	46	2	0.0434783
CP017814	78720	Exhaustive	108	46	46	2	0.0434783
CP017814	79039	Exhaustive	141	94	94	2	0.0212766
CP017814	79251	Exhaustive	105	73	73	2	0.0273973
CP017814	79266	Exhaustive	104	70	70	2	0.0285714
CP017814	complement(79577)	Exhaustive	128	75	75	2	0.0266667
CP017814	80986	Exhaustive	84	54	54	2	0.037037
CP017814	complement(81489)	Exhaustive	134	58	58	2	0.0344828
CP017814	complement(81505)	Exhaustive	137	63	63	2	0.031746
CP017814	complement(81512)	Exhaustive	134	62	62	2	0.0322581
CP017814	complement(81517)	Exhaustive	135	62	62	2	0.0322581
CP017814	81529	Exhaustive	137	74	74	2	0.027027
CP017814	complement(81558)	Exhaustive	133	60	60	2	0.0333333
CP017814	complement(81693)	Exhaustive	113	52	52	2	0.0384615
CP017814	complement(81810)	Exhaustive	131	64	64	2	0.03125
CP017814	81946	Exhaustive	122	69	69	2	0.0289855
CP017814	82125	Exhaustive	114	56	56	2	0.0357143
CP017814	82171	Exhaustive	105	52	52	2	0.0384615
CP017814	82220	Exhaustive	100	47	47	2	0.0425532
CP017814	82263	Exhaustive	103	54	54	2	0.037037
CP017814	complement(82380)	Exhaustive	105	63	63	2	0.031746
CP017814	complement(82381)	Exhaustive	105	63	63	2	0.031746
CP017814	complement(82383)	Exhaustive	105	63	63	2	0.031746
CP017814	complement(82384)	Exhaustive	105	63	63	2	0.031746
CP017814	complement(82386)	Exhaustive	106	64	64	2	0.03125
CP017814	complement(82390)	Exhaustive	104	62	62	2	0.0322581
CP017814	complement(82395)	Exhaustive	100	61	61	2	0.0327869
CP017814	complement(82396)	Exhaustive	100	61	61	2	0.0327869
CP017814	complement(82398)	Exhaustive	101	62	62	3	0.0483871
CP017814	complement(82402)	Exhaustive	101	61	61	2	0.0327869
CP017814	complement(82404)	Exhaustive	102	62	62	3	0.0483871
CP017814	complement(82405)	Exhaustive	103	63	63	2	0.031746
CP017814	82515	Exhaustive	114	45	45	2	0.0444444
CP017814	complement(82587)	Exhaustive	116	61	61	2	0.0327869
CP017814	82615	Exhaustive	112	60	60	2	0.0333333
CP017814	82888	Exhaustive	113	78	78	2	0.025641
CP017814	complement(83036)	Exhaustive	122	47	47	2	0.0425532
CP017814	83154	Exhaustive	119	67	67	2	0.0298507
CP017814	complement(83188)	Exhaustive	116	54	54	2	0.037037
CP017814	complement(83324)	Exhaustive	111	59	59	3	0.0508475
CP017814	complement(83906)	Exhaustive	139	86	86	2	0.0232558
CP017814	complement(84041)	Exhaustive	151	100	100	2	0.02
CP017814	complement(84182)	Exhaustive	145	93	93	3	0.0322581
CP017814	complement(84219)	Exhaustive	133	82	82	4	0.0487805
CP017814	84767	Exhaustive	92	55	55	2	0.0363636
CP017814	84912	Exhaustive	105	72	72	2	0.0277778
CP017814	85366	Exhaustive	100	51	51	2	0.0392157
CP017814	complement(85476)	Exhaustive	83	43	43	2	0.0465116
CP017814	85959	Exhaustive	99	45	45	2	0.0444444
CP017814	complement(86187)	Exhaustive	105	50	50	2	0.04
CP017814	86484	Exhaustive	115	65	65	3	0.0461538
CP017814	complement(87036)	Exhaustive	109	58	58	2	0.0344828
CP017814	87066	Exhaustive	111	56	56	3	0.0535714
CP017814	87327	Exhaustive	112	61	61	2	0.0327869
CP017814	87409	Exhaustive	98	53	53	2	0.0377358
CP017814	87548	Exhaustive	100	57	57	2	0.0350877
CP017814	87689	Exhaustive	107	63	63	2	0.031746
CP017814	complement(87703)	Exhaustive	105	44	44	2	0.0454545
CP017814	87704	Exhaustive	105	61	60	2	0.0333333
CP017814	87710	Exhaustive	105	62	62	2	0.0322581
CP017814	87733	Exhaustive	100	58	58	2	0.0344828
CP017814	87761	Exhaustive	100	57	57	2	0.0350877
CP017814	87764	Exhaustive	100	58	58	2	0.0344828
CP017814	87768	Exhaustive	98	56	56	2	0.0357143
CP017814	87788	Exhaustive	98	56	56	2	0.0357143
CP017814	87808	Exhaustive	94	50	50	2	0.04
CP017814	89728	Exhaustive	99	61	61	2	0.0327869
CP017814	89730	Exhaustive	101	62	62	2	0.0322581
CP017814	89736	Exhaustive	101	64	64	2	0.03125
CP017814	89849	Exhaustive	113	74	74	2	0.027027
CP017814	complement(90054)	Exhaustive	111	42	42	2	0.047619
CP017814	90257	Exhaustive	111	67	67	2	0.0298507
CP017814	90604	Exhaustive	128	77	77	2	0.025974
CP017814	complement(91205)	Exhaustive	113	50	50	4	0.08
CP017814	complement(91224)	Exhaustive	119	55	55	2	0.0363636
CP017814	complement(91350)	Exhaustive	126	67	67	3	0.0447761
CP017814	91494	Exhaustive	105	48	48	2	0.0416667
CP017814	complement(91659)	Exhaustive	105	64	64	2	0.03125
CP017814	91963	Exhaustive	105	51	51	2	0.0392157
CP017814	complement(92054)	Exhaustive	102	48	48	2	0.0416667
CP017814	complement(92166)	Exhaustive	108	52	52	2	0.0384615
CP017814	complement(92336)	Exhaustive	92	43	43	2	0.0465116
CP017814	92757	Exhaustive	108	51	51	2	0.0392157
CP017814	complement(92782)	Exhaustive	126	62	62	2	0.0322581
CP017814	complement(92806)	Exhaustive	135	65	65	2	0.0307692
CP017814	92823	Exhaustive	134	67	67	2	0.0298507
CP017814	92855	Exhaustive	143	71	71	3	0.0422535
CP017814	93435	Exhaustive	101	47	47	3	0.0638298
CP017814	complement(93504)	Exhaustive	103	60	60	2	0.0333333
CP017814	complement(94005)	Exhaustive	128	77	77	2	0.025974
CP017814	complement(94009)	Exhaustive	128	77	77	2	0.025974
CP017814	complement(94056)	Exhaustive	109	66	66	2	0.030303
CP017814	complement(94163)	Exhaustive	92	48	48	2	0.0416667
CP017814	94524	Exhaustive	123	57	57	2	0.0350877
CP017814	complement(94566)	Exhaustive	108	60	60	3	0.05
CP017814	94624	Exhaustive	104	49	49	2	0.0408163
CP017814	complement(94625)	Exhaustive	103	55	55	2	0.0363636
CP017814	94632	Exhaustive	98	45	45	2	0.0444444
CP017814	94640	Exhaustive	93	42	42	2	0.047619
CP017814	94662	Exhaustive	97	41	41	2	0.0487805
CP017814	94671	Exhaustive	94	38	38	2	0.0526316
CP017814	94684	Exhaustive	93	39	39	2	0.0512821
CP017814	94852	Exhaustive	118	42	42	2	0.047619
CP017814	95265	Exhaustive	115	57	57	2	0.0350877
CP017814	96005	Exhaustive	120	66	66	2	0.030303
CP017814	complement(96265)	Exhaustive	94	40	40	2	0.05
CP017814	96330	Exhaustive	84	46	46	2	0.0434783
CP017814	96389	Exhaustive	91	52	52	2	0.0384615
CP017814	complement(96534)	Exhaustive	98	53	53	2	0.0377358
CP017814	96585	Exhaustive	98	42	42	2	0.047619
CP017814	96603	Exhaustive	97	41	41	2	0.0487805
CP017814	96730	Exhaustive	95	37	37	2	0.0540541
CP017814	96734	Exhaustive	96	37	37	3	0.0810811
CP017814	96801	Exhaustive	98	41	41	2	0.0487805
CP017814	96964	Exhaustive	100	40	40	2	0.05
CP017814	96987	Exhaustive	100	42	42	2	0.047619
CP017814	complement(97058)	Exhaustive	102	57	57	2	0.0350877
CP017814	97350	Exhaustive	114	57	57	3	0.0526316
CP017814	97367	Exhaustive	113	56	56	2	0.0357143
CP017814	97369	Exhaustive	113	55	55	2	0.0363636
CP017814	97377	Exhaustive	112	56	56	2	0.0357143
CP017814	97379	Exhaustive	113	57	57	2	0.0350877
CP017814	complement(97384)	Exhaustive	112	54	54	2	0.037037
CP017814	97386	Exhaustive	113	58	58	3	0.0517241
CP017814	97391	Exhaustive	111	56	56	2	0.0357143
CP017814	97466	Exhaustive	115	57	57	2	0.0350877
CP017814	97701	Exhaustive	120	62	62	2	0.0322581
CP017814	98044	Exhaustive	118	64	64	2	0.03125
CP017814	complement(98183)	Exhaustive	121	51	51	2	0.0392157
CP017814	98545	Exhaustive	127	74	74	2	0.027027
CP017814	98649	Exhaustive	118	61	61	2	0.0327869
CP017814	98875	Exhaustive	121	66	66	2	0.030303
CP017814	complement(99458)	Exhaustive	128	60	60	2	0.0333333
CP017814	99956	Exhaustive	129	65	65	2	0.0307692
CP017814	complement(100231)	Exhaustive	108	53	53	2	0.0377358
CP017814	complement(100473)	Exhaustive	128	51	51	2	0.0392157
CP017814	complement(100558)	Exhaustive	127	52	52	2	0.0384615
CP017814	100623	Exhaustive	125	76	76	2	0.0263158
CP017814	100644	Exhaustive	120	73	73	2	0.0273973
CP017814	complement(100743)	Exhaustive	128	66	66	2	0.030303
CP017814	101167	Exhaustive	110	47	47	2	0.0425532
CP017814	101380	Exhaustive	84	24	24	2	0.0833333
CP017814	101386	Exhaustive	82	24	24	2	0.0833333
CP017814	101389	Exhaustive	82	24	24	2	0.0833333
CP017814	101581	Exhaustive	97	41	41	2	0.0487805
CP017814	101584	Exhaustive	98	42	42	2	0.047619
CP017814	complement(101602)	Exhaustive	102	59	59	2	0.0338983
CP017814	101669	Exhaustive	98	46	46	2	0.0434783
CP017814	101939	Exhaustive	99	51	51	2	0.0392157
CP017814	complement(101948)	Exhaustive	101	50	50	2	0.04
CP017814	complement(102170)	Exhaustive	121	62	62	2	0.0322581
CP017814	102389	Exhaustive	123	66	66	2	0.030303
CP017814	102420	Exhaustive	114	61	61	2	0.0327869
CP017814	102574	Exhaustive	128	73	73	2	0.0273973
CP017814	complement(102839)	Exhaustive	93	42	42	2	0.047619
CP017814	102953	Exhaustive	85	54	54	3	0.0555556
CP017814	102973	Exhaustive	86	52	52	2	0.0384615
CP017814	102984	Exhaustive	88	55	55	2	0.0363636
CP017814	103008	Exhaustive	86	58	58	2	0.0344828
CP017814	103023	Exhaustive	80	54	54	2	0.037037
CP017814	103026	Exhaustive	79	54	54	2	0.037037
CP017814	103051	Exhaustive	78	56	56	2	0.0357143
CP017814	103062	Exhaustive	76	55	55	2	0.0363636
CP017814	103065	Exhaustive	74	53	53	2	0.0377358
CP017814	103140	Exhaustive	87	58	58	3	0.0517241
CP017814	103213	Exhaustive	93	55	55	2	0.0363636
CP017814	103214	Exhaustive	93	55	55	2	0.0363636
CP017814	103219	Exhaustive	94	55	55	2	0.0363636
CP017814	103505	Exhaustive	112	56	56	2	0.0357143
CP017814	complement(103700)	Exhaustive	114	73	73	2	0.0273973
CP017814	complement(103754)	Exhaustive	116	76	76	2	0.0263158
CP017814	complement(103799)	Exhaustive	121	81	81	2	0.0246914
CP017814	103989	Exhaustive	128	62	62	2	0.0322581
CP017814	104000	Exhaustive	128	63	63	2	0.031746
CP017814	104001	Exhaustive	127	63	63	2	0.031746
CP017814	104007	Exhaustive	126	63	63	2	0.031746
CP017814	104092	Exhaustive	122	63	63	2	0.031746
CP017814	complement(104125)	Exhaustive	119	63	63	2	0.031746
CP017814	104227	Exhaustive	122	53	53	2	0.0377358
CP017814	104536	Exhaustive	137	55	55	2	0.0363636
CP017814	complement(104553)	Exhaustive	138	84	84	3	0.0357143
CP017814	104568	Exhaustive	135	56	56	2	0.0357143
CP017814	104580	Exhaustive	133	54	54	2	0.037037
CP017814	complement(104615)	Exhaustive	133	83	83	2	0.0240964
CP017814	complement(104900)	Exhaustive	115	66	66	2	0.030303
CP017814	complement(105000)	Exhaustive	133	70	70	2	0.0285714
CP017814	105033	Exhaustive	128	63	63	2	0.031746
CP017814	105209	Exhaustive	104	64	64	2	0.03125
CP017814	105224	Exhaustive	106	68	68	2	0.0294118
CP017814	105232	Exhaustive	107	69	69	2	0.0289855
CP017814	105234	Exhaustive	108	69	69	2	0.0289855
CP017814	105239	Exhaustive	109	68	68	2	0.0294118
CP017814	105243	Exhaustive	108	67	67	2	0.0298507
CP017814	105249	Exhaustive	106	65	65	3	0.0461538
CP017814	complement(105370)	Exhaustive	109	46	46	2	0.0434783
CP017814	105663	Exhaustive	111	62	62	2	0.0322581
CP017814	complement(105727)	Exhaustive	118	51	51	2	0.0392157
CP017814	106044	Exhaustive	109	68	68	2	0.0294118
CP017814	106176	Exhaustive	107	67	66	2	0.030303
CP017814	106257	Exhaustive	104	59	59	2	0.0338983
CP017814	complement(106440)	Exhaustive	114	55	55	2	0.0363636
CP017814	106457	Exhaustive	114	59	59	2	0.0338983
CP017814	complement(106481)	Exhaustive	118	61	61	2	0.0327869
CP017814	complement(106487)	Exhaustive	118	61	61	2	0.0327869
CP017814	complement(106500)	Exhaustive	122	62	62	2	0.0322581
CP017814	106512	Exhaustive	119	58	58	2	0.0344828
CP017814	complement(106586)	Exhaustive	117	53	53	2	0.0377358
CP017814	complement(106607)	Exhaustive	106	44	44	2	0.0454545
CP017814	complement(106611)	Exhaustive	107	44	44	2	0.0454545
CP017814	complement(106612)	Exhaustive	107	44	44	2	0.0454545
CP017814	complement(106619)	Exhaustive	108	46	46	2	0.0434783
CP017814	106664	Exhaustive	111	58	58	2	0.0344828
CP017814	complement(106682)	Exhaustive	112	59	59	2	0.0338983
CP017814	106689	Exhaustive	112	54	54	2	0.037037
CP017814	107397	Exhaustive	109	62	62	2	0.0322581
CP017814	complement(108086)	Exhaustive	91	49	49	2	0.0408163
CP017814	108389	Exhaustive	129	51	51	2	0.0392157
CP017814	108411	Exhaustive	133	48	48	2	0.0416667
CP017814	108463	Exhaustive	135	50	50	2	0.04
CP017814	complement(108497)	Exhaustive	126	84	84	2	0.0238095
CP017814	108536	Exhaustive	130	38	38	2	0.0526316
CP017814	complement(108710)	Exhaustive	122	82	82	2	0.0243902
CP017814	complement(108759)	Exhaustive	134	88	88	2	0.0227273
CP017814	complement(108782)	Exhaustive	128	85	85	2	0.0235294
CP017814	108895	Exhaustive	136	62	62	2	0.0322581
CP017814	109144	Exhaustive	112	56	56	2	0.0357143
CP017814	109439	Exhaustive	95	54	54	2	0.037037
CP017814	109449	Exhaustive	90	50	50	2	0.04
CP017814	109678	Exhaustive	120	63	63	2	0.031746
CP017814	complement(110042)	Exhaustive	118	66	66	2	0.030303
CP017814	complement(110096)	Exhaustive	122	69	69	2	0.0289855
CP017814	complement(110268)	Exhaustive	101	49	48	2	0.0416667
CP017814	110328	Exhaustive	109	67	67	3	0.0447761
CP017814	110424	Exhaustive	102	56	56	2	0.0357143
CP017814	110465	Exhaustive	107	58	58	2	0.0344828
CP017814	110489	Exhaustive	104	55	55	2	0.0363636
CP017814	110535	Exhaustive	117	61	61	2	0.0327869
CP017814	110601	Exhaustive	122	60	60	2	0.0333333
CP017814	110605	Exhaustive	122	60	60	3	0.05
CP017814	110654	Exhaustive	118	52	52	2	0.0384615
CP017814	110883	Exhaustive	92	40	40	2	0.05
CP017814	complement(111023)	Exhaustive	96	53	53	2	0.0377358
CP017814	111628	Exhaustive	78	33	33	2	0.0606061
CP017814	111726	Exhaustive	92	42	42	2	0.047619
CP017814	complement(112089)	Exhaustive	137	77	77	2	0.025974
CP017814	complement(112099)	Exhaustive	142	78	78	2	0.025641
CP017814	complement(112129)	Exhaustive	131	71	71	2	0.028169
CP017814	complement(112254)	Exhaustive	122	59	59	2	0.0338983
CP017814	112354	Exhaustive	111	53	53	2	0.0377358
CP017814	112373	Exhaustive	114	53	53	2	0.0377358
CP017814	complement(112392)	Exhaustive	114	59	59	2	0.0338983
CP017814	113165	Exhaustive	103	63	63	2	0.031746
CP017814	complement(113463)	Exhaustive	116	51	51	2	0.0392157
CP017814	113464	Exhaustive	116	65	65	2	0.0307692
CP017814	complement(113526)	Exhaustive	104	51	51	2	0.0392157
CP017814	114022	Exhaustive	105	51	51	2	0.0392157
CP017814	complement(115237)	Exhaustive	127	61	61	2	0.0327869
CP017814	115351	Exhaustive	131	65	65	2	0.0307692
CP017814	complement(115391)	Exhaustive	135	72	72	2	0.0277778
CP017814	complement(115789)	Exhaustive	127	56	56	2	0.0357143
CP017814	complement(116048)	Exhaustive	118	68	68	2	0.0294118
CP017814	complement(116186)	Exhaustive	127	69	69	2	0.0289855
CP017814	116329	Exhaustive	115	68	68	2	0.0294118
CP017814	116338	Exhaustive	111	63	63	2	0.031746
CP017814	116376	Exhaustive	121	70	70	2	0.0285714
CP017814	116537	Exhaustive	105	65	65	2	0.0307692
CP017814	116670	Exhaustive	114	59	59	2	0.0338983
CP017814	116714	Exhaustive	107	57	57	3	0.0526316
CP017814	116876	Exhaustive	119	65	65	2	0.0307692
CP017814	117274	Exhaustive	47	33	33	2	0.0606061
CP017814	117497	Exhaustive	84	46	46	2	0.0434783
CP017814	117696	Exhaustive	116	49	49	3	0.0612245
CP017814	117709	Exhaustive	118	48	48	2	0.0416667
CP017814	117753	Exhaustive	122	48	48	2	0.0416667
CP017814	117769	Exhaustive	121	48	48	3	0.0625
CP017814	117783	Exhaustive	120	48	48	2	0.0416667
CP017814	complement(118230)	Exhaustive	102	55	55	2	0.0363636
CP017814	complement(118384)	Exhaustive	108	59	59	2	0.0338983
CP017814	118457	Exhaustive	103	52	51	2	0.0392157
CP017814	118459	Exhaustive	101	51	51	3	0.0588235
CP017814	complement(118764)	Exhaustive	102	37	37	2	0.0540541
CP017814	complement(118784)	Exhaustive	108	37	37	2	0.0540541
CP017814	118814	Exhaustive	114	73	73	4	0.0547945
CP017814	119245	Exhaustive	123	67	67	2	0.0298507
CP017814	complement(119639)	Exhaustive	97	67	67	2	0.0298507
CP017814	complement(119981)	Exhaustive	98	55	55	2	0.0363636
CP017814	complement(119998)	Exhaustive	98	56	56	2	0.0357143
CP017814	120429	Exhaustive	106	56	56	2	0.0357143
CP017814	120522	Exhaustive	119	54	54	2	0.037037
CP017814	complement(121067)	Exhaustive	84	37	37	2	0.0540541
CP017814	complement(121073)	Exhaustive	85	37	37	2	0.0540541
CP017814	complement(121078)	Exhaustive	86	37	37	2	0.0540541
CP017814	complement(121112)	Exhaustive	87	39	39	2	0.0512821
CP017814	complement(121115)	Exhaustive	86	38	38	2	0.0526316
CP017814	complement(121118)	Exhaustive	85	36	36	3	0.0833333
CP017814	complement(121124)	Exhaustive	84	37	37	2	0.0540541
CP017814	complement(121183)	Exhaustive	97	41	41	2	0.0487805
CP017814	complement(121286)	Exhaustive	105	40	40	2	0.05
CP017814	complement(121370)	Exhaustive	101	37	37	2	0.0540541
CP017814	complement(121384)	Exhaustive	92	35	35	2	0.0571429
CP017814	122738	Exhaustive	63	41	41	2	0.0487805
CP017814	complement(123222)	Exhaustive	106	70	70	2	0.0285714
CP017814	complement(123566)	Exhaustive	122	48	47	2	0.0425532
CP017814	123872	Exhaustive	87	76	76	2	0.0263158
CP017814	complement(124437)	Exhaustive	106	58	58	2	0.0344828
CP017814	124447	Exhaustive	111	50	50	2	0.04
CP017814	124489	Exhaustive	117	53	53	2	0.0377358
CP017814	complement(124493)	Exhaustive	117	62	62	2	0.0322581
CP017814	complement(124520)	Exhaustive	124	68	68	2	0.0294118
CP017814	complement(124584)	Exhaustive	134	69	69	2	0.0289855
CP017814	complement(125425)	Exhaustive	107	47	47	2	0.0425532
CP017814	complement(125496)	Exhaustive	101	51	51	2	0.0392157
CP017814	complement(125514)	Exhaustive	101	53	53	3	0.0566038
CP017814	125686	Exhaustive	111	47	47	2	0.0425532
CP017814	complement(125715)	Exhaustive	110	65	65	3	0.0461538
CP017814	126345	Exhaustive	78	42	42	2	0.047619
CP017814	complement(126697)	Exhaustive	116	53	53	2	0.0377358
CP017814	complement(126709)	Exhaustive	119	53	53	3	0.0566038
CP017814	complement(126766)	Exhaustive	120	50	50	3	0.06
CP017814	complement(126913)	Exhaustive	108	50	50	2	0.04
CP017814	complement(126973)	Exhaustive	115	53	53	3	0.0566038
CP017814	127102	Exhaustive	114	59	59	2	0.0338983
CP017814	127377	Exhaustive	81	35	35	2	0.0571429
CP017814	127414	Exhaustive	88	35	35	2	0.0571429
CP017814	127532	Exhaustive	113	49	49	2	0.0408163
CP017814	127574	Exhaustive	109	48	48	3	0.0625
CP017814	127586	Exhaustive	106	46	46	2	0.0434783
CP017814	128125	Exhaustive	106	70	70	2	0.0285714
CP017814	128293	Exhaustive	100	52	52	2	0.0384615
CP017814	complement(128421)	Exhaustive	117	56	56	2	0.0357143
CP017814	128490	Exhaustive	125	70	70	2	0.0285714
CP017814	complement(128659)	Exhaustive	102	36	36	2	0.0555556
CP017814	complement(128799)	Exhaustive	103	38	38	2	0.0526316
CP017814	complement(129079)	Exhaustive	86	52	52	2	0.0384615
CP017814	complement(129643)	Exhaustive	128	66	66	2	0.030303
CP017814	129968	Exhaustive	113	56	56	2	0.0357143
CP017814	130071	Exhaustive	115	56	56	2	0.0357143
CP017814	complement(130080)	Exhaustive	111	58	58	2	0.0344828
CP017814	complement(130189)	Exhaustive	100	59	59	2	0.0338983
CP017814	complement(131020)	Exhaustive	115	73	73	2	0.0273973
CP017814	131108	Exhaustive	114	38	38	2	0.0526316
CP017814	complement(131413)	Exhaustive	106	60	60	2	0.0333333
CP017814	131994	Exhaustive	122	78	78	2	0.025641
CP017814	132088	Exhaustive	107	65	65	3	0.0461538
CP017814	132141	Exhaustive	90	49	49	2	0.0408163
CP017814	132702	Exhaustive	139	81	81	4	0.0493827
CP017814	132709	Exhaustive	139	81	81	2	0.0246914
CP017814	complement(132733)	Exhaustive	136	61	61	3	0.0491803
CP017814	complement(132747)	Exhaustive	135	61	61	2	0.0327869
CP017814	complement(132769)	Exhaustive	140	60	60	2	0.0333333
CP017814	complement(132785)	Exhaustive	142	62	62	2	0.0322581
CP017814	133076	Exhaustive	79	46	46	2	0.0434783
CP017814	133120	Exhaustive	86	48	48	2	0.0416667
CP017814	complement(133205)	Exhaustive	100	52	52	4	0.0769231
CP017814	133380	Exhaustive	128	53	53	2	0.0377358
CP017814	133393	Exhaustive	126	54	54	2	0.037037
CP017814	133590	Exhaustive	109	38	38	2	0.0526316
CP017814	complement(133661)	Exhaustive	102	61	61	2	0.0327869
CP017814	134117	Exhaustive	89	41	41	2	0.0487805
CP017814	134233	Exhaustive	108	52	52	2	0.0384615
CP017814	134236	Exhaustive	108	52	52	2	0.0384615
CP017814	complement(134302)	Exhaustive	118	57	57	2	0.0350877
CP017814	complement(134611)	Exhaustive	110	58	58	2	0.0344828
CP017814	135334	Exhaustive	109	38	38	2	0.0526316
CP017814	complement(135481)	Exhaustive	90	43	43	2	0.0465116
CP017814	135612	Exhaustive	79	49	49	2	0.0408163
CP017814	135986	Exhaustive	120	82	82	2	0.0243902
CP017814	136121	Exhaustive	140	87	87	2	0.0229885
CP017814	complement(136135)	Exhaustive	138	52	52	2	0.0384615
CP017814	136304	Exhaustive	107	65	65	2	0.0307692
CP017814	136315	Exhaustive	106	63	63	2	0.031746
CP017814	136792	Exhaustive	98	71	71	2	0.028169
CP017814	136806	Exhaustive	97	70	70	2	0.0285714
CP017814	136978	Exhaustive	109	56	56	3	0.0535714
CP017814	137126	Exhaustive	112	45	45	2	0.0444444
CP017814	complement(137179)	Exhaustive	107	61	61	2	0.0327869
CP017814	complement(138717)	Exhaustive	117	79	79	2	0.0253165
CP017814	complement(139551)	Exhaustive	109	47	47	2	0.0425532
CP017814	139607	Exhaustive	114	67	67	2	0.0298507
CP017814	139609	Exhaustive	117	68	68	2	0.0294118
CP017814	139633	Exhaustive	119	72	72	2	0.0277778
CP017814	140492	Exhaustive	127	68	68	2	0.0294118
CP017814	140498	Exhaustive	126	68	68	4	0.0588235
CP017814	complement(140756)	Exhaustive	150	74	74	2	0.027027
CP017814	141023	Exhaustive	116	35	35	2	0.0571429
CP017814	141034	Exhaustive	107	34	34	2	0.0588235
CP017814	141105	Exhaustive	107	41	41	2	0.0487805
CP017814	141548	Exhaustive	144	84	84	2	0.0238095
CP017814	141583	Exhaustive	136	79	79	2	0.0253165
CP017814	complement(141611)	Exhaustive	139	58	58	2	0.0344828
CP017814	141732	Exhaustive	128	70	70	2	0.0285714
CP017814	142025	Exhaustive	110	52	52	2	0.0384615
CP017814	complement(142044)	Exhaustive	110	57	57	2	0.0350877
CP017814	142161	Exhaustive	110	53	53	2	0.0377358
CP017814	complement(142172)	Exhaustive	110	57	57	2	0.0350877
CP017814	142524	Exhaustive	131	65	65	2	0.0307692
CP017814	complement(142635)	Exhaustive	145	70	70	2	0.0285714
CP017814	complement(142699)	Exhaustive	130	53	53	3	0.0566038
CP017814	complement(142702)	Exhaustive	127	52	52	2	0.0384615
CP017814	complement(142779)	Exhaustive	123	51	51	3	0.0588235
CP017814	complement(142841)	Exhaustive	122	53	53	2	0.0377358
CP017814	143226	Exhaustive	152	83	82	2	0.0243902
CP017814	143299	Exhaustive	162	92	92	2	0.0217391
CP017814	143317	Exhaustive	164	95	95	2	0.0210526
CP017814	143335	Exhaustive	163	97	97	2	0.0206186
CP017814	complement(143366)	Exhaustive	155	64	64	3	0.046875
CP017814	complement(143644)	Exhaustive	117	66	66	2	0.030303
CP017814	complement(143733)	Exhaustive	120	74	74	2	0.027027
CP017814	144709	Exhaustive	94	69	69	2	0.0289855
CP017814	145013	Exhaustive	125	65	65	3	0.0461538
CP017814	145027	Exhaustive	119	63	63	2	0.031746
CP017814	145065	Exhaustive	115	63	63	2	0.031746
CP017814	complement(145072)	Exhaustive	118	55	55	2	0.0363636
CP017814	145167	Exhaustive	127	70	70	2	0.0285714
CP017814	145177	Exhaustive	124	65	65	2	0.0307692
CP017814	complement(145185)	Exhaustive	122	55	55	2	0.0363636
CP017814	145232	Exhaustive	129	66	66	2	0.030303
CP017814	145527	Exhaustive	139	72	72	2	0.0277778
CP017814	complement(146613)	Exhaustive	133	103	103	3	0.0291262
CP017814	146835	Exhaustive	113	61	61	2	0.0327869
CP017814	complement(147224)	Exhaustive	127	74	74	2	0.027027
CP017814	147520	Exhaustive	108	56	56	2	0.0357143
CP017814	complement(147568)	Exhaustive	105	53	53	2	0.0377358
CP017814	147714	Exhaustive	105	43	43	2	0.0465116
CP017814	complement(148859)	Exhaustive	85	46	46	2	0.0434783
CP017814	149378	Exhaustive	128	73	73	2	0.0273973
CP017814	149418	Exhaustive	122	69	69	2	0.0289855
CP017814	149444	Exhaustive	119	65	65	2	0.0307692
CP017814	complement(149474)	Exhaustive	119	51	51	2	0.0392157
CP017814	149985	Exhaustive	110	53	53	2	0.0377358
CP017814	complement(149990)	Exhaustive	109	57	57	3	0.0526316
CP017814	complement(150226)	Exhaustive	118	45	45	2	0.0444444
CP017814	complement(150333)	Exhaustive	111	38	38	2	0.0526316
CP017814	complement(150345)	Exhaustive	106	33	33	2	0.0606061
CP017814	complement(150647)	Exhaustive	95	44	44	2	0.0454545
CP017814	complement(150972)	Exhaustive	77	57	57	2	0.0350877
CP017814	complement(151305)	Exhaustive	118	52	52	2	0.0384615
CP017814	151482	Exhaustive	121	68	68	2	0.0294118
CP017814	complement(152049)	Exhaustive	124	40	40	2	0.05
CP017814	complement(152186)	Exhaustive	125	66	66	2	0.030303
CP017814	complement(152309)	Exhaustive	119	70	70	3	0.0428571
CP017814	complement(152507)	Exhaustive	113	65	65	2	0.0307692
CP017814	152522	Exhaustive	112	48	48	2	0.0416667
CP017814	152531	Exhaustive	111	48	48	2	0.0416667
CP017814	complement(152634)	Exhaustive	108	49	48	2	0.0416667
CP017814	152662	Exhaustive	118	71	71	2	0.028169
CP017814	152750	Exhaustive	102	76	76	3	0.0394737
CP017814	153033	Exhaustive	66	61	61	2	0.0327869
CP017814	153686	Exhaustive	83	58	58	3	0.0517241
CP017814	complement(154309)	Exhaustive	116	86	86	2	0.0232558
CP017814	complement(154343)	Exhaustive	123	96	96	2	0.0208333
CP017814	complement(154364)	Exhaustive	122	99	99	2	0.020202
CP017814	154853	Exhaustive	73	44	44	2	0.0454545
CP017814	155341	Exhaustive	98	47	47	2	0.0425532
CP017814	complement(155689)	Exhaustive	93	48	48	2	0.0416667
CP017814	155954	Exhaustive	122	67	67	2	0.0298507
CP017814	complement(156285)	Exhaustive	121	51	51	3	0.0588235
CP017814	complement(156746)	Exhaustive	109	53	53	2	0.0377358
CP017814	complement(156816)	Exhaustive	112	61	61	2	0.0327869
CP017814	156828	Exhaustive	106	46	46	2	0.0434783
CP017814	157384	Exhaustive	125	55	55	3	0.0545455
CP017814	157403	Exhaustive	121	52	52	2	0.0384615
CP017814	complement(157608)	Exhaustive	132	71	71	2	0.028169
CP017814	complement(157658)	Exhaustive	125	68	68	2	0.0294118
CP017814	complement(157660)	Exhaustive	124	67	67	2	0.0298507
CP017814	complement(157715)	Exhaustive	130	68	68	2	0.0294118
CP017814	157742	Exhaustive	128	61	61	2	0.0327869
CP017814	157752	Exhaustive	124	57	57	2	0.0350877
CP017814	complement(158581)	Exhaustive	122	77	77	2	0.025974
CP017814	158611	Exhaustive	119	43	43	2	0.0465116
CP017814	complement(158618)	Exhaustive	120	75	75	2	0.0266667
CP017814	complement(158625)	Exhaustive	120	74	74	2	0.027027
CP017814	158659	Exhaustive	114	44	44	3	0.0681818
CP017814	complement(158689)	Exhaustive	114	68	68	3	0.0441176
CP017814	158694	Exhaustive	117	47	47	2	0.0425532
CP017814	158882	Exhaustive	92	34	34	2	0.0588235
CP017814	159037	Exhaustive	92	39	39	2	0.0512821
CP017814	complement(159092)	Exhaustive	100	55	55	2	0.0363636
CP017814	complement(159156)	Exhaustive	116	58	58	2	0.0344828
CP017814	complement(159332)	Exhaustive	107	51	51	2	0.0392157
CP017814	159407	Exhaustive	105	51	51	2	0.0392157
CP017814	complement(159485)	Exhaustive	116	64	64	2	0.03125
CP017814	complement(159598)	Exhaustive	116	68	68	2	0.0294118
CP017814	complement(159639)	Exhaustive	110	65	65	2	0.0307692
CP017814	complement(159646)	Exhaustive	109	64	64	2	0.03125
CP017814	complement(159647)	Exhaustive	108	63	63	2	0.031746
CP017814	complement(159849)	Exhaustive	113	57	57	2	0.0350877
CP017814	complement(160122)	Exhaustive	96	51	51	3	0.0588235
CP017814	complement(160223)	Exhaustive	106	59	59	2	0.0338983
CP017814	160235	Exhaustive	106	47	47	2	0.0425532
CP017814	160424	Exhaustive	104	48	48	2	0.0416667
CP017814	complement(160817)	Exhaustive	102	69	69	2	0.0289855
CP017814	complement(160929)	Exhaustive	119	69	68	2	0.0294118
CP017814	complement(161098)	Exhaustive	137	69	69	2	0.0289855
CP017814	161502	Exhaustive	116	47	47	2	0.0425532
CP017814	complement(161611)	Exhaustive	119	68	68	2	0.0294118
CP017814	complement(161797)	Exhaustive	108	63	63	2	0.031746
CP017814	162095	Exhaustive	127	45	45	2	0.0444444
CP017814	complement(162263)	Exhaustive	132	90	90	2	0.0222222
CP017814	complement(162266)	Exhaustive	129	87	87	2	0.0229885
CP017814	complement(162268)	Exhaustive	129	87	87	2	0.0229885
CP017814	162431	Exhaustive	123	48	48	2	0.0416667
CP017814	complement(162450)	Exhaustive	118	68	68	2	0.0294118
CP017814	163057	Exhaustive	97	46	46	2	0.0434783
CP017814	complement(163764)	Exhaustive	117	46	46	2	0.0434783
CP017814	163787	Exhaustive	123	77	77	3	0.038961
CP017814	163794	Exhaustive	124	77	77	3	0.038961
CP017814	163865	Exhaustive	134	82	82	2	0.0243902
CP017814	164040	Exhaustive	132	68	68	2	0.0294118
CP017814	164083	Exhaustive	125	67	67	2	0.0298507
CP017814	164089	Exhaustive	124	68	68	2	0.0294118
CP017814	164108	Exhaustive	120	67	67	3	0.0447761
CP017814	164113	Exhaustive	119	67	67	2	0.0298507
CP017814	164117	Exhaustive	117	64	64	2	0.03125
CP017814	164120	Exhaustive	115	63	63	2	0.031746
CP017814	164124	Exhaustive	115	63	63	2	0.031746
CP017814	164132	Exhaustive	111	61	61	2	0.0327869
CP017814	164135	Exhaustive	116	64	64	2	0.03125
CP017814	164177	Exhaustive	120	66	66	2	0.030303
CP017814	164191	Exhaustive	118	67	67	2	0.0298507
CP017814	164199	Exhaustive	119	66	66	2	0.030303
CP017814	164200	Exhaustive	120	67	67	3	0.0447761
CP017814	164206	Exhaustive	117	63	63	2	0.031746
CP017814	164208	Exhaustive	115	63	63	2	0.031746
CP017814	164215	Exhaustive	115	62	62	2	0.0322581
CP017814	164217	Exhaustive	118	65	65	2	0.0307692
CP017814	164224	Exhaustive	117	68	68	2	0.0294118
CP017814	164292	Exhaustive	107	61	61	3	0.0491803
CP017814	complement(164328)	Exhaustive	106	43	43	2	0.0465116
CP017814	164972	Exhaustive	91	38	38	2	0.0526316
CP017814	165596	Exhaustive	139	54	54	2	0.037037
CP017814	165927	Exhaustive	107	64	64	2	0.03125
CP017814	complement(166127)	Exhaustive	99	44	44	2	0.0454545
CP017814	complement(166390)	Exhaustive	96	51	51	2	0.0392157
CP017814	complement(166396)	Exhaustive	99	53	53	2	0.0377358
CP017814	complement(166398)	Exhaustive	99	53	53	2	0.0377358
CP017814	complement(166498)	Exhaustive	124	65	65	3	0.0461538
CP017814	complement(166520)	Exhaustive	119	60	60	2	0.0333333
CP017814	complement(166625)	Exhaustive	104	53	53	2	0.0377358
CP017814	complement(167327)	Exhaustive	104	51	51	2	0.0392157
CP017814	167565	Exhaustive	90	52	52	2	0.0384615
CP017814	complement(167587)	Exhaustive	84	36	36	2	0.0555556
CP017814	complement(168138)	Exhaustive	127	63	63	2	0.031746
CP017814	complement(168479)	Exhaustive	112	58	58	2	0.0344828
CP017814	complement(168810)	Exhaustive	119	62	62	2	0.0322581
CP017814	168847	Exhaustive	115	59	59	2	0.0338983
CP017814	168855	Exhaustive	117	61	61	2	0.0327869
CP017814	168874	Exhaustive	118	63	63	3	0.047619
CP017814	168880	Exhaustive	119	63	63	2	0.031746
CP017814	168913	Exhaustive	126	63	63	2	0.031746
CP017814	169034	Exhaustive	141	63	63	2	0.031746
CP017814	169046	Exhaustive	138	64	64	2	0.03125
CP017814	169368	Exhaustive	119	69	69	2	0.0289855
CP017814	169656	Exhaustive	109	58	58	2	0.0344828
CP017814	169719	Exhaustive	92	51	51	2	0.0392157
CP017814	169790	Exhaustive	91	48	48	2	0.0416667
CP017814	169798	Exhaustive	89	48	48	2	0.0416667
CP017814	169800	Exhaustive	89	47	47	2	0.0425532
CP017814	complement(169818)	Exhaustive	91	44	44	2	0.0454545
CP017814	169979	Exhaustive	118	67	67	2	0.0298507
CP017814	170178	Exhaustive	108	57	57	2	0.0350877
CP017814	complement(170395)	Exhaustive	109	60	60	3	0.05
CP017814	complement(171088)	Exhaustive	113	58	58	2	0.0344828
CP017814	171172	Exhaustive	123	65	65	2	0.0307692
CP017814	171258	Exhaustive	112	54	54	2	0.037037
CP017814	171264	Exhaustive	113	53	53	2	0.0377358
CP017814	complement(171270)	Exhaustive	116	62	61	2	0.0327869
CP017814	complement(171309)	Exhaustive	112	57	57	3	0.0526316
CP017814	complement(171336)	Exhaustive	118	60	60	2	0.0333333
CP017814	171778	Exhaustive	110	58	58	2	0.0344828
CP017814	complement(172106)	Exhaustive	111	51	51	2	0.0392157
CP017814	172385	Exhaustive	113	53	52	2	0.0384615
CP017814	172426	Exhaustive	106	47	47	2	0.0425532
CP017814	complement(173123)	Exhaustive	106	59	59	2	0.0338983
CP017814	complement(173225)	Exhaustive	117	63	63	2	0.031746
CP017814	173505	Exhaustive	115	48	48	2	0.0416667
CP017814	173610	Exhaustive	107	50	50	2	0.04
CP017814	complement(173690)	Exhaustive	111	51	51	2	0.0392157
CP017814	173699	Exhaustive	113	62	62	2	0.0322581
CP017814	173923	Exhaustive	109	55	55	2	0.0363636
CP017814	173968	Exhaustive	108	54	54	2	0.037037
CP017814	complement(174278)	Exhaustive	120	48	48	2	0.0416667
CP017814	174288	Exhaustive	120	73	73	2	0.0273973
CP017814	174297	Exhaustive	121	74	74	2	0.027027
CP017814	174300	Exhaustive	121	74	74	2	0.027027
CP017814	174345	Exhaustive	108	62	62	2	0.0322581
CP017814	174352	Exhaustive	108	63	63	2	0.031746
CP017814	174355	Exhaustive	108	63	63	2	0.031746
CP017814	174373	Exhaustive	105	61	61	2	0.0327869
CP017814	174377	Exhaustive	105	60	60	2	0.0333333
CP017814	174467	Exhaustive	98	48	48	2	0.0416667
CP017814	174494	Exhaustive	105	50	50	2	0.04
CP017814	174506	Exhaustive	107	51	50	2	0.04
CP017814	174561	Exhaustive	110	54	54	2	0.037037
CP017814	174580	Exhaustive	115	54	54	2	0.037037
CP017814	174581	Exhaustive	115	54	54	2	0.037037
CP017814	174582	Exhaustive	115	53	53	3	0.0566038
CP017814	174949	Exhaustive	124	60	60	2	0.0333333
CP017814	complement(175001)	Exhaustive	126	63	63	2	0.031746
CP017814	175492	Exhaustive	116	60	60	2	0.0333333
CP017814	complement(175960)	Exhaustive	120	60	60	2	0.0333333
CP017814	176100	Exhaustive	132	72	72	2	0.0277778
CP017814	176962	Exhaustive	112	52	52	2	0.0384615
CP017814	complement(177096)	Exhaustive	127	63	63	2	0.031746
CP017814	177331	Exhaustive	119	67	67	2	0.0298507
CP017814	complement(178159)	Exhaustive	101	16	16	2	0.125
CP017814	complement(179771)	Exhaustive	106	63	63	2	0.031746
CP017814	complement(179794)	Exhaustive	104	60	60	2	0.0333333
CP017814	180071	Exhaustive	118	75	75	2	0.0266667
CP017814	180665	Exhaustive	158	93	93	2	0.0215054
CP017814	complement(180690)	Exhaustive	150	66	66	3	0.0454545
CP017814	complement(180785)	Exhaustive	152	73	73	4	0.0547945
CP017814	180805	Exhaustive	150	77	76	3	0.0394737
CP017814	180858	Exhaustive	147	73	73	3	0.0410959
CP017814	complement(180885)	Exhaustive	133	66	66	2	0.030303
CP017814	complement(180902)	Exhaustive	132	64	64	2	0.03125
CP017814	complement(180944)	Exhaustive	114	57	57	2	0.0350877
CP017814	complement(180953)	Exhaustive	114	58	58	2	0.0344828
CP017814	180965	Exhaustive	118	60	60	3	0.05
CP017814	181011	Exhaustive	122	60	60	2	0.0333333
CP017814	181082	Exhaustive	128	67	67	2	0.0298507
CP017814	181314	Exhaustive	89	46	45	2	0.0444444
CP017814	181323	Exhaustive	90	48	48	2	0.0416667
CP017814	181348	Exhaustive	87	41	41	2	0.0487805
CP017814	181450	Exhaustive	103	47	47	2	0.0425532
CP017814	182775	Exhaustive	76	35	35	2	0.0571429
CP017814	complement(183214)	Exhaustive	96	53	53	2	0.0377358
CP017814	complement(183675)	Exhaustive	101	56	56	2	0.0357143
CP017814	complement(183756)	Exhaustive	96	42	42	2	0.047619
CP017814	183994	Exhaustive	92	58	58	2	0.0344828
CP017814	complement(184157)	Exhaustive	107	49	49	2	0.0408163
CP017814	184198	Exhaustive	110	58	58	2	0.0344828
CP017814	complement(184455)	Exhaustive	104	75	75	2	0.0266667
CP017814	184868	Exhaustive	129	47	47	2	0.0425532
CP017814	complement(185002)	Exhaustive	115	83	83	2	0.0240964
CP017814	185170	Exhaustive	113	22	22	2	0.0909091
CP017814	complement(185226)	Exhaustive	104	85	85	2	0.0235294
CP017814	complement(185455)	Exhaustive	97	66	66	2	0.030303
CP017814	complement(185563)	Exhaustive	110	61	61	2	0.0327869
CP017814	185602	Exhaustive	118	56	56	2	0.0357143
CP017814	complement(185720)	Exhaustive	119	62	62	2	0.0322581
CP017814	185809	Exhaustive	106	48	48	2	0.0416667
CP017814	186620	Exhaustive	117	56	56	2	0.0357143
CP017814	186705	Exhaustive	116	54	54	2	0.037037
CP017814	186771	Exhaustive	129	63	63	2	0.031746
CP017814	186828	Exhaustive	131	62	62	2	0.0322581
CP017814	complement(187195)	Exhaustive	129	70	70	2	0.0285714
CP017814	complement(187467)	Exhaustive	117	59	59	2	0.0338983
CP017814	complement(188132)	Exhaustive	116	78	78	2	0.025641
CP017814	complement(188171)	Exhaustive	117	76	76	2	0.0263158
CP017814	complement(188187)	Exhaustive	114	70	70	3	0.0428571
CP017814	188195	Exhaustive	116	44	44	2	0.0454545
CP017814	188484	Exhaustive	122	93	93	3	0.0322581
CP017814	188519	Exhaustive	118	82	82	3	0.0365854
CP017814	complement(188928)	Exhaustive	109	57	57	2	0.0350877
CP017814	complement(189010)	Exhaustive	82	39	39	2	0.0512821
CP017814	189546	Exhaustive	115	60	60	2	0.0333333
CP017814	189998	Exhaustive	108	65	65	2	0.0307692
CP017814	complement(190103)	Exhaustive	116	58	58	3	0.0517241
CP017814	190340	Exhaustive	142	64	64	2	0.03125
CP017814	190365	Exhaustive	145	69	69	3	0.0434783
CP017814	190542	Exhaustive	120	58	58	2	0.0344828
CP017814	190544	Exhaustive	121	59	59	3	0.0508475
CP017814	complement(190550)	Exhaustive	123	62	62	2	0.0322581
CP017814	190619	Exhaustive	107	59	59	2	0.0338983
CP017814	complement(190874)	Exhaustive	132	64	64	2	0.03125
CP017814	191050	Exhaustive	141	59	59	2	0.0338983
CP017814	191577	Exhaustive	118	47	47	2	0.0425532
CP017814	192110	Exhaustive	96	72	72	2	0.0277778
CP017814	complement(192661)	Exhaustive	107	35	35	2	0.0571429
CP017814	192832	Exhaustive	119	74	74	2	0.027027
CP017814	192837	Exhaustive	117	72	72	2	0.0277778
CP017814	192962	Exhaustive	105	64	64	2	0.03125
CP017814	193080	Exhaustive	95	52	52	2	0.0384615
CP017814	complement(193085)	Exhaustive	97	43	43	2	0.0465116
CP017814	193091	Exhaustive	98	53	53	2	0.0377358
CP017814	193231	Exhaustive	90	45	45	2	0.0444444
CP017814	complement(193265)	Exhaustive	90	46	46	2	0.0434783
CP017814	193420	Exhaustive	81	33	33	2	0.0606061
CP017814	193426	Exhaustive	83	36	36	2	0.0555556
CP017814	193429	Exhaustive	84	37	37	2	0.0540541
CP017814	193441	Exhaustive	90	38	38	2	0.0526316
CP017814	193446	Exhaustive	90	38	38	2	0.0526316
CP017814	193447	Exhaustive	90	38	38	2	0.0526316
CP017814	193450	Exhaustive	82	36	36	2	0.0555556
CP017814	complement(193556)	Exhaustive	105	69	69	2	0.0289855
CP017814	193633	Exhaustive	110	40	40	2	0.05
CP017814	complement(193634)	Exhaustive	110	70	70	2	0.0285714
CP017814	complement(194314)	Exhaustive	120	66	65	3	0.0461538
CP017814	complement(194440)	Exhaustive	113	54	54	2	0.037037
CP017814	194529	Exhaustive	105	60	60	2	0.0333333
CP017814	complement(194786)	Exhaustive	114	57	57	2	0.0350877
CP017814	complement(194893)	Exhaustive	111	52	52	2	0.0384615
CP017814	complement(194989)	Exhaustive	110	49	49	2	0.0408163
CP017814	complement(195119)	Exhaustive	121	48	48	2	0.0416667
CP017814	complement(195414)	Exhaustive	95	57	57	2	0.0350877
CP017814	complement(195545)	Exhaustive	118	67	67	2	0.0298507
CP017814	complement(195655)	Exhaustive	125	60	60	4	0.0666667
CP017814	195897	Exhaustive	107	63	63	2	0.031746
CP017814	195926	Exhaustive	107	61	61	2	0.0327869
CP017814	195967	Exhaustive	113	60	60	2	0.0333333
CP017814	196007	Exhaustive	121	65	65	2	0.0307692
CP017814	complement(196359)	Exhaustive	104	39	39	2	0.0512821
CP017814	complement(196361)	Exhaustive	103	39	39	2	0.0512821
CP017814	complement(196667)	Exhaustive	94	48	48	2	0.0416667
CP017814	196693	Exhaustive	99	45	45	3	0.0666667
CP017814	complement(196830)	Exhaustive	119	74	74	2	0.027027
CP017814	complement(196837)	Exhaustive	122	75	75	2	0.0266667
CP017814	complement(196953)	Exhaustive	108	74	74	2	0.027027
CP017814	complement(196956)	Exhaustive	108	74	73	2	0.0273973
CP017814	197210	Exhaustive	114	53	53	2	0.0377358
CP017814	197708	Exhaustive	122	79	79	2	0.0253165
CP017814	198260	Exhaustive	117	75	75	3	0.04
CP017814	complement(198282)	Exhaustive	126	45	45	2	0.0444444
CP017814	198353	Exhaustive	129	78	78	2	0.025641
CP017814	complement(198408)	Exhaustive	130	52	52	2	0.0384615
CP017814	198490	Exhaustive	119	65	64	2	0.03125
CP017814	complement(198564)	Exhaustive	114	51	51	2	0.0392157
CP017814	complement(198576)	Exhaustive	112	49	49	2	0.0408163
CP017814	complement(199026)	Exhaustive	102	55	55	2	0.0363636
CP017814	complement(199475)	Exhaustive	111	71	71	2	0.028169
CP017814	complement(199486)	Exhaustive	112	73	73	2	0.0273973
CP017814	complement(199501)	Exhaustive	109	72	72	2	0.0277778
CP017814	complement(199935)	Exhaustive	98	33	33	2	0.0606061
CP017814	complement(199946)	Exhaustive	93	30	30	2	0.0666667
CP017814	complement(200140)	Exhaustive	79	43	43	2	0.0465116
CP017814	200160	Exhaustive	79	35	35	2	0.0571429
CP017814	complement(200333)	Exhaustive	96	52	52	2	0.0384615
CP017814	complement(200390)	Exhaustive	101	58	56	3	0.0535714
CP017814	200895	Exhaustive	102	70	70	2	0.0285714
CP017814	complement(201026)	Exhaustive	79	15	15	2	0.133333
CP017814	201475	Exhaustive	111	98	98	2	0.0204082
CP017814	201561	Exhaustive	115	91	91	2	0.021978
CP017814	201563	Exhaustive	114	90	90	3	0.0333333
CP017814	201636	Exhaustive	115	87	87	2	0.0229885
CP017814	201717	Exhaustive	129	87	87	2	0.0229885
CP017814	201819	Exhaustive	127	81	81	2	0.0246914
CP017814	201824	Exhaustive	128	81	81	2	0.0246914
CP017814	201830	Exhaustive	124	78	78	2	0.025641
CP017814	complement(201901)	Exhaustive	128	46	46	2	0.0434783
CP017814	complement(201904)	Exhaustive	132	50	50	2	0.04
CP017814	complement(201911)	Exhaustive	133	50	50	2	0.04
CP017814	202049	Exhaustive	129	80	80	2	0.025
CP017814	202092	Exhaustive	129	74	74	2	0.027027
CP017814	complement(202116)	Exhaustive	123	54	54	2	0.037037
CP017814	complement(202166)	Exhaustive	131	55	55	2	0.0363636
CP017814	202281	Exhaustive	143	72	72	2	0.0277778
CP017814	complement(202397)	Exhaustive	143	85	85	2	0.0235294
CP017814	complement(202454)	Exhaustive	146	88	88	3	0.0340909
CP017814	complement(202463)	Exhaustive	148	88	88	2	0.0227273
CP017814	complement(202623)	Exhaustive	135	83	83	2	0.0240964
CP017814	complement(202797)	Exhaustive	104	60	60	2	0.0333333
CP017814	complement(202846)	Exhaustive	106	65	65	2	0.0307692
CP017814	complement(202899)	Exhaustive	99	60	60	2	0.0333333
CP017814	203060	Exhaustive	102	33	33	2	0.0606061
CP017814	complement(203148)	Exhaustive	91	56	55	2	0.0363636
CP017814	complement(203157)	Exhaustive	88	55	55	2	0.0363636
CP017814	203283	Exhaustive	94	41	41	2	0.0487805
CP017814	203311	Exhaustive	97	50	50	2	0.04
CP017814	203398	Exhaustive	117	68	68	2	0.0294118
CP017814	complement(203399)	Exhaustive	116	49	49	2	0.0408163
CP017814	203437	Exhaustive	127	71	70	2	0.0285714
CP017814	204013	Exhaustive	106	57	57	2	0.0350877
CP017814	204109	Exhaustive	111	57	57	2	0.0350877
CP017814	204172	Exhaustive	108	60	60	2	0.0333333
CP017814	complement(204189)	Exhaustive	113	53	53	2	0.0377358
CP017814	204266	Exhaustive	112	62	62	2	0.0322581
CP017814	204348	Exhaustive	117	67	67	3	0.0447761
CP017814	complement(205582)	Exhaustive	117	66	66	2	0.030303
CP017814	complement(205732)	Exhaustive	124	80	80	2	0.025
CP017814	complement(205885)	Exhaustive	104	60	60	2	0.0333333
CP017814	206565	Exhaustive	105	55	55	2	0.0363636
CP017814	206937	Exhaustive	103	62	62	2	0.0322581
CP017814	206961	Exhaustive	102	63	63	2	0.031746
CP017814	206981	Exhaustive	103	62	62	2	0.0322581
CP017814	complement(207303)	Exhaustive	123	48	48	2	0.0416667
CP017814	207662	Exhaustive	110	59	59	2	0.0338983
CP017814	208479	Exhaustive	101	75	75	2	0.0266667
CP017814	208550	Exhaustive	117	90	89	2	0.0224719
CP017814	208656	Exhaustive	141	103	103	2	0.0194175
CP017814	208941	Exhaustive	88	55	55	2	0.0363636
CP017814	complement(209017)	Exhaustive	96	46	46	2	0.0434783
CP017814	complement(209095)	Exhaustive	88	50	50	2	0.04
CP017814	209966	Exhaustive	134	102	102	2	0.0196078
CP017814	210269	Exhaustive	103	68	68	2	0.0294118
CP017814	210294	Exhaustive	107	72	72	2	0.0277778
CP017814	210296	Exhaustive	107	72	72	2	0.0277778
CP017814	210314	Exhaustive	104	68	68	3	0.0441176
CP017814	210317	Exhaustive	105	66	66	2	0.030303
CP017814	210377	Exhaustive	114	69	69	2	0.0289855
CP017814	210393	Exhaustive	111	69	69	2	0.0289855
CP017814	210395	Exhaustive	112	70	70	2	0.0285714
CP017814	210697	Exhaustive	101	58	58	2	0.0344828
CP017814	210932	Exhaustive	100	49	49	2	0.0408163
CP017814	complement(211066)	Exhaustive	119	63	63	2	0.031746
CP017814	complement(211673)	Exhaustive	92	47	47	2	0.0425532
CP017814	212180	Exhaustive	107	51	51	2	0.0392157
CP017814	212414	Exhaustive	121	70	70	2	0.0285714
CP017814	212435	Exhaustive	119	70	70	2	0.0285714
CP017814	complement(212693)	Exhaustive	119	50	50	2	0.04
CP017814	complement(212840)	Exhaustive	115	48	48	2	0.0416667
CP017814	212867	Exhaustive	114	68	68	5	0.0735294
CP017814	212995	Exhaustive	108	56	56	2	0.0357143
CP017814	213203	Exhaustive	121	44	44	2	0.0454545
CP017814	complement(213261)	Exhaustive	134	82	82	2	0.0243902
CP017814	213281	Exhaustive	135	53	53	2	0.0377358
CP017814	213286	Exhaustive	131	51	51	2	0.0392157
CP017814	213305	Exhaustive	133	52	52	2	0.0384615
CP017814	213310	Exhaustive	135	51	51	2	0.0392157
CP017814	complement(213311)	Exhaustive	135	84	84	2	0.0238095
CP017814	213336	Exhaustive	127	46	46	2	0.0434783
CP017814	complement(213339)	Exhaustive	128	82	82	3	0.0365854
CP017814	213800	Exhaustive	111	39	39	2	0.0512821
CP017814	complement(213837)	Exhaustive	113	70	70	2	0.0285714
CP017814	213922	Exhaustive	126	59	59	2	0.0338983
CP017814	complement(213979)	Exhaustive	126	66	66	3	0.0454545
CP017814	complement(214871)	Exhaustive	119	68	68	3	0.0441176
CP017814	complement(215047)	Exhaustive	130	67	67	2	0.0298507
CP017814	215133	Exhaustive	123	62	62	2	0.0322581
CP017814	complement(215137)	Exhaustive	120	60	60	2	0.0333333
CP017814	complement(215147)	Exhaustive	122	62	62	2	0.0322581
CP017814	complement(215239)	Exhaustive	110	56	56	2	0.0357143
CP017814	215535	Exhaustive	148	86	86	2	0.0232558
CP017814	215567	Exhaustive	136	84	84	2	0.0238095
CP017814	complement(215782)	Exhaustive	124	59	59	2	0.0338983
CP017814	complement(215929)	Exhaustive	112	56	56	2	0.0357143
CP017814	216006	Exhaustive	115	61	61	2	0.0327869
CP017814	216053	Exhaustive	123	67	67	2	0.0298507
CP017814	216377	Exhaustive	97	44	44	2	0.0454545
CP017814	complement(216748)	Exhaustive	94	61	61	2	0.0327869
CP017814	216803	Exhaustive	92	36	36	2	0.0555556
CP017814	216866	Exhaustive	101	42	42	3	0.0714286
CP017814	complement(216883)	Exhaustive	98	54	54	2	0.037037
CP017814	216906	Exhaustive	96	43	43	2	0.0465116
CP017814	216933	Exhaustive	93	46	46	2	0.0434783
CP017814	complement(217102)	Exhaustive	106	58	58	2	0.0344828
CP017814	complement(217109)	Exhaustive	109	61	61	2	0.0327869
CP017814	complement(217120)	Exhaustive	111	59	59	2	0.0338983
CP017814	complement(217122)	Exhaustive	112	60	60	2	0.0333333
CP017814	complement(217126)	Exhaustive	112	60	60	2	0.0333333
CP017814	complement(217128)	Exhaustive	112	60	60	3	0.05
CP017814	complement(217135)	Exhaustive	115	60	60	2	0.0333333
CP017814	complement(217143)	Exhaustive	114	61	61	2	0.0327869
CP017814	complement(217146)	Exhaustive	114	60	60	2	0.0333333
CP017814	complement(217226)	Exhaustive	129	78	78	2	0.025641
CP017814	complement(217562)	Exhaustive	133	44	44	2	0.0454545
CP017814	complement(217614)	Exhaustive	139	48	48	3	0.0625
CP017814	217629	Exhaustive	145	99	99	3	0.030303
CP017814	217633	Exhaustive	144	99	99	2	0.020202
CP017814	complement(217758)	Exhaustive	147	58	58	2	0.0344828
CP017814	complement(217761)	Exhaustive	148	60	60	2	0.0333333
CP017814	complement(217782)	Exhaustive	145	61	61	2	0.0327869
CP017814	217797	Exhaustive	142	82	82	3	0.0365854
CP017814	217891	Exhaustive	129	67	67	2	0.0298507
CP017814	complement(217983)	Exhaustive	133	75	75	2	0.0266667
CP017814	complement(218342)	Exhaustive	110	47	47	2	0.0425532
CP017814	complement(218906)	Exhaustive	110	52	52	2	0.0384615
CP017814	complement(218928)	Exhaustive	111	57	57	2	0.0350877
CP017814	complement(219330)	Exhaustive	114	70	70	2	0.0285714
CP017814	complement(219574)	Exhaustive	96	59	59	2	0.0338983
CP017814	complement(220095)	Exhaustive	124	44	44	3	0.0681818
CP017814	complement(220215)	Exhaustive	146	69	69	2	0.0289855
CP017814	220500	Exhaustive	124	76	76	2	0.0263158
CP017814	complement(220802)	Exhaustive	109	52	52	3	0.0576923
CP017814	221012	Exhaustive	115	60	60	2	0.0333333
CP017814	complement(221299)	Exhaustive	107	54	54	2	0.037037
CP017814	complement(221417)	Exhaustive	119	57	57	2	0.0350877
CP017814	222429	Exhaustive	118	69	69	3	0.0434783
CP017814	222485	Exhaustive	117	63	63	2	0.031746
CP017814	complement(223030)	Exhaustive	98	34	34	2	0.0588235
CP017814	223118	Exhaustive	118	79	79	2	0.0253165
CP017814	223575	Exhaustive	109	66	66	2	0.030303
CP017814	223586	Exhaustive	111	68	68	2	0.0294118
CP017814	223599	Exhaustive	113	71	71	2	0.028169
CP017814	223605	Exhaustive	112	71	71	2	0.028169
CP017814	224265	Exhaustive	119	71	71	2	0.028169
CP017814	224355	Exhaustive	126	78	78	2	0.025641
CP017814	complement(224728)	Exhaustive	106	48	48	2	0.0416667
CP017814	225701	Exhaustive	88	41	41	2	0.0487805
CP017814	complement(227082)	Exhaustive	113	59	59	3	0.0508475
CP017814	227210	Exhaustive	106	54	54	2	0.037037
CP017814	complement(227332)	Exhaustive	110	64	64	2	0.03125
CP017814	complement(227372)	Exhaustive	109	61	61	2	0.0327869
CP017814	227695	Exhaustive	114	70	70	2	0.0285714
CP017814	228373	Exhaustive	124	62	62	2	0.0322581
CP017814	complement(228960)	Exhaustive	108	56	56	2	0.0357143
CP017814	complement(229065)	Exhaustive	115	60	60	2	0.0333333
CP017814	complement(229105)	Exhaustive	121	67	67	2	0.0298507
CP017814	229115	Exhaustive	123	55	55	2	0.0363636
CP017814	229248	Exhaustive	134	62	62	2	0.0322581
CP017814	229299	Exhaustive	135	70	70	2	0.0285714
CP017814	complement(229421)	Exhaustive	132	61	61	2	0.0327869
CP017814	complement(229439)	Exhaustive	134	59	58	4	0.0689655
CP017814	229698	Exhaustive	135	64	64	2	0.03125
CP017814	230444	Exhaustive	105	47	47	2	0.0425532
CP017814	complement(230609)	Exhaustive	95	54	54	2	0.037037
CP017814	complement(230758)	Exhaustive	88	58	58	2	0.0344828
CP017814	231677	Exhaustive	141	87	87	2	0.0229885
CP017814	complement(231910)	Exhaustive	132	77	77	2	0.025974
CP017814	232077	Exhaustive	133	64	64	2	0.03125
CP017814	complement(232114)	Exhaustive	126	67	67	2	0.0298507
CP017814	232269	Exhaustive	131	67	67	2	0.0298507
CP017814	complement(232351)	Exhaustive	123	61	61	2	0.0327869
CP017814	232439	Exhaustive	135	68	68	2	0.0294118
CP017814	complement(232609)	Exhaustive	143	70	70	2	0.0285714
CP017814	complement(232664)	Exhaustive	132	55	55	2	0.0363636
CP017814	232809	Exhaustive	136	74	74	2	0.027027
CP017814	complement(233305)	Exhaustive	97	51	51	2	0.0392157
CP017814	233313	Exhaustive	97	45	45	2	0.0444444
CP017814	complement(233366)	Exhaustive	94	58	58	2	0.0344828
CP017814	complement(233430)	Exhaustive	73	54	54	4	0.0740741
CP017814	complement(234664)	Exhaustive	36	23	23	2	0.0869565
CP017814	complement(235482)	Exhaustive	98	31	31	2	0.0645161
CP017814	235574	Exhaustive	110	59	59	2	0.0338983
CP017814	complement(235947)	Exhaustive	117	86	85	2	0.0235294
CP017814	complement(236119)	Exhaustive	114	73	73	2	0.0273973
CP017814	complement(236123)	Exhaustive	113	73	73	2	0.0273973
CP017814	complement(236327)	Exhaustive	100	59	59	2	0.0338983
CP017814	complement(236403)	Exhaustive	105	65	65	2	0.0307692
CP017814	complement(236771)	Exhaustive	97	46	46	2	0.0434783
CP017814	236820	Exhaustive	92	46	46	2	0.0434783
CP017814	237065	Exhaustive	105	60	60	2	0.0333333
CP017814	237079	Exhaustive	103	60	60	2	0.0333333
CP017814	complement(237187)	Exhaustive	106	42	42	2	0.047619
CP017814	237224	Exhaustive	106	54	54	2	0.037037
CP017814	237251	Exhaustive	113	58	58	2	0.0344828
CP017814	complement(237255)	Exhaustive	112	55	55	2	0.0363636
CP017814	complement(237357)	Exhaustive	117	61	61	2	0.0327869
CP017814	complement(237371)	Exhaustive	114	64	64	2	0.03125
CP017814	complement(237410)	Exhaustive	110	65	64	2	0.03125
CP017814	complement(237468)	Exhaustive	114	61	61	2	0.0327869
CP017814	complement(237916)	Exhaustive	123	61	61	2	0.0327869
CP017814	complement(237939)	Exhaustive	120	59	59	2	0.0338983
CP017814	complement(238034)	Exhaustive	106	61	61	3	0.0491803
CP017814	238076	Exhaustive	99	46	46	2	0.0434783
CP017814	238368	Exhaustive	108	59	59	2	0.0338983
CP017814	239497	Exhaustive	120	75	75	2	0.0266667
CP017814	complement(239519)	Exhaustive	121	45	45	2	0.0444444
CP017814	239727	Exhaustive	117	64	64	2	0.03125
CP017814	complement(239755)	Exhaustive	115	56	56	2	0.0357143
CP017814	complement(239841)	Exhaustive	114	56	56	2	0.0357143
CP017814	239878	Exhaustive	122	66	66	2	0.030303
CP017814	240144	Exhaustive	113	41	41	2	0.0487805
CP017814	complement(240323)	Exhaustive	130	94	94	2	0.0212766
CP017814	complement(240747)	Exhaustive	102	74	73	2	0.0273973
CP017814	complement(240821)	Exhaustive	99	68	68	3	0.0441176
CP017814	241152	Exhaustive	114	52	52	2	0.0384615
CP017814	241157	Exhaustive	109	50	50	2	0.04
CP017814	241271	Exhaustive	114	57	57	2	0.0350877
CP017814	241274	Exhaustive	112	56	56	2	0.0357143
CP017814	complement(241367)	Exhaustive	108	51	50	3	0.06
CP017814	241398	Exhaustive	105	54	54	2	0.037037
CP017814	complement(241528)	Exhaustive	87	42	42	2	0.047619
CP017814	complement(241620)	Exhaustive	106	54	54	2	0.037037
CP017814	complement(241698)	Exhaustive	104	50	50	2	0.04
CP017814	241827	Exhaustive	120	68	68	2	0.0294118
CP017814	241830	Exhaustive	120	69	69	2	0.0289855
CP017814	242018	Exhaustive	122	88	88	2	0.0227273
CP017814	242177	Exhaustive	135	87	87	4	0.045977
CP017814	complement(242634)	Exhaustive	113	53	53	2	0.0377358
CP017814	complement(242696)	Exhaustive	123	55	55	2	0.0363636
CP017814	complement(242768)	Exhaustive	105	38	38	2	0.0526316
CP017814	complement(242805)	Exhaustive	106	31	31	2	0.0645161
CP017814	complement(242841)	Exhaustive	98	27	27	2	0.0740741
CP017814	complement(242879)	Exhaustive	93	26	26	2	0.0769231
CP017814	complement(242880)	Exhaustive	94	26	26	2	0.0769231
CP017814	complement(242885)	Exhaustive	94	27	27	2	0.0740741
CP017814	complement(242886)	Exhaustive	94	27	27	2	0.0740741
CP017814	complement(242887)	Exhaustive	95	28	28	2	0.0714286
CP017814	complement(242892)	Exhaustive	93	28	28	2	0.0714286
CP017814	complement(242894)	Exhaustive	93	28	28	2	0.0714286
CP017814	complement(242895)	Exhaustive	93	28	28	2	0.0714286
CP017814	complement(242896)	Exhaustive	93	27	27	2	0.0740741
CP017814	complement(242898)	Exhaustive	92	27	27	2	0.0740741
CP017814	complement(242935)	Exhaustive	100	26	26	2	0.0769231
CP017814	complement(243036)	Exhaustive	97	35	35	2	0.0571429
CP017814	complement(243072)	Exhaustive	96	39	39	2	0.0512821
CP017814	243708	Exhaustive	103	89	89	2	0.0224719
CP017814	complement(243951)	Exhaustive	152	61	61	3	0.0491803
CP017814	complement(243960)	Exhaustive	151	63	63	3	0.047619
CP017814	244031	Exhaustive	139	81	81	2	0.0246914
CP017814	complement(244032)	Exhaustive	138	58	58	2	0.0344828
CP017814	complement(244171)	Exhaustive	126	55	55	3	0.0545455
CP017814	244222	Exhaustive	108	57	57	2	0.0350877
CP017814	complement(244272)	Exhaustive	106	52	52	2	0.0384615
[truncated: 247,114+ more rows]

## Sheet: 0 HPI R2
Chromosome	Region	Name	Total coverage	Strand coverage	Context coverage	Methylated coverage	Methylation level
[truncated: 185,585 more rows]

[truncated: 2 more sheets: 0 HPI R3, hotspot t-tests]
