# Supplementary material for: Recombination and transposition drive genomic structural variation potentially impacting life history traits in a host-generalist fungal plant pathogen
Source: BMC Biol. 2025 Apr 28;23:110. doi: 10.1186/s12915-025-02179-x (PMC12036203; doi:10.1186/s12915-025-02179-x)
Supplement: Supplementary file 11 — Additional file 11: Supplementary Table 6. Results of Dunn’s post hoc test to determine whether LTR transposons were significantly closer to structural variants across all genomes than other transposons. Transposon classifications are taken from EDTA. [file 12915_2025_2179_MOESM11_ESM.xlsx]

## Sheet: Supplementary Table 6
Supplementary Table 6. Results of a Kruskal-Wallis test to determine whether LTR transposons were significantly closer to structural variants across all genomes than other transposons. Transposon classifications are taken from EDTA.
LTR_TYPE	DNA/DTA	DNA/DTC	DNA/DTH	DNA/DTM	DNA/DTT	HELITRON	MITE/DTA	MITE/DTC	MITE/DTH	MITE/DTM
Copia	0.3876	0	0	0	0	0	0.225	0	0	0
Gypsy	0.0932	0	0	0	0	0	0.0124	0	0	0
Unknown	0.0816	0	0.0002	0	0	0	0.049	0	0	0
