# Supplementary material for: Recombination and transposition drive genomic structural variation potentially impacting life history traits in a host-generalist fungal plant pathogen
Source: BMC Biol. 2025 Apr 28;23:110. doi: 10.1186/s12915-025-02179-x (PMC12036203; doi:10.1186/s12915-025-02179-x)
Supplement: Supplementary file 12 — Additional file 12: Supplementary Table 7. Transposable element content of the 24 Sclerotinia sclerotiorum genomes based on EDTA annotations. [file 12915_2025_2179_MOESM12_ESM.xlsx]

## Sheet: Supplementary Table 7
Supplementary Table 7. Transposable element content of the 24 Sclerotinia sclerotiorum genomes based on EDTA annotations.
STRAIN	PERCENT_TRANSPOSON
AB19	6.29
AB29	5.57
AB7	6.72
CU10.12	6.07
CU10.17	6.55
CU10.20	6.6
CU10.4	6.11
CU10.7	6.56
CU11.19	6.2
CU11.7	6.91
CU6.1	5.88
CU8.24	5.96
CU8.30	6.54
EV9	6.08
HE33	6.62
LI16	5.51
MB35	6.37
MB52	6.77
MB61	6.35
P2	6.67
R19	6.5
SK14	6.33
SK35	6.7
#321	6.56
1980	6.29
