# Supplementary material for: Recombination and transposition drive genomic structural variation potentially impacting life history traits in a host-generalist fungal plant pathogen
Source: BMC Biol. 2025 Apr 28;23:110. doi: 10.1186/s12915-025-02179-x (PMC12036203; doi:10.1186/s12915-025-02179-x)
Supplement: Supplementary file 18 — Additional file 18: Supplementary Table 13. A Results of a GWAS for 14 life history traits. B BLASTp hits for gene downstream of 48 bp InDel azoxystrobin QTL, which encodes a centrosomin. C BLASTp hits for gene upstream of 48 bp InDel azoxystrobin QTL, which encodes a protein with no known functional domains. [file 12915_2025_2179_MOESM18_ESM.xlsx]

## Sheet: Supplementary Table 13a
Supplementary Table 13a. Results of a GWAS for 14 life history traits.
VARIANT	CHROMOSOME	POSITION	P_VALUE	MINOR_ALLELE_FREQUENCY	OBSERVATIONS	BENJAMINI_HOCHBERG_PADJUSTED	EFFECT	TRAIT		CHROMOSOME	POSITION	REFERENCE	ALTERNATE	EFFECT	PERCENT_VARIANCE	GENE	IMPACT	P	P_BH_ADJUSTED	TRAIT	MAF	N_OBSERVATIONS
chr1-776	chr1	776	0.381084	0.101124	89	0.999996	0.10682	azoxystrobin		chr12	107298	ATCTACGGCGACTCTTCTAAGAGGGTTACTACAATAGCAAATGCGTCT	A	-0.465785	33.7902	sscle_12g087060;sscle_12g087070	upstream_gene_variant;upstream_gene_variant	3.8579e-10	1.61426e-05	azoxystrobin tolerance	0.41573	89
chr1-938	chr1	938	0.444252	0.494382	89	0.999996	0.0579022	azoxystrobin		chr12	585325	T	C	0.387348	22.0656	sscle_12g088360;sscle_12g088350;sscle_12g088370	upstream_gene_variant;upstream_gene_variant;downstream_gene_variant	22524.2	0.00465554	azoxystrobin tolerance	0.280899	89
chr1-5422	chr1	5422	0.144901	0.123596	89	0.999996	0.182179	azoxystrobin		chr3	1544944	G	T	0.735167	30.9053	sscle_03g026780;sscle_03g026750;sscle_03g026760;sscle_03g026770	upstream_gene_variant;downstream_gene_variant;downstream_gene_variant;downstream_gene_variant	4.32347e-10	9.97581e-06	camalexin tolerance	0.0918367	98
chr1-5515	chr1	5515	0.748679	0.168539	89	0.999996	0.032678	azoxystrobin		chr8	2191681	C	T	-0.911612	47.0371	sscle_08g068340	downstream_gene_variant	4.76821e-10	9.97581e-06	camalexin tolerance	0.0612245	98
chr1-5945	chr1	5945	0.780048	0.0674157	89	0.999996	-0.0401913	azoxystrobin		chr14	1553812	T	C	-0.359721	7.06602	sscle_14g101500;sscle_14g101510	downstream_gene_variant;downstream_gene_variant	5.00809e-07	0.00698511	camalexin tolerance	0.295918	98
chr1-7255	chr1	7255	0.861931	0.337079	89	0.999996	0.0152153	azoxystrobin		chr3	1097850	A	G	-0.483223	32.3	sscle_03g025400;sscle_03g025370;sscle_03g025380;sscle_03g025390	upstream_gene_variant;downstream_gene_variant;downstream_gene_variant;downstream_gene_variant	3.95765e-08	0.000828	total sclerotia weight	0.168539	89
chr1-7579	chr1	7579	0.904417	0.168539	89	0.999996	0.0125211	azoxystrobin		chr3	2994978	C	T	-0.495093	38.2522	sscle_03g030940;sscle_03g030950;sscle_03g030930	upstream_gene_variant;upstream_gene_variant;downstream_gene_variant	2.70352e-08	0.000828	total sclerotia weight	0.235955	89
chr1-11068	chr1	11068	0.824833	0.0674157	89	0.999996	0.0319871	azoxystrobin		chr4	2824807	C	CCCTCTCTTCTCCTCTCT	-0.465169	15.9349	sscle_04g040160;sscle_04g040170;sscle_04g040180	upstream_gene_variant;downstream_gene_variant;downstream_gene_variant	3.46118e-08	0.000482753	tebuconazole tolerance	0.175258	97
chr1-11072	chr1	11072	0.322886	0.0898876	89	0.999996	0.126632	azoxystrobin		chr5	1747213	A	C	0.533797	21.8508	sscle_05g045660;sscle_05g045670;sscle_05g045650	synonymous_variant;upstream_gene_variant;downstream_gene_variant	6.24166e-12	1.8962e-07	tebuconazole tolerance	0.340206	97
chr1-11275	chr1	11275	0.446874	0.0449438	89	0.999996	0.13997	azoxystrobin		chr11	903246	T	C	0.741073	42.5745	sscle_11g083600;sscle_11g083580;sscle_11g083590	upstream_gene_variant;downstream_gene_variant;downstream_gene_variant\	9.06339e-12	1.8962e-07	tebuconazole tolerance	0.113402	97
chr1-11481	chr1	11481	0.993351	0.134831	89	0.999996	-0.000928917	azoxystrobin		chr2	121737	A	G	-0.37944	16.5457	sscle_02g011940;sscle_02g011950	upstream_gene_variant;downstream_gene_variant	2.33267e-08	0.000976059	growth at 20 °C	0.489796	98
chr1-12477	chr1	12477	0.801793	0.0786517	89	0.999996	0.0347172	azoxystrobin		chr3	833079	C	T	-0.363248	15.2289	sscle_03g024560;sscle_03g024570;sscle_03g024590;sscle_03g024600;sscle_03g024610;sscle_03g024620;sscle_03g024630;sscle_03g024640	upstream_gene_variant;downstream_gene_variant;downstream_gene_variant;downstream_gene_variant;downstream_gene_variant;downstream_gene_variant;downstream_gene_variant;downstream_gene_variant	5.55228e-07	0.00599875	growth at 20 °C	0.326531	98
chr1-13525	chr1	13525	0.436253	0.168539	89	0.999996	-0.0763628	azoxystrobin		chr10	1858135	G	T	-0.420117	18.7257	sscle_10g080090;sscle_10g080100;sscle_10g080110	upstream_gene_variant;upstream_gene_variant;downstream_gene_variant	2.38798e-07	0.00499602	growth at 20 °C	0.22449	98
chr1-13913	chr1	13913	0.600464	0.426966	89	0.999996	0.0394635	azoxystrobin		chr12	109081	G	A	-0.410178	19.493	sscle_12g087060;sscle_12g087070;sscle_12g087050	upstream_gene_variant;upstream_gene_variant;downstream_gene_variant	5.73453e-07	0.00599875	growth at 20 °C	0.204082	98
chr1-16450	chr1	16450	0.943947	0.213483	89	0.999996	0.00628385	azoxystrobin		chr4	1040300	CCTCCTCTCCCCAATATCT	C	-0.945274	86.2893	sscle_04g035010;sscle_04g034990;sscle_04g035020;sscle_04g035000	disruptive_inframe_deletion;upstream_gene_variant;upstream_gene_variant;downstream_gene_variant	9.61802e-07	0.0402447	relative growth at 25 °C	0.060241	83
chr1-16888	chr1	16888	0.985592	0.0561798	89	0.999996	-0.00283704	azoxystrobin
chr1-18548	chr1	18548	0.487105	0.0561798	89	0.999996	-0.110528	azoxystrobin
chr1-18952	chr1	18952	0.714072	0.325843	89	0.999996	-0.0290411	azoxystrobin
chr1-19522	chr1	19522	0.266637	0.41573	89	0.999996	0.0815227	azoxystrobin
chr1-19820	chr1	19820	0.0505587	0.0786517	89	0.999996	0.26737	azoxystrobin
chr1-20080	chr1	20080	0.509512	0.269663	89	0.999996	0.0548279	azoxystrobin
chr1-20345	chr1	20345	0.797013	0.247191	89	0.999996	0.0221504	azoxystrobin
chr1-20992	chr1	20992	0.707736	0.41573	89	0.999996	0.0284428	azoxystrobin
chr1-21067	chr1	21067	0.819031	0.11236	89	0.999996	-0.0276343	azoxystrobin
chr1-21296	chr1	21296	0.784593	0.123596	89	0.999996	-0.0301349	azoxystrobin
chr1-22114	chr1	22114	0.179268	0.168539	89	0.999996	0.139463	azoxystrobin
chr1-22149	chr1	22149	0.0734545	0.134831	89	0.999996	-0.195824	azoxystrobin
chr1-22428	chr1	22428	0.397127	0.280899	89	0.999996	0.0760491	azoxystrobin
chr1-24245	chr1	24245	0.708901	0.359551	89	0.999996	-0.0284546	azoxystrobin
chr1-24589	chr1	24589	0.377673	0.337079	89	0.999996	-0.0685604	azoxystrobin
chr1-24710	chr1	24710	0.635507	0.11236	89	0.999996	-0.0557631	azoxystrobin
chr1-25646	chr1	25646	0.551284	0.179775	89	0.999996	0.0577091	azoxystrobin
chr1-26863	chr1	26863	0.620844	0.179775	89	0.999996	-0.0486514	azoxystrobin
chr1-27232	chr1	27232	0.80279	0.426966	89	0.999996	-0.0185385	azoxystrobin
chr1-27930	chr1	27930	0.647818	0.494382	89	0.999996	-0.0337372	azoxystrobin
chr1-29796	chr1	29796	0.620182	0.101124	89	0.999996	-0.0662684	azoxystrobin
chr1-30192	chr1	30192	0.91878	0.280899	89	0.999996	0.00825065	azoxystrobin
chr1-31638	chr1	31638	0.677957	0.0674157	89	0.999996	-0.0625523	azoxystrobin
chr1-32595	chr1	32595	0.876207	0.0898876	89	0.999996	0.0205815	azoxystrobin
chr1-32745	chr1	32745	0.49666	0.213483	89	0.999996	-0.0635191	azoxystrobin
chr1-33835	chr1	33835	0.552799	0.0898876	89	0.999996	0.0821824	azoxystrobin
chr1-33865	chr1	33865	0.363349	0.146067	89	0.999996	0.0978725	azoxystrobin
chr1-34208	chr1	34208	0.866906	0.314607	89	0.999996	0.0132857	azoxystrobin
chr1-36021	chr1	36021	0.474731	0.382022	89	0.999996	0.0546237	azoxystrobin
chr1-37624	chr1	37624	0.596414	0.494382	89	0.999996	0.0389386	azoxystrobin
chr1-37632	chr1	37632	0.502873	0.0674157	89	0.999996	0.0984482	azoxystrobin
chr1-38132	chr1	38132	0.226129	0.0786517	89	0.999996	-0.164878	azoxystrobin
chr1-39240	chr1	39240	0.890814	0.0786517	89	0.999996	-0.0186017	azoxystrobin
chr1-44885	chr1	44885	0.449846	0.0786517	89	0.999996	0.102912	azoxystrobin
chr1-46040	chr1	46040	0.296925	0.157303	89	0.999996	0.107831	azoxystrobin
chr1-46048	chr1	46048	0.93756	0.179775	89	0.999996	-0.00911065	azoxystrobin
chr1-46584	chr1	46584	0.284579	0.11236	89	0.999996	-0.122258	azoxystrobin
chr1-46804	chr1	46804	0.963387	0.157303	89	0.999996	-0.004687	azoxystrobin
chr1-47910	chr1	47910	0.645345	0.157303	89	0.999996	-0.0464919	azoxystrobin
chr1-48127	chr1	48127	0.87647	0.460674	89	0.999996	-0.011256	azoxystrobin
chr1-48266	chr1	48266	0.375928	0.191011	89	0.999996	0.0855557	azoxystrobin
chr1-49396	chr1	49396	0.218528	0.213483	89	0.999996	-0.115956	azoxystrobin
chr1-49589	chr1	49589	0.158873	0.146067	89	0.999996	-0.152997	azoxystrobin
chr1-49828	chr1	49828	0.0437324	0.0449438	89	0.999996	-0.361512	azoxystrobin
chr1-51310	chr1	51310	0.929929	0.0449438	89	0.999996	0.0158332	azoxystrobin
chr1-52311	chr1	52311	0.347963	0.0674157	89	0.999996	-0.137832	azoxystrobin
chr1-52320	chr1	52320	0.938009	0.0449438	89	0.999996	-0.0139441	azoxystrobin
chr1-52502	chr1	52502	0.150249	0.0674157	89	0.999996	-0.208786	azoxystrobin
chr1-52698	chr1	52698	0.713561	0.134831	89	0.999996	-0.0407357	azoxystrobin
chr1-53514	chr1	53514	0.749306	0.0561798	89	0.999996	0.0524687	azoxystrobin
chr1-53661	chr1	53661	0.187493	0.0674157	89	0.999996	-0.193667	azoxystrobin
chr1-53688	chr1	53688	0.66408	0.168539	89	0.999996	-0.0447658	azoxystrobin
chr1-56173	chr1	56173	0.465893	0.11236	89	0.999996	0.0866693	azoxystrobin
chr1-56268	chr1	56268	0.502389	0.134831	89	0.999996	0.073857	azoxystrobin
chr1-56351	chr1	56351	0.362373	0.0786517	89	0.999996	0.124448	azoxystrobin
chr1-56354	chr1	56354	0.46172	0.101124	89	0.999996	0.0909202	azoxystrobin
chr1-63030	chr1	63030	0.690116	0.303371	89	0.999996	0.0333848	azoxystrobin
chr1-63072	chr1	63072	0.46172	0.101124	89	0.999996	0.0909202	azoxystrobin
chr1-63298	chr1	63298	0.483285	0.0674157	89	0.999996	0.102517	azoxystrobin
chr1-64707	chr1	64707	0.293025	0.438202	89	0.999996	0.0888499	azoxystrobin
chr1-73057	chr1	73057	0.884673	0.168539	89	0.999996	0.0145145	azoxystrobin
chr1-73167	chr1	73167	0.285978	0.191011	89	0.999996	0.104617	azoxystrobin
chr1-73511	chr1	73511	0.101626	0.314607	89	0.999996	0.13678	azoxystrobin
chr1-75020	chr1	75020	0.129915	0.258427	89	0.999996	0.132336	azoxystrobin
chr1-75530	chr1	75530	0.540391	0.359551	89	0.999996	0.0511394	azoxystrobin
chr1-75799	chr1	75799	0.23417	0.0449438	89	0.999996	-0.211335	azoxystrobin
chr1-76158	chr1	76158	0.449604	0.0898876	89	0.999996	0.10268	azoxystrobin
chr1-76322	chr1	76322	0.893726	0.0898876	89	0.999996	0.0171289	azoxystrobin
chr1-76802	chr1	76802	0.391779	0.0786517	89	0.999996	-0.117349	azoxystrobin
chr1-76878	chr1	76878	0.196483	0.235955	89	0.999996	0.11684	azoxystrobin
chr1-76996	chr1	76996	0.263394	0.101124	89	0.999996	-0.139124	azoxystrobin
chr1-76997	chr1	76997	0.848423	0.0674157	89	0.999996	-0.0281692	azoxystrobin
chr1-77135	chr1	77135	0.171879	0.382022	89	0.999996	0.115594	azoxystrobin
chr1-77219	chr1	77219	0.288642	0.426966	89	0.999996	-0.0797095	azoxystrobin
chr1-77557	chr1	77557	0.347344	0.123596	89	0.999996	-0.103029	azoxystrobin
chr1-77605	chr1	77605	0.247979	0.325843	89	0.999996	-0.0894302	azoxystrobin
chr1-79339	chr1	79339	0.0866693	0.393258	89	0.999996	-0.12634	azoxystrobin
chr1-79676	chr1	79676	0.276166	0.247191	89	0.999996	-0.0939558	azoxystrobin
chr1-81946	chr1	81946	0.241271	0.179775	89	0.999996	0.117695	azoxystrobin
chr1-82108	chr1	82108	0.241271	0.179775	89	0.999996	0.117695	azoxystrobin
chr1-83436	chr1	83436	0.620134	0.325843	89	0.999996	0.0404003	azoxystrobin
chr1-83561	chr1	83561	0.327174	0.0898876	89	0.999996	-0.125454	azoxystrobin
chr1-83987	chr1	83987	0.7208	0.47191	89	0.999996	0.0260664	azoxystrobin
chr1-84770	chr1	84770	0.268985	0.247191	89	0.999996	0.100565	azoxystrobin
chr1-84981	chr1	84981	0.414098	0.460674	89	0.999996	0.0614949	azoxystrobin
chr1-84992	chr1	84992	0.255583	0.134831	89	0.999996	0.126189	azoxystrobin
chr1-85607	chr1	85607	0.761459	0.258427	89	0.999996	0.0275722	azoxystrobin
chr1-85678	chr1	85678	0.180692	0.0786517	89	0.999996	-0.184348	azoxystrobin
chr1-85826	chr1	85826	0.662599	0.134831	89	0.999996	0.0485918	azoxystrobin
chr1-85931	chr1	85931	0.62508	0.0449438	89	0.999996	0.0853788	azoxystrobin
chr1-86186	chr1	86186	0.702559	0.0674157	89	0.999996	0.0564932	azoxystrobin
chr1-86471	chr1	86471	0.995874	0.449438	89	0.999996	-0.000389231	azoxystrobin
chr1-86766	chr1	86766	0.271548	0.0674157	89	0.999996	-0.160631	azoxystrobin
chr1-86897	chr1	86897	0.354285	0.101124	89	0.999996	-0.113585	azoxystrobin
chr1-87011	chr1	87011	0.975796	0.483146	89	0.999996	-0.00225026	azoxystrobin
chr1-87223	chr1	87223	0.641125	0.359551	89	0.999996	0.0364868	azoxystrobin
chr1-88927	chr1	88927	0.268871	0.0449438	89	0.999996	-0.198149	azoxystrobin
chr1-89996	chr1	89996	0.723728	0.0786517	89	0.999996	0.0485696	azoxystrobin
chr1-92402	chr1	92402	0.617272	0.314607	89	0.999996	-0.0392116	azoxystrobin
chr1-92801	chr1	92801	0.651925	0.123596	89	0.999996	0.051561	azoxystrobin
chr1-93061	chr1	93061	0.979792	0.0561798	89	0.999996	0.00405299	azoxystrobin
chr1-93069	chr1	93069	0.87576	0.101124	89	0.999996	-0.0196952	azoxystrobin
chr1-96018	chr1	96018	0.457942	0.11236	89	0.999996	0.0889395	azoxystrobin
chr1-96362	chr1	96362	0.772684	0.202247	89	0.999996	-0.0273283	azoxystrobin
chr1-96364	chr1	96364	0.575379	0.47191	89	0.999996	-0.0411352	azoxystrobin
chr1-96684	chr1	96684	0.458951	0.101124	89	0.999996	-0.0925405	azoxystrobin
chr1-97211	chr1	97211	0.742725	0.0561798	89	0.999996	0.0531534	azoxystrobin
chr1-97556	chr1	97556	0.144266	0.382022	89	0.999996	-0.108809	azoxystrobin
chr1-97714	chr1	97714	0.537002	0.393258	89	0.999996	-0.0474215	azoxystrobin
chr1-98166	chr1	98166	0.461341	0.0786517	89	0.999996	0.101837	azoxystrobin
chr1-98754	chr1	98754	0.18361	0.280899	89	0.999996	0.117647	azoxystrobin
chr1-98995	chr1	98995	0.62271	0.393258	89	0.999996	-0.0363917	azoxystrobin
chr1-99757	chr1	99757	0.670885	0.168539	89	0.999996	-0.0436941	azoxystrobin
chr1-99952	chr1	99952	0.747408	0.314607	89	0.999996	0.0277133	azoxystrobin
chr1-101999	chr1	101999	0.400772	0.168539	89	0.999996	0.0855106	azoxystrobin
chr1-102465	chr1	102465	0.703838	0.370787	89	0.999996	-0.0283894	azoxystrobin
chr1-102651	chr1	102651	0.496395	0.325843	89	0.999996	0.0560753	azoxystrobin
chr1-102802	chr1	102802	0.988012	0.494382	89	0.999996	0.00109063	azoxystrobin
chr1-105268	chr1	105268	0.540586	0.0449438	89	0.999996	-0.109048	azoxystrobin
chr1-105321	chr1	105321	0.950624	0.269663	89	0.999996	0.00514595	azoxystrobin
chr1-105342	chr1	105342	0.186506	0.449438	89	0.999996	0.0979898	azoxystrobin
chr1-105432	chr1	105432	0.424444	0.134831	89	0.999996	0.088503	azoxystrobin
chr1-105642	chr1	105642	0.160537	0.235955	89	0.999996	-0.12943	azoxystrobin
chr1-105726	chr1	105726	0.949142	0.11236	89	0.999996	-0.00758773	azoxystrobin
chr1-105759	chr1	105759	0.14799	0.314607	89	0.999996	0.126575	azoxystrobin
chr1-105761	chr1	105761	0.353492	0.179775	89	0.999996	0.0936418	azoxystrobin
chr1-105774	chr1	105774	0.72326	0.280899	89	0.999996	0.0325199	azoxystrobin
chr1-105967	chr1	105967	0.231921	0.0561798	89	0.999996	-0.191989	azoxystrobin
chr1-106033	chr1	106033	0.458762	0.146067	89	0.999996	0.0797965	azoxystrobin
chr1-106075	chr1	106075	0.948191	0.292135	89	0.999996	-0.00581335	azoxystrobin
chr1-106156	chr1	106156	0.592868	0.483146	89	0.999996	0.0407392	azoxystrobin
chr1-106310	chr1	106310	0.834852	0.101124	89	0.999996	0.0257927	azoxystrobin
chr1-106891	chr1	106891	0.881902	0.0898876	89	0.999996	-0.0196193	azoxystrobin
chr1-107006	chr1	107006	0.468598	0.47191	89	0.999996	0.0577802	azoxystrobin
chr1-107131	chr1	107131	0.726076	0.179775	89	0.999996	-0.036049	azoxystrobin
chr1-107154	chr1	107154	0.58857	0.168539	89	0.999996	-0.0630269	azoxystrobin
chr1-107361	chr1	107361	0.390041	0.134831	89	0.999996	0.0955935	azoxystrobin
chr1-107530	chr1	107530	0.293645	0.11236	89	0.999996	0.124859	azoxystrobin
chr1-107593	chr1	107593	0.911811	0.449438	89	0.999996	0.00832159	azoxystrobin
chr1-107761	chr1	107761	0.467618	0.0898876	89	0.999996	0.0958205	azoxystrobin
chr1-107890	chr1	107890	0.566253	0.146067	89	0.999996	-0.0596205	azoxystrobin
chr1-107902	chr1	107902	0.624027	0.426966	89	0.999996	0.0395921	azoxystrobin
chr1-108117	chr1	108117	0.601805	0.202247	89	0.999996	-0.0499137	azoxystrobin
chr1-108542	chr1	108542	0.966775	0.0674157	89	0.999996	0.00614416	azoxystrobin
chr1-109145	chr1	109145	0.701904	0.0561798	89	0.999996	0.0614476	azoxystrobin
chr1-109887	chr1	109887	0.303896	0.146067	89	0.999996	-0.11159	azoxystrobin
chr1-110223	chr1	110223	0.365308	0.213483	89	0.999996	0.0861937	azoxystrobin
chr1-110987	chr1	110987	0.211962	0.0898876	89	0.999996	-0.184883	azoxystrobin
chr1-111210	chr1	111210	0.998475	0.280899	89	0.999996	0.000165361	azoxystrobin
chr1-111518	chr1	111518	0.742522	0.146067	89	0.999996	-0.0361794	azoxystrobin
chr1-111697	chr1	111697	0.777212	0.0449438	89	0.999996	-0.049776	azoxystrobin
chr1-111849	chr1	111849	0.691531	0.0786517	89	0.999996	0.055595	azoxystrobin
chr1-112218	chr1	112218	0.883176	0.191011	89	0.999996	0.0135665	azoxystrobin
chr1-112266	chr1	112266	0.818682	0.314607	89	0.999996	0.0183005	azoxystrobin
chr1-112325	chr1	112325	0.528728	0.101124	89	0.999996	-0.0773528	azoxystrobin
chr1-112532	chr1	112532	0.844051	0.0786517	89	0.999996	-0.027082	azoxystrobin
chr1-112547	chr1	112547	0.566913	0.235955	89	0.999996	-0.0493655	azoxystrobin
chr1-112624	chr1	112624	0.710844	0.269663	89	0.999996	-0.0410261	azoxystrobin
chr1-112901	chr1	112901	0.842562	0.41573	89	0.999996	-0.0151725	azoxystrobin
chr1-113764	chr1	113764	0.532351	0.0449438	89	0.999996	-0.110545	azoxystrobin
chr1-113957	chr1	113957	0.99929	0.47191	89	0.999996	-6.51995e-05	azoxystrobin
chr1-114227	chr1	114227	0.752589	0.0449438	89	0.999996	0.0550749	azoxystrobin
chr1-115196	chr1	115196	0.899706	0.460674	89	0.999996	-0.00925574	azoxystrobin
chr1-115360	chr1	115360	0.285833	0.0898876	89	0.999996	0.138754	azoxystrobin
chr1-115803	chr1	115803	0.539487	0.314607	89	0.999996	0.0492591	azoxystrobin
chr1-116205	chr1	116205	0.457763	0.179775	89	0.999996	0.0705268	azoxystrobin
chr1-117308	chr1	117308	0.302203	0.224719	89	0.999996	-0.0923709	azoxystrobin
chr1-117468	chr1	117468	0.541324	0.134831	89	0.999996	-0.0652346	azoxystrobin
chr1-117527	chr1	117527	0.837652	0.370787	89	0.999996	-0.016614	azoxystrobin
chr1-118276	chr1	118276	0.277643	0.370787	89	0.999996	0.0934514	azoxystrobin
chr1-118353	chr1	118353	0.620069	0.168539	89	0.999996	0.0497774	azoxystrobin
chr1-118465	chr1	118465	0.812835	0.460674	89	0.999996	0.0197205	azoxystrobin
chr1-119466	chr1	119466	0.750722	0.0786517	89	0.999996	-0.0486674	azoxystrobin
chr1-120609	chr1	120609	0.49207	0.101124	89	0.999996	0.0848854	azoxystrobin
chr1-120886	chr1	120886	0.413853	0.191011	89	0.999996	0.074993	azoxystrobin
chr1-122713	chr1	122713	0.593825	0.179775	89	0.999996	0.0528867	azoxystrobin
chr1-122927	chr1	122927	0.828027	0.157303	89	0.999996	0.0254903	azoxystrobin
chr1-123336	chr1	123336	0.477257	0.101124	89	0.999996	-0.0873031	azoxystrobin
chr1-123381	chr1	123381	0.7194	0.224719	89	0.999996	-0.0334131	azoxystrobin
chr1-124017	chr1	124017	0.650782	0.168539	89	0.999996	0.0437824	azoxystrobin
chr1-124151	chr1	124151	0.65574	0.280899	89	0.999996	0.0380623	azoxystrobin
chr1-124668	chr1	124668	0.486074	0.0898876	89	0.999996	0.0901208	azoxystrobin
chr1-124708	chr1	124708	0.814434	0.0786517	89	0.999996	-0.0318605	azoxystrobin
chr1-125551	chr1	125551	0.990818	0.0898876	89	0.999996	0.00149001	azoxystrobin
chr1-125614	chr1	125614	0.270581	0.101124	89	0.999996	0.134286	azoxystrobin
chr1-125930	chr1	125930	0.272184	0.0898876	89	0.999996	-0.139743	azoxystrobin
chr1-127226	chr1	127226	0.720877	0.191011	89	0.999996	0.0378454	azoxystrobin
chr1-127275	chr1	127275	0.789664	0.393258	89	0.999996	-0.0222379	azoxystrobin
chr1-128722	chr1	128722	0.571409	0.11236	89	0.999996	0.0688791	azoxystrobin
chr1-128891	chr1	128891	0.786309	0.0561798	89	0.999996	-0.0428137	azoxystrobin
chr1-129072	chr1	129072	0.790653	0.247191	89	0.999996	0.0233897	azoxystrobin
chr1-129095	chr1	129095	0.767135	0.269663	89	0.999996	0.0271176	azoxystrobin
chr1-129321	chr1	129321	0.929487	0.247191	89	0.999996	-0.0076448	azoxystrobin
chr1-129780	chr1	129780	0.551672	0.157303	89	0.999996	-0.0636541	azoxystrobin
chr1-132457	chr1	132457	0.339297	0.191011	89	0.999996	-0.0923567	azoxystrobin
chr1-132644	chr1	132644	0.696579	0.146067	89	0.999996	0.0412359	azoxystrobin
chr1-132769	chr1	132769	0.172549	0.0674157	89	0.999996	-0.202515	azoxystrobin
chr1-133198	chr1	133198	0.46839	0.146067	89	0.999996	-0.0754	azoxystrobin
chr1-133248	chr1	133248	0.845138	0.47191	89	0.999996	0.0147621	azoxystrobin
chr1-133292	chr1	133292	0.30033	0.348315	89	0.999996	0.0830908	azoxystrobin
chr1-134934	chr1	134934	0.0654634	0.0561798	89	0.999996	-0.297088	azoxystrobin
chr1-135094	chr1	135094	0.106142	0.41573	89	0.999996	0.125897	azoxystrobin
chr1-136422	chr1	136422	0.450163	0.325843	89	0.999996	0.0683092	azoxystrobin
chr1-138154	chr1	138154	0.130371	0.483146	89	0.999996	0.131686	azoxystrobin
chr1-138381	chr1	138381	0.64896	0.0449438	89	0.999996	-0.0822353	azoxystrobin
chr1-138451	chr1	138451	0.395458	0.0674157	89	0.999996	0.124859	azoxystrobin
chr1-140232	chr1	140232	0.214421	0.0674157	89	0.999996	0.191348	azoxystrobin
chr1-140331	chr1	140331	0.880447	0.258427	89	0.999996	0.0132102	azoxystrobin
chr1-140973	chr1	140973	0.0539451	0.426966	89	0.999996	0.151783	azoxystrobin
chr1-141843	chr1	141843	0.714588	0.0449438	89	0.999996	-0.0687451	azoxystrobin
chr1-142553	chr1	142553	0.512465	0.11236	89	0.999996	0.0767912	azoxystrobin
chr1-142950	chr1	142950	0.444539	0.325843	89	0.999996	0.0605861	azoxystrobin
chr1-143329	chr1	143329	0.371973	0.101124	89	0.999996	-0.116798	azoxystrobin
chr1-143484	chr1	143484	0.434584	0.0674157	89	0.999996	0.124976	azoxystrobin
chr1-144569	chr1	144569	0.0918409	0.179775	89	0.999996	-0.166576	azoxystrobin
chr1-144824	chr1	144824	0.556401	0.0449438	89	0.999996	0.105884	azoxystrobin
chr1-145939	chr1	145939	0.255115	0.247191	89	0.999996	0.0957395	azoxystrobin
chr1-146007	chr1	146007	0.548511	0.101124	89	0.999996	0.0737931	azoxystrobin
chr1-147150	chr1	147150	0.398526	0.11236	89	0.999996	0.0985424	azoxystrobin
chr1-148565	chr1	148565	0.252789	0.191011	89	0.999996	0.108064	azoxystrobin
chr1-148865	chr1	148865	0.00937288	0.146067	89	0.999996	-0.275126	azoxystrobin
chr1-149256	chr1	149256	0.769467	0.213483	89	0.999996	-0.0296638	azoxystrobin
chr1-149539	chr1	149539	0.508821	0.370787	89	0.999996	0.0509117	azoxystrobin
chr1-149991	chr1	149991	0.393942	0.449438	89	0.999996	0.0624056	azoxystrobin
chr1-150556	chr1	150556	0.154286	0.146067	89	0.999996	-0.147569	azoxystrobin
chr1-151185	chr1	151185	0.257571	0.292135	89	0.999996	-0.0986383	azoxystrobin
chr1-151467	chr1	151467	0.849356	0.146067	89	0.999996	0.0201884	azoxystrobin
chr1-151557	chr1	151557	0.227054	0.0674157	89	0.999996	0.174133	azoxystrobin
chr1-151937	chr1	151937	0.0893955	0.213483	89	0.999996	-0.161862	azoxystrobin
chr1-152709	chr1	152709	0.0133229	0.0898876	89	0.999996	-0.318351	azoxystrobin
chr1-153353	chr1	153353	0.286166	0.348315	89	0.999996	-0.0843593	azoxystrobin
chr1-153381	chr1	153381	0.265099	0.0449438	89	0.999996	-0.203888	azoxystrobin
chr1-153688	chr1	153688	0.392645	0.460674	89	0.999996	-0.0671518	azoxystrobin
chr1-153878	chr1	153878	0.504741	0.348315	89	0.999996	-0.0522245	azoxystrobin
chr1-154056	chr1	154056	0.0881338	0.146067	89	0.999996	-0.181231	azoxystrobin
chr1-154373	chr1	154373	0.78994	0.0674157	89	0.999996	0.0398091	azoxystrobin
chr1-154613	chr1	154613	0.133295	0.157303	89	0.999996	-0.15153	azoxystrobin
chr1-155013	chr1	155013	0.633276	0.123596	89	0.999996	0.0528512	azoxystrobin
chr1-156401	chr1	156401	0.0607641	0.0561798	89	0.999996	0.302259	azoxystrobin
chr1-156809	chr1	156809	0.430744	0.101124	89	0.999996	-0.0961845	azoxystrobin
chr1-158684	chr1	158684	0.82175	0.202247	89	0.999996	0.0211448	azoxystrobin
chr1-160359	chr1	160359	0.812012	0.280899	89	0.999996	0.0230953	azoxystrobin
chr1-161349	chr1	161349	0.541806	0.0337079	89	0.999996	-0.127465	azoxystrobin
chr1-162114	chr1	162114	0.64878	0.47191	89	0.999996	-0.0337172	azoxystrobin
chr1-162205	chr1	162205	0.172526	0.0898876	89	0.999996	0.175476	azoxystrobin
chr1-163056	chr1	163056	0.523099	0.0786517	89	0.999996	0.0870926	azoxystrobin
chr1-163513	chr1	163513	0.966365	0.0337079	89	0.999996	0.0086347	azoxystrobin
chr1-164339	chr1	164339	0.622344	0.370787	89	0.999996	0.0373464	azoxystrobin
chr1-168717	chr1	168717	0.148461	0.247191	89	0.999996	-0.121498	azoxystrobin
chr1-169864	chr1	169864	0.924485	0.146067	89	0.999996	0.0101288	azoxystrobin
chr1-170172	chr1	170172	0.554943	0.123596	89	0.999996	-0.0672251	azoxystrobin
chr1-171419	chr1	171419	0.61018	0.393258	89	0.999996	-0.0381619	azoxystrobin
chr1-172926	chr1	172926	0.91979	0.0449438	89	0.999996	-0.0178523	azoxystrobin
chr1-173239	chr1	173239	0.314413	0.247191	89	0.999996	0.0862677	azoxystrobin
chr1-176154	chr1	176154	0.203411	0.438202	89	0.999996	0.0966605	azoxystrobin
chr1-176323	chr1	176323	0.870044	0.11236	89	0.999996	0.0191895	azoxystrobin
chr1-179971	chr1	179971	0.510795	0.101124	89	0.999996	-0.0837642	azoxystrobin
chr1-180419	chr1	180419	0.399252	0.359551	89	0.999996	0.0643546	azoxystrobin
chr1-180818	chr1	180818	0.139933	0.0449438	89	0.999996	0.274906	azoxystrobin
chr1-182364	chr1	182364	0.246477	0.0786517	89	0.999996	0.158777	azoxystrobin
chr1-182876	chr1	182876	0.681498	0.460674	89	0.999996	0.0298503	azoxystrobin
chr1-183422	chr1	183422	0.280414	0.213483	89	0.999996	-0.0992814	azoxystrobin
chr1-184184	chr1	184184	0.350766	0.0786517	89	0.999996	-0.134157	azoxystrobin
chr1-185504	chr1	185504	0.48653	0.168539	89	0.999996	0.070377	azoxystrobin
chr1-185950	chr1	185950	0.135515	0.247191	89	0.999996	0.12591	azoxystrobin
chr1-187192	chr1	187192	0.658851	0.0786517	89	0.999996	-0.0639003	azoxystrobin
chr1-187484	chr1	187484	0.272295	0.325843	89	0.999996	0.0847822	azoxystrobin
chr1-188577	chr1	188577	0.851654	0.280899	89	0.999996	0.0162264	azoxystrobin
chr1-190405	chr1	190405	0.675914	0.247191	89	0.999996	0.0371706	azoxystrobin
chr1-190409	chr1	190409	0.255132	0.0449438	89	0.999996	0.208952	azoxystrobin
chr1-191389	chr1	191389	0.976504	0.235955	89	0.999996	-0.0025868	azoxystrobin
chr1-193526	chr1	193526	0.769143	0.0561798	89	0.999996	-0.0464208	azoxystrobin
chr1-193902	chr1	193902	0.746946	0.157303	89	0.999996	0.0329117	azoxystrobin
chr1-194581	chr1	194581	0.531399	0.0786517	89	0.999996	-0.08505	azoxystrobin
chr1-195038	chr1	195038	0.421712	0.235955	89	0.999996	0.0732917	azoxystrobin
chr1-201579	chr1	201579	0.462146	0.0674157	89	0.999996	-0.113577	azoxystrobin
chr1-201674	chr1	201674	0.488436	0.0449438	89	0.999996	-0.124753	azoxystrobin
chr1-202990	chr1	202990	0.274368	0.101124	89	0.999996	0.136254	azoxystrobin
chr1-203881	chr1	203881	0.78163	0.292135	89	0.999996	0.0236151	azoxystrobin
chr1-203893	chr1	203893	0.465748	0.494382	89	0.999996	0.0574721	azoxystrobin
chr1-204013	chr1	204013	0.455017	0.0898876	89	0.999996	0.100704	azoxystrobin
chr1-205075	chr1	205075	0.443799	0.359551	89	0.999996	0.0602716	azoxystrobin
chr1-208421	chr1	208421	0.937696	0.235955	89	0.999996	0.00702089	azoxystrobin
chr1-208579	chr1	208579	0.721598	0.0449438	89	0.999996	0.0623211	azoxystrobin
chr1-208581	chr1	208581	0.284617	0.359551	89	0.999996	0.0806819	azoxystrobin
chr1-208592	chr1	208592	0.385864	0.123596	89	0.999996	0.0979313	azoxystrobin
chr1-208990	chr1	208990	0.99013	0.426966	89	0.999996	0.000996278	azoxystrobin
chr1-209468	chr1	209468	0.250312	0.224719	89	0.999996	-0.102529	azoxystrobin
chr1-209647	chr1	209647	0.980191	0.157303	89	0.999996	-0.00249127	azoxystrobin
chr1-209932	chr1	209932	0.65434	0.0898876	89	0.999996	-0.0565432	azoxystrobin
chr1-210028	chr1	210028	0.634388	0.0786517	89	0.999996	0.0650839	azoxystrobin
chr1-210290	chr1	210290	0.69924	0.325843	89	0.999996	-0.030855	azoxystrobin
chr1-210443	chr1	210443	0.760969	0.11236	89	0.999996	0.0360329	azoxystrobin
chr1-210468	chr1	210468	0.947195	0.146067	89	0.999996	0.0069159	azoxystrobin
chr1-210660	chr1	210660	0.551768	0.0561798	89	0.999996	-0.095696	azoxystrobin
chr1-210858	chr1	210858	0.469489	0.314607	89	0.999996	-0.0568703	azoxystrobin
chr1-210864	chr1	210864	0.422692	0.0898876	89	0.999996	-0.105194	azoxystrobin
chr1-211210	chr1	211210	0.884137	0.404494	89	0.999996	0.0114538	azoxystrobin
chr1-211879	chr1	211879	0.000747161	0.0561798	89	0.999996	-0.533468	azoxystrobin
chr1-212071	chr1	212071	0.221909	0.157303	89	0.999996	-0.122482	azoxystrobin
chr1-212390	chr1	212390	0.293997	0.292135	89	0.999996	-0.0843437	azoxystrobin
chr1-214931	chr1	214931	0.629515	0.0449438	89	0.999996	0.0873836	azoxystrobin
chr1-215187	chr1	215187	0.622076	0.0786517	89	0.999996	0.068759	azoxystrobin
chr1-215472	chr1	215472	0.92077	0.0561798	89	0.999996	-0.01592	azoxystrobin
chr1-216305	chr1	216305	0.462034	0.168539	89	0.999996	0.0737945	azoxystrobin
chr1-216853	chr1	216853	0.663605	0.47191	89	0.999996	0.032888	azoxystrobin
chr1-217833	chr1	217833	0.79135	0.0561798	89	0.999996	-0.0430921	azoxystrobin
chr1-218692	chr1	218692	0.338881	0.168539	89	0.999996	0.0959557	azoxystrobin
chr1-218901	chr1	218901	0.790279	0.101124	89	0.999996	0.032116	azoxystrobin
chr1-219487	chr1	219487	0.728796	0.0561798	89	0.999996	0.0552151	azoxystrobin
chr1-220944	chr1	220944	0.733709	0.0561798	89	0.999996	0.0546171	azoxystrobin
chr1-223239	chr1	223239	0.441541	0.269663	89	0.999996	0.0656855	azoxystrobin
chr1-223530	chr1	223530	0.881692	0.0786517	89	0.999996	0.0202041	azoxystrobin
chr1-223564	chr1	223564	0.800669	0.460674	89	0.999996	0.0186943	azoxystrobin
chr1-223804	chr1	223804	0.477336	0.11236	89	0.999996	-0.085274	azoxystrobin
chr1-226200	chr1	226200	0.606061	0.191011	89	0.999996	-0.04762	azoxystrobin
chr1-229516	chr1	229516	0.193355	0.202247	89	0.999996	0.124781	azoxystrobin
chr1-231858	chr1	231858	0.970732	0.0898876	89	0.999996	-0.00482227	azoxystrobin
chr1-231974	chr1	231974	0.372316	0.280899	89	0.999996	-0.0738577	azoxystrobin
chr1-232017	chr1	232017	0.963997	0.0786517	89	0.999996	0.00622211	azoxystrobin
chr1-232265	chr1	232265	0.556671	0.0674157	89	0.999996	-0.0864616	azoxystrobin
chr1-232273	chr1	232273	0.807871	0.449438	89	0.999996	0.0188888	azoxystrobin
chr1-232319	chr1	232319	0.605917	0.123596	89	0.999996	-0.0592392	azoxystrobin
chr1-232506	chr1	232506	0.306733	0.168539	89	0.999996	0.102509	azoxystrobin
chr1-232656	chr1	232656	0.257275	0.168539	89	0.999996	0.11368	azoxystrobin
chr1-232720	chr1	232720	0.84721	0.146067	89	0.999996	0.0201906	azoxystrobin
chr1-233016	chr1	233016	0.904148	0.0674157	89	0.999996	-0.0177929	azoxystrobin
chr1-233348	chr1	233348	0.961343	0.191011	89	0.999996	0.0045415	azoxystrobin
chr1-233513	chr1	233513	0.378115	0.483146	89	0.999996	0.0700526	azoxystrobin
chr1-233627	chr1	233627	0.877034	0.0898876	89	0.999996	-0.0202315	azoxystrobin
chr1-233718	chr1	233718	0.129501	0.280899	89	0.999996	0.129163	azoxystrobin
chr1-234761	chr1	234761	0.0623468	0.202247	89	0.999996	0.171276	azoxystrobin
chr1-234821	chr1	234821	0.198065	0.359551	89	0.999996	0.104547	azoxystrobin
chr1-235247	chr1	235247	0.640652	0.202247	89	0.999996	-0.0435846	azoxystrobin
chr1-235661	chr1	235661	0.883121	0.0449438	89	0.999996	-0.0263754	azoxystrobin
chr1-235899	chr1	235899	0.70657	0.123596	89	0.999996	-0.0433033	azoxystrobin
chr1-235922	chr1	235922	0.773851	0.0449438	89	0.999996	-0.0524718	azoxystrobin
chr1-236044	chr1	236044	0.640214	0.123596	89	0.999996	-0.0529204	azoxystrobin
chr1-237355	chr1	237355	0.442646	0.0449438	89	0.999996	0.137469	azoxystrobin
chr1-237964	chr1	237964	0.957249	0.146067	89	0.999996	-0.00586539	azoxystrobin
chr1-238487	chr1	238487	0.432471	0.0449438	89	0.999996	0.139488	azoxystrobin
chr1-239394	chr1	239394	0.824004	0.41573	89	0.999996	-0.0191381	azoxystrobin
chr1-239551	chr1	239551	0.76879	0.449438	89	0.999996	-0.0235209	azoxystrobin
chr1-240197	chr1	240197	0.6809	0.0786517	89	0.999996	-0.0566903	azoxystrobin
chr1-240407	chr1	240407	0.768215	0.134831	89	0.999996	0.0315138	azoxystrobin
chr1-243132	chr1	243132	0.607379	0.134831	89	0.999996	0.0548608	azoxystrobin
chr1-243977	chr1	243977	0.242738	0.146067	89	0.999996	0.124138	azoxystrobin
chr1-243983	chr1	243983	0.62447	0.101124	89	0.999996	0.0613332	azoxystrobin
chr1-244190	chr1	244190	0.897336	0.483146	89	0.999996	-0.00977806	azoxystrobin
chr1-244205	chr1	244205	0.469428	0.337079	89	0.999996	0.0607725	azoxystrobin
chr1-244552	chr1	244552	0.743017	0.325843	89	0.999996	0.0275947	azoxystrobin
chr1-244596	chr1	244596	0.928516	0.47191	89	0.999996	-0.00685697	azoxystrobin
chr1-244655	chr1	244655	0.462995	0.292135	89	0.999996	0.0650983	azoxystrobin
chr1-244726	chr1	244726	0.749864	0.134831	89	0.999996	-0.0344836	azoxystrobin
chr1-245050	chr1	245050	0.608283	0.303371	89	0.999996	-0.0427199	azoxystrobin
chr1-245275	chr1	245275	0.934405	0.123596	89	0.999996	0.00918383	azoxystrobin
chr1-245347	chr1	245347	0.970732	0.0898876	89	0.999996	-0.00482227	azoxystrobin
chr1-245527	chr1	245527	0.431188	0.134831	89	0.999996	-0.0867198	azoxystrobin
chr1-245690	chr1	245690	0.918722	0.292135	89	0.999996	0.0088575	azoxystrobin
chr1-246008	chr1	246008	0.814406	0.0674157	89	0.999996	0.0355255	azoxystrobin
chr1-246114	chr1	246114	0.0645786	0.0898876	89	0.999996	0.259531	azoxystrobin
chr1-246165	chr1	246165	0.608283	0.303371	89	0.999996	-0.0427199	azoxystrobin
chr1-246221	chr1	246221	0.4342	0.0898876	89	0.999996	-0.103307	azoxystrobin
chr1-246229	chr1	246229	0.967455	0.382022	89	0.999996	0.00319477	azoxystrobin
chr1-246738	chr1	246738	0.890881	0.0674157	89	0.999996	-0.020961	azoxystrobin
chr1-248417	chr1	248417	0.874163	0.134831	89	0.999996	-0.0175178	azoxystrobin
chr1-251741	chr1	251741	0.617364	0.101124	89	0.999996	-0.0628916	azoxystrobin
chr1-252167	chr1	252167	0.558564	0.224719	89	0.999996	-0.0528077	azoxystrobin
chr1-252188	chr1	252188	0.995284	0.47191	89	0.999996	0.000463069	azoxystrobin
chr1-256203	chr1	256203	0.718977	0.41573	89	0.999996	0.0280173	azoxystrobin
chr1-256335	chr1	256335	0.442281	0.101124	89	0.999996	-0.0970702	azoxystrobin
chr1-256854	chr1	256854	0.749431	0.134831	89	0.999996	-0.0352444	azoxystrobin
chr1-257902	chr1	257902	0.234512	0.314607	89	0.999996	0.0986856	azoxystrobin
chr1-258394	chr1	258394	0.991116	0.438202	89	0.999996	0.000968365	azoxystrobin
chr1-258540	chr1	258540	0.689923	0.0898876	89	0.999996	-0.0534254	azoxystrobin
chr1-258561	chr1	258561	0.794066	0.168539	89	0.999996	-0.0257125	azoxystrobin
chr1-258567	chr1	258567	0.793625	0.11236	89	0.999996	0.0319121	azoxystrobin
chr1-258823	chr1	258823	0.97315	0.0337079	89	0.999996	-0.00704007	azoxystrobin
chr1-259589	chr1	259589	0.956456	0.0674157	89	0.999996	-0.00843585	azoxystrobin
chr1-259837	chr1	259837	0.563363	0.0561798	89	0.999996	-0.094503	azoxystrobin
chr1-260509	chr1	260509	0.611694	0.483146	89	0.999996	0.0412632	azoxystrobin
chr1-260692	chr1	260692	0.288852	0.325843	89	0.999996	0.101517	azoxystrobin
chr1-260727	chr1	260727	0.748984	0.325843	89	0.999996	0.0297107	azoxystrobin
chr1-260790	chr1	260790	0.443463	0.280899	89	0.999996	0.0715025	azoxystrobin
chr1-260799	chr1	260799	0.486931	0.0561798	89	0.999996	-0.110182	azoxystrobin
chr1-261000	chr1	261000	0.34	0.213483	89	0.999996	0.0936143	azoxystrobin
chr1-261281	chr1	261281	0.485854	0.269663	89	0.999996	0.0629463	azoxystrobin
chr1-261623	chr1	261623	0.50811	0.370787	89	0.999996	0.0512667	azoxystrobin
chr1-261683	chr1	261683	0.654777	0.0561798	89	0.999996	-0.0725623	azoxystrobin
chr1-262585	chr1	262585	0.715114	0.101124	89	0.999996	0.0448282	azoxystrobin
chr1-263632	chr1	263632	0.609285	0.0674157	89	0.999996	-0.0752424	azoxystrobin
chr1-263800	chr1	263800	0.280682	0.168539	89	0.999996	0.107514	azoxystrobin
chr1-263890	chr1	263890	0.840938	0.0561798	89	0.999996	-0.0320255	azoxystrobin
chr1-264110	chr1	264110	0.558247	0.449438	89	0.999996	-0.047358	azoxystrobin
chr1-264745	chr1	264745	0.301005	0.47191	89	0.999996	0.0775765	azoxystrobin
chr1-265037	chr1	265037	0.296783	0.0898876	89	0.999996	0.140213	azoxystrobin
chr1-265796	chr1	265796	0.0573045	0.11236	89	0.999996	-0.223073	azoxystrobin
chr1-268624	chr1	268624	0.521219	0.134831	89	0.999996	-0.0685181	azoxystrobin
chr1-269387	chr1	269387	0.107793	0.258427	89	0.999996	-0.134048	azoxystrobin
chr1-269590	chr1	269590	0.517531	0.247191	89	0.999996	0.057955	azoxystrobin
chr1-270457	chr1	270457	0.304461	0.382022	89	0.999996	-0.0793896	azoxystrobin
chr1-270955	chr1	270955	0.34962	0.325843	89	0.999996	-0.0784688	azoxystrobin
chr1-271046	chr1	271046	0.572544	0.0449438	89	0.999996	-0.104536	azoxystrobin
chr1-271060	chr1	271060	0.91306	0.123596	89	0.999996	-0.012463	azoxystrobin
chr1-271105	chr1	271105	0.0686177	0.11236	89	0.999996	-0.222402	azoxystrobin
chr1-271113	chr1	271113	0.592882	0.359551	89	0.999996	0.0469369	azoxystrobin
chr1-271283	chr1	271283	0.177989	0.157303	89	0.999996	0.139067	azoxystrobin
chr1-271357	chr1	271357	0.348493	0.47191	89	0.999996	-0.0767089	azoxystrobin
chr1-271521	chr1	271521	0.579618	0.460674	89	0.999996	-0.0445645	azoxystrobin
chr1-271761	chr1	271761	0.986632	0.224719	89	0.999996	-0.00163901	azoxystrobin
chr1-271793	chr1	271793	0.384552	0.179775	89	0.999996	0.0867713	azoxystrobin
chr1-272003	chr1	272003	0.257809	0.280899	89	0.999996	0.0971845	azoxystrobin
chr1-272203	chr1	272203	0.0809434	0.157303	89	0.999996	0.185332	azoxystrobin
chr1-272445	chr1	272445	0.826168	0.0786517	89	0.999996	0.0304334	azoxystrobin
chr1-273196	chr1	273196	0.43007	0.41573	89	0.999996	0.0650138	azoxystrobin
chr1-273507	chr1	273507	0.795866	0.224719	89	0.999996	-0.0229844	azoxystrobin
chr1-273771	chr1	273771	0.970175	0.269663	89	0.999996	-0.00362876	azoxystrobin
chr1-274407	chr1	274407	0.162335	0.269663	89	0.999996	-0.120709	azoxystrobin
chr1-274938	chr1	274938	0.710795	0.0561798	89	0.999996	-0.0605781	azoxystrobin
chr1-275664	chr1	275664	0.541209	0.202247	89	0.999996	-0.0564552	azoxystrobin
chr1-275917	chr1	275917	0.618249	0.0786517	89	0.999996	-0.0686409	azoxystrobin
chr1-276405	chr1	276405	0.467035	0.0449438	89	0.999996	-0.129128	azoxystrobin
chr1-276473	chr1	276473	0.438502	0.191011	89	0.999996	-0.0716226	azoxystrobin
chr1-276633	chr1	276633	0.0412148	0.202247	89	0.999996	0.199608	azoxystrobin
chr1-276808	chr1	276808	0.069213	0.202247	89	0.999996	0.189315	azoxystrobin
chr1-277012	chr1	277012	0.355517	0.303371	89	0.999996	-0.0794552	azoxystrobin
chr1-277224	chr1	277224	0.161351	0.247191	89	0.999996	-0.127633	azoxystrobin
chr1-277703	chr1	277703	0.37241	0.359551	89	0.999996	-0.074197	azoxystrobin
chr1-277736	chr1	277736	0.809261	0.247191	89	0.999996	-0.023813	azoxystrobin
chr1-278205	chr1	278205	0.122135	0.41573	89	0.999996	-0.124052	azoxystrobin
chr1-278209	chr1	278209	0.114278	0.157303	89	0.999996	0.162631	azoxystrobin
chr1-278287	chr1	278287	0.015288	0.146067	89	0.999996	0.309834	azoxystrobin
chr1-278362	chr1	278362	0.792667	0.314607	89	0.999996	-0.0225281	azoxystrobin
chr1-278881	chr1	278881	0.432327	0.494382	89	0.999996	-0.0595975	azoxystrobin
chr1-279363	chr1	279363	0.190708	0.438202	89	0.999996	-0.101914	azoxystrobin
chr1-279533	chr1	279533	0.0428065	0.157303	89	0.999996	-0.213209	azoxystrobin
chr1-280682	chr1	280682	0.387474	0.348315	89	0.999996	-0.0664372	azoxystrobin
chr1-280918	chr1	280918	0.932099	0.370787	89	0.999996	0.00659918	azoxystrobin
chr1-281145	chr1	281145	0.911862	0.134831	89	0.999996	-0.0123276	azoxystrobin
chr1-281510	chr1	281510	0.633216	0.0674157	89	0.999996	-0.0690471	azoxystrobin
chr1-281733	chr1	281733	0.013147	0.337079	89	0.999996	-0.187691	azoxystrobin
chr1-281994	chr1	281994	0.289328	0.0561798	89	0.999996	-0.180017	azoxystrobin
chr1-282293	chr1	282293	0.0557361	0.191011	89	0.999996	0.207403	azoxystrobin
chr1-282635	chr1	282635	0.322698	0.0449438	89	0.999996	-0.173102	azoxystrobin
chr1-283074	chr1	283074	0.219294	0.168539	89	0.999996	-0.125433	azoxystrobin
chr1-283223	chr1	283223	0.104234	0.134831	89	0.999996	-0.182184	azoxystrobin
chr1-283248	chr1	283248	0.737396	0.325843	89	0.999996	-0.0288113	azoxystrobin
chr1-283271	chr1	283271	0.0155398	0.292135	89	0.999996	-0.189696	azoxystrobin
chr1-283355	chr1	283355	0.454357	0.101124	89	0.999996	-0.0916781	azoxystrobin
chr1-283631	chr1	283631	0.025926	0.179775	89	0.999996	-0.217557	azoxystrobin
chr1-283761	chr1	283761	0.121282	0.47191	89	0.999996	-0.135818	azoxystrobin
chr1-283863	chr1	283863	0.739857	0.325843	89	0.999996	0.0290643	azoxystrobin
chr1-283926	chr1	283926	0.0457576	0.134831	89	0.999996	0.257483	azoxystrobin
chr1-284038	chr1	284038	0.263274	0.235955	89	0.999996	-0.102077	azoxystrobin
chr1-284556	chr1	284556	0.55764	0.393258	89	0.999996	-0.0484995	azoxystrobin
chr1-284644	chr1	284644	0.412417	0.179775	89	0.999996	0.08118	azoxystrobin
chr1-284712	chr1	284712	0.429106	0.123596	89	0.999996	-0.0962106	azoxystrobin
chr1-284862	chr1	284862	0.938433	0.0449438	89	0.999996	0.0139306	azoxystrobin
chr1-285264	chr1	285264	0.761961	0.247191	89	0.999996	0.0260838	azoxystrobin
chr1-285533	chr1	285533	0.147688	0.146067	89	0.999996	-0.161434	azoxystrobin
chr1-285547	chr1	285547	0.617747	0.269663	89	0.999996	0.0473275	azoxystrobin
chr1-285653	chr1	285653	0.334453	0.202247	89	0.999996	0.113199	azoxystrobin
chr1-285983	chr1	285983	0.00965852	0.168539	89	0.999996	-0.258292	azoxystrobin
chr1-286408	chr1	286408	0.732806	0.269663	89	0.999996	-0.0292173	azoxystrobin
chr1-287168	chr1	287168	0.146334	0.202247	89	0.999996	0.137128	azoxystrobin
chr1-287594	chr1	287594	0.939094	0.202247	89	0.999996	0.00724074	azoxystrobin
chr1-287722	chr1	287722	0.717906	0.337079	89	0.999996	-0.0294682	azoxystrobin
chr1-287816	chr1	287816	0.468167	0.0561798	89	0.999996	-0.123137	azoxystrobin
chr1-288213	chr1	288213	0.318876	0.483146	89	0.999996	0.0739191	azoxystrobin
chr1-288449	chr1	288449	0.396665	0.235955	89	0.999996	0.0746649	azoxystrobin
chr1-288712	chr1	288712	0.595458	0.359551	89	0.999996	-0.0438457	azoxystrobin
chr1-291826	chr1	291826	0.108801	0.224719	89	0.999996	0.150158	azoxystrobin
chr1-291999	chr1	291999	0.0975251	0.449438	89	0.999996	0.144587	azoxystrobin
chr1-292147	chr1	292147	0.00372183	0.0898876	89	0.999996	-0.390064	azoxystrobin
chr1-292610	chr1	292610	0.958993	0.235955	89	0.999996	0.00478249	azoxystrobin
chr1-293826	chr1	293826	0.117279	0.359551	89	0.999996	-0.135775	azoxystrobin
chr1-294081	chr1	294081	0.0270553	0.134831	89	0.999996	-0.241887	azoxystrobin
chr1-294384	chr1	294384	0.78577	0.191011	89	0.999996	0.0271673	azoxystrobin
chr1-295089	chr1	295089	0.457987	0.123596	89	0.999996	-0.0838185	azoxystrobin
chr1-296228	chr1	296228	0.894468	0.0786517	89	0.999996	-0.0180637	azoxystrobin
chr1-296883	chr1	296883	0.491974	0.168539	89	0.999996	0.0707948	azoxystrobin
chr1-298112	chr1	298112	0.863157	0.213483	89	0.999996	-0.0168182	azoxystrobin
chr1-298552	chr1	298552	0.696451	0.348315	89	0.999996	-0.0321147	azoxystrobin
chr1-299537	chr1	299537	0.956683	0.0786517	89	0.999996	-0.00780644	azoxystrobin
chr1-300063	chr1	300063	0.156825	0.134831	89	0.999996	0.178533	azoxystrobin
chr1-300070	chr1	300070	0.886383	0.0898876	89	0.999996	-0.0182392	azoxystrobin
chr1-300756	chr1	300756	0.537695	0.258427	89	0.999996	-0.055916	azoxystrobin
chr1-301092	chr1	301092	0.0979017	0.325843	89	0.999996	0.134229	azoxystrobin
chr1-306834	chr1	306834	0.117841	0.460674	89	0.999996	0.118589	azoxystrobin
chr1-309191	chr1	309191	0.269562	0.123596	89	0.999996	0.130626	azoxystrobin
chr1-316078	chr1	316078	0.263286	0.494382	89	0.999996	-0.08616	azoxystrobin
chr1-316097	chr1	316097	0.0901686	0.247191	89	0.999996	-0.161482	azoxystrobin
chr1-316154	chr1	316154	0.771212	0.337079	89	0.999996	0.0246635	azoxystrobin
chr1-316203	chr1	316203	0.632421	0.0674157	89	0.999996	-0.0704079	azoxystrobin
chr1-316867	chr1	316867	0.0169045	0.157303	89	0.999996	0.253796	azoxystrobin
chr1-316883	chr1	316883	0.947125	0.0898876	89	0.999996	0.00858413	azoxystrobin
chr1-317005	chr1	317005	0.968747	0.146067	89	0.999996	0.0042849	azoxystrobin
chr1-317298	chr1	317298	0.847025	0.0898876	89	0.999996	-0.0278931	azoxystrobin
chr1-317514	chr1	317514	0.381218	0.157303	89	0.999996	-0.091903	azoxystrobin
chr1-318515	chr1	318515	0.505942	0.269663	89	0.999996	0.066139	azoxystrobin
chr1-320341	chr1	320341	0.702531	0.0449438	89	0.999996	-0.0672961	azoxystrobin
chr1-321246	chr1	321246	0.0180037	0.134831	89	0.999996	0.265251	azoxystrobin
chr1-322611	chr1	322611	0.765301	0.460674	89	0.999996	0.0256123	azoxystrobin
chr1-325130	chr1	325130	0.771975	0.438202	89	0.999996	-0.0259028	azoxystrobin
chr1-325765	chr1	325765	0.898917	0.393258	89	0.999996	-0.00947688	azoxystrobin
chr1-325767	chr1	325767	0.662523	0.0786517	89	0.999996	0.0610832	azoxystrobin
chr1-325800	chr1	325800	0.42151	0.438202	89	0.999996	0.0679319	azoxystrobin
chr1-325970	chr1	325970	0.872973	0.191011	89	0.999996	0.015042	azoxystrobin
chr1-329459	chr1	329459	0.900127	0.202247	89	0.999996	0.0113783	azoxystrobin
chr1-330883	chr1	330883	0.804069	0.134831	89	0.999996	-0.02722	azoxystrobin
chr1-331585	chr1	331585	0.890134	0.123596	89	0.999996	0.0158348	azoxystrobin
chr1-332676	chr1	332676	0.892643	0.157303	89	0.999996	0.0140563	azoxystrobin
chr1-332766	chr1	332766	0.484017	0.449438	89	0.999996	0.0602031	azoxystrobin
chr1-334104	chr1	334104	0.992373	0.0674157	89	0.999996	-0.00140403	azoxystrobin
chr1-337212	chr1	337212	0.490014	0.0898876	89	0.999996	0.0893864	azoxystrobin
chr1-340189	chr1	340189	0.256845	0.494382	89	0.999996	0.101336	azoxystrobin
chr1-343686	chr1	343686	0.0398257	0.0786517	89	0.999996	0.296943	azoxystrobin
chr1-345544	chr1	345544	0.310965	0.0449438	89	0.999996	-0.187311	azoxystrobin
chr1-346785	chr1	346785	0.783816	0.0898876	89	0.999996	0.0356877	azoxystrobin
chr1-350440	chr1	350440	0.326271	0.449438	89	0.999996	0.0846397	azoxystrobin
chr1-350459	chr1	350459	0.419802	0.0786517	89	0.999996	-0.114802	azoxystrobin
chr1-350528	chr1	350528	0.642864	0.0449438	89	0.999996	-0.0829458	azoxystrobin
chr1-350547	chr1	350547	0.854888	0.0674157	89	0.999996	-0.0278952	azoxystrobin
chr1-351387	chr1	351387	0.59259	0.0674157	89	0.999996	-0.0779127	azoxystrobin
chr1-353358	chr1	353358	0.0475863	0.134831	89	0.999996	0.214696	azoxystrobin
chr1-354456	chr1	354456	0.243525	0.157303	89	0.999996	0.120351	azoxystrobin
chr1-354950	chr1	354950	0.307711	0.280899	89	0.999996	-0.0907852	azoxystrobin
chr1-355140	chr1	355140	0.953984	0.0674157	89	0.999996	0.0083573	azoxystrobin
chr1-356626	chr1	356626	0.082446	0.348315	89	0.999996	0.145444	azoxystrobin
chr1-365345	chr1	365345	0.420189	0.494382	89	0.999996	0.0707087	azoxystrobin
chr1-365823	chr1	365823	0.348626	0.134831	89	0.999996	0.109586	azoxystrobin
chr1-365972	chr1	365972	0.43775	0.11236	89	0.999996	-0.0935859	azoxystrobin
chr1-366338	chr1	366338	0.170184	0.101124	89	0.999996	0.187157	azoxystrobin
chr1-366605	chr1	366605	0.748368	0.0449438	89	0.999996	-0.0575081	azoxystrobin
chr1-371505	chr1	371505	0.766028	0.101124	89	0.999996	0.036691	azoxystrobin
chr1-372203	chr1	372203	0.668336	0.0674157	89	0.999996	-0.0639309	azoxystrobin
chr1-374303	chr1	374303	0.490708	0.168539	89	0.999996	0.06949	azoxystrobin
chr1-374646	chr1	374646	0.225815	0.11236	89	0.999996	0.147472	azoxystrobin
chr1-375786	chr1	375786	0.642864	0.0449438	89	0.999996	-0.0829458	azoxystrobin
chr1-379415	chr1	379415	0.947064	0.483146	89	0.999996	0.00544437	azoxystrobin
chr1-379523	chr1	379523	0.740201	0.483146	89	0.999996	0.0267637	azoxystrobin
chr1-379804	chr1	379804	0.734934	0.0674157	89	0.999996	0.0496826	azoxystrobin
chr1-379958	chr1	379958	0.310965	0.0449438	89	0.999996	-0.187311	azoxystrobin
chr1-380948	chr1	380948	0.653189	0.359551	89	0.999996	-0.0426338	azoxystrobin
chr1-381041	chr1	381041	0.299392	0.0786517	89	0.999996	-0.146401	azoxystrobin
chr1-382039	chr1	382039	0.751438	0.146067	89	0.999996	-0.0342067	azoxystrobin
chr1-384148	chr1	384148	0.0613036	0.269663	89	0.999996	-0.162156	azoxystrobin
chr1-385051	chr1	385051	0.129261	0.224719	89	0.999996	-0.146698	azoxystrobin
chr1-385256	chr1	385256	0.973763	0.0786517	89	0.999996	0.00452709	azoxystrobin
chr1-385594	chr1	385594	0.705299	0.0561798	89	0.999996	0.0613729	azoxystrobin
chr1-386289	chr1	386289	0.527307	0.370787	89	0.999996	-0.0524921	azoxystrobin
chr1-386421	chr1	386421	0.768446	0.404494	89	0.999996	-0.0233557	azoxystrobin
chr1-386658	chr1	386658	0.44532	0.438202	89	0.999996	0.0625322	azoxystrobin
chr1-386848	chr1	386848	0.437036	0.123596	89	0.999996	-0.0867123	azoxystrobin
chr1-387324	chr1	387324	0.244296	0.179775	89	0.999996	0.110397	azoxystrobin
chr1-387807	chr1	387807	0.144579	0.0561798	89	0.999996	-0.234809	azoxystrobin
chr1-388706	chr1	388706	0.0130158	0.191011	89	0.999996	0.235069	azoxystrobin
chr1-388779	chr1	388779	0.83528	0.0337079	89	0.999996	-0.042938	azoxystrobin
chr1-388939	chr1	388939	0.112354	0.280899	89	0.999996	0.131743	azoxystrobin
chr1-389778	chr1	389778	0.352758	0.0898876	89	0.999996	0.118266	azoxystrobin
chr1-390050	chr1	390050	0.309409	0.0898876	89	0.999996	-0.129442	azoxystrobin
chr1-391085	chr1	391085	0.0675604	0.247191	89	0.999996	0.158723	azoxystrobin
chr1-391434	chr1	391434	0.40161	0.202247	89	0.999996	-0.0825685	azoxystrobin
chr1-391827	chr1	391827	0.285695	0.404494	89	0.999996	0.0806904	azoxystrobin
chr1-391896	chr1	391896	0.67162	0.123596	89	0.999996	-0.0523167	azoxystrobin
chr1-393218	chr1	393218	0.702531	0.0449438	89	0.999996	-0.0672961	azoxystrobin
chr1-393868	chr1	393868	0.635776	0.191011	89	0.999996	0.0460079	azoxystrobin
chr1-393871	chr1	393871	0.91833	0.134831	89	0.999996	0.0116393	azoxystrobin
chr1-393933	chr1	393933	0.57801	0.404494	89	0.999996	0.0421741	azoxystrobin
chr1-393989	chr1	393989	0.229151	0.101124	89	0.999996	0.154172	azoxystrobin
chr1-395096	chr1	395096	0.66979	0.157303	89	0.999996	0.0436399	azoxystrobin
chr1-396417	chr1	396417	0.693994	0.348315	89	0.999996	-0.0303494	azoxystrobin
chr1-397116	chr1	397116	0.779599	0.123596	89	0.999996	0.0321301	azoxystrobin
chr1-397677	chr1	397677	0.942011	0.47191	89	0.999996	0.00532576	azoxystrobin
chr1-399030	chr1	399030	0.862145	0.359551	89	0.999996	-0.0132355	azoxystrobin
chr1-399303	chr1	399303	0.563225	0.157303	89	0.999996	0.070185	azoxystrobin
chr1-400452	chr1	400452	0.761749	0.101124	89	0.999996	0.0410692	azoxystrobin
chr1-400471	chr1	400471	0.887926	0.292135	89	0.999996	0.0126384	azoxystrobin
chr1-401217	chr1	401217	0.62837	0.0561798	89	0.999996	0.0794412	azoxystrobin
chr1-403351	chr1	403351	0.656172	0.382022	89	0.999996	0.034829	azoxystrobin
chr1-404876	chr1	404876	0.547149	0.191011	89	0.999996	-0.0583592	azoxystrobin
chr1-404955	chr1	404955	0.818037	0.179775	89	0.999996	0.0228017	azoxystrobin
chr1-405208	chr1	405208	0.719813	0.0674157	89	0.999996	0.0528522	azoxystrobin
chr1-405378	chr1	405378	0.756679	0.191011	89	0.999996	0.0288541	azoxystrobin
chr1-405797	chr1	405797	0.941235	0.47191	89	0.999996	-0.00541366	azoxystrobin
chr1-406475	chr1	406475	0.658734	0.168539	89	0.999996	0.0430309	azoxystrobin
chr1-408133	chr1	408133	0.997019	0.0898876	89	0.999996	0.000492039	azoxystrobin
chr1-408374	chr1	408374	0.939447	0.449438	89	0.999996	-0.00555623	azoxystrobin
chr1-410342	chr1	410342	0.935357	0.359551	89	0.999996	-0.00616547	azoxystrobin
chr1-417084	chr1	417084	0.815258	0.0786517	89	0.999996	0.0339191	azoxystrobin
chr1-419802	chr1	419802	0.921236	0.348315	89	0.999996	0.00765512	azoxystrobin
chr1-420414	chr1	420414	0.769176	0.348315	89	0.999996	0.022837	azoxystrobin
chr1-420557	chr1	420557	0.900361	0.0786517	89	0.999996	-0.0177546	azoxystrobin
chr1-420764	chr1	420764	0.96568	0.47191	89	0.999996	0.00324566	azoxystrobin
chr1-420949	chr1	420949	0.928586	0.101124	89	0.999996	-0.0113821	azoxystrobin
chr1-421320	chr1	421320	0.725308	0.0674157	89	0.999996	0.0549571	azoxystrobin
chr1-421864	chr1	421864	0.354624	0.0561798	89	0.999996	-0.15198	azoxystrobin
chr1-421927	chr1	421927	0.992137	0.0786517	89	0.999996	0.00135338	azoxystrobin
chr1-423275	chr1	423275	0.74035	0.247191	89	0.999996	-0.0285706	azoxystrobin
chr1-424956	chr1	424956	0.93863	0.0786517	89	0.999996	0.0107586	azoxystrobin
chr1-425155	chr1	425155	0.591879	0.0898876	89	0.999996	0.0699508	azoxystrobin
chr1-432764	chr1	432764	0.699411	0.460674	89	0.999996	0.0286398	azoxystrobin
chr1-433379	chr1	433379	0.907836	0.213483	89	0.999996	0.0108318	azoxystrobin
chr1-433516	chr1	433516	0.438316	0.47191	89	0.999996	-0.0604885	azoxystrobin
chr1-433663	chr1	433663	0.322613	0.213483	89	0.999996	-0.0886559	azoxystrobin
chr1-433723	chr1	433723	0.742779	0.11236	89	0.999996	0.0387947	azoxystrobin
chr1-434782	chr1	434782	0.645453	0.393258	89	0.999996	-0.035669	azoxystrobin
chr1-434810	chr1	434810	0.809638	0.269663	89	0.999996	-0.0215442	azoxystrobin
chr1-435035	chr1	435035	0.755604	0.134831	89	0.999996	-0.0339579	azoxystrobin
chr1-435225	chr1	435225	0.307786	0.314607	89	0.999996	0.0856271	azoxystrobin
chr1-435578	chr1	435578	0.893971	0.0674157	89	0.999996	0.0200682	azoxystrobin
chr1-436023	chr1	436023	0.146906	0.134831	89	0.999996	0.155503	azoxystrobin
chr1-436130	chr1	436130	0.983314	0.146067	89	0.999996	0.00224216	azoxystrobin
chr1-436451	chr1	436451	0.745625	0.337079	89	0.999996	-0.0253716	azoxystrobin
chr1-437439	chr1	437439	0.588973	0.0674157	89	0.999996	-0.0779988	azoxystrobin
chr1-437981	chr1	437981	0.314396	0.157303	89	0.999996	-0.106765	azoxystrobin
chr1-438708	chr1	438708	0.918123	0.449438	89	0.999996	-0.00770652	azoxystrobin
chr1-439532	chr1	439532	0.725258	0.483146	89	0.999996	0.0266707	azoxystrobin
chr1-440670	chr1	440670	0.71959	0.337079	89	0.999996	-0.028533	azoxystrobin
chr1-441543	chr1	441543	0.713349	0.0337079	89	0.999996	0.0770005	azoxystrobin
chr1-441646	chr1	441646	0.696811	0.0786517	89	0.999996	-0.0532282	azoxystrobin
chr1-442011	chr1	442011	0.998211	0.179775	89	0.999996	-0.00021178	azoxystrobin
chr1-442366	chr1	442366	0.900321	0.348315	89	0.999996	-0.0103075	azoxystrobin
chr1-444188	chr1	444188	0.721534	0.393258	89	0.999996	0.0271721	azoxystrobin
chr1-449604	chr1	449604	0.374333	0.224719	89	0.999996	0.0771088	azoxystrobin
chr1-449803	chr1	449803	0.577033	0.337079	89	0.999996	0.0434495	azoxystrobin
chr1-450033	chr1	450033	0.434375	0.235955	89	0.999996	0.069307	azoxystrobin
chr1-452246	chr1	452246	0.613746	0.101124	89	0.999996	-0.0683545	azoxystrobin
chr1-452325	chr1	452325	0.251697	0.269663	89	0.999996	0.100809	azoxystrobin
chr1-453673	chr1	453673	0.631596	0.438202	89	0.999996	0.0371659	azoxystrobin
chr1-453751	chr1	453751	0.753092	0.0786517	89	0.999996	0.0463829	azoxystrobin
chr1-455520	chr1	455520	0.427632	0.337079	89	0.999996	0.0691693	azoxystrobin
chr1-456726	chr1	456726	0.267557	0.348315	89	0.999996	0.0920374	azoxystrobin
chr1-457861	chr1	457861	0.904328	0.101124	89	0.999996	-0.0149184	azoxystrobin
chr1-458040	chr1	458040	0.992373	0.0674157	89	0.999996	-0.00140403	azoxystrobin
chr1-458312	chr1	458312	0.553987	0.337079	89	0.999996	0.050127	azoxystrobin
chr1-458688	chr1	458688	0.654743	0.41573	89	0.999996	0.0351935	azoxystrobin
chr1-458754	chr1	458754	0.734028	0.0449438	89	0.999996	0.061999	azoxystrobin
chr1-462879	chr1	462879	0.880089	0.157303	89	0.999996	-0.0157552	azoxystrobin
chr1-463005	chr1	463005	0.403373	0.191011	89	0.999996	-0.0817247	azoxystrobin
chr1-464781	chr1	464781	0.880089	0.157303	89	0.999996	-0.0157552	azoxystrobin
chr1-466235	chr1	466235	0.92149	0.426966	89	0.999996	-0.00734941	azoxystrobin
chr1-467194	chr1	467194	0.978008	0.325843	89	0.999996	-0.00215094	azoxystrobin
chr1-467837	chr1	467837	0.383918	0.179775	89	0.999996	0.0897171	azoxystrobin
chr1-469890	chr1	469890	0.513358	0.11236	89	0.999996	0.0788923	azoxystrobin
chr1-470538	chr1	470538	0.593288	0.292135	89	0.999996	0.0466862	azoxystrobin
chr1-474444	chr1	474444	0.599069	0.0674157	89	0.999996	0.0795324	azoxystrobin
chr1-475922	chr1	475922	0.976475	0.269663	89	0.999996	-0.0028219	azoxystrobin
chr1-475936	chr1	475936	0.49149	0.359551	89	0.999996	0.0545949	azoxystrobin
chr1-476760	chr1	476760	0.978582	0.370787	89	0.999996	-0.00204895	azoxystrobin
chr1-476908	chr1	476908	0.697553	0.224719	89	0.999996	0.0363921	azoxystrobin
chr1-476996	chr1	476996	0.21479	0.460674	89	0.999996	0.095544	azoxystrobin
chr1-478387	chr1	478387	0.974456	0.247191	89	0.999996	-0.0028255	azoxystrobin
chr1-479123	chr1	479123	0.629171	0.494382	89	0.999996	-0.0357093	azoxystrobin
chr1-480781	chr1	480781	0.805257	0.0561798	89	0.999996	0.0404006	azoxystrobin
chr1-481151	chr1	481151	0.441256	0.11236	89	0.999996	0.0922259	azoxystrobin
chr1-483593	chr1	483593	0.720136	0.269663	89	0.999996	0.0323966	azoxystrobin
chr1-483969	chr1	483969	0.643667	0.179775	89	0.999996	-0.046209	azoxystrobin
chr1-485332	chr1	485332	0.324391	0.292135	89	0.999996	0.087518	azoxystrobin
chr1-488258	chr1	488258	0.166951	0.134831	89	0.999996	-0.15213	azoxystrobin
chr1-491314	chr1	491314	0.248317	0.494382	89	0.999996	0.0852676	azoxystrobin
chr1-491420	chr1	491420	0.523647	0.0786517	89	0.999996	0.0878125	azoxystrobin
chr1-493532	chr1	493532	0.277085	0.134831	89	0.999996	0.140981	azoxystrobin
chr1-493628	chr1	493628	0.112833	0.0674157	89	0.999996	-0.229801	azoxystrobin
chr1-493636	chr1	493636	0.681741	0.0898876	89	0.999996	0.0520808	azoxystrobin
chr1-494612	chr1	494612	0.91721	0.292135	89	0.999996	0.00833992	azoxystrobin
chr1-494806	chr1	494806	0.881465	0.11236	89	0.999996	-0.0178869	azoxystrobin
chr1-494965	chr1	494965	0.796177	0.202247	89	0.999996	-0.0243878	azoxystrobin
chr1-495215	chr1	495215	0.233653	0.157303	89	0.999996	0.144169	azoxystrobin
chr1-496539	chr1	496539	0.259296	0.483146	89	0.999996	0.0829768	azoxystrobin
chr1-497813	chr1	497813	0.238512	0.0674157	89	0.999996	0.172836	azoxystrobin
chr1-499004	chr1	499004	0.694652	0.303371	89	0.999996	0.0317049	azoxystrobin
chr1-500351	chr1	500351	0.618703	0.213483	89	0.999996	-0.0462889	azoxystrobin
chr1-500667	chr1	500667	0.68478	0.123596	89	0.999996	0.0448443	azoxystrobin
chr1-504288	chr1	504288	0.988853	0.0561798	89	0.999996	-0.00224722	azoxystrobin
chr1-504828	chr1	504828	0.866214	0.258427	89	0.999996	-0.0145066	azoxystrobin
chr1-505082	chr1	505082	0.507552	0.168539	89	0.999996	-0.0670609	azoxystrobin
chr1-505345	chr1	505345	0.905423	0.0449438	89	0.999996	0.0213428	azoxystrobin
chr1-507836	chr1	507836	0.772648	0.168539	89	0.999996	0.0299697	azoxystrobin
chr1-508651	chr1	508651	0.322517	0.146067	89	0.999996	-0.106853	azoxystrobin
chr1-508652	chr1	508652	0.923584	0.213483	89	0.999996	-0.00874098	azoxystrobin
chr1-508938	chr1	508938	0.254431	0.0449438	89	0.999996	-0.203021	azoxystrobin
chr1-508975	chr1	508975	0.791079	0.370787	89	0.999996	-0.021506	azoxystrobin
chr1-509008	chr1	509008	0.730703	0.123596	89	0.999996	-0.0399043	azoxystrobin
chr1-509060	chr1	509060	0.852864	0.0674157	89	0.999996	0.0267938	azoxystrobin
chr1-509899	chr1	509899	0.791872	0.235955	89	0.999996	0.0225196	azoxystrobin
chr1-510156	chr1	510156	0.522541	0.314607	89	0.999996	-0.055366	azoxystrobin
chr1-510173	chr1	510173	0.320984	0.460674	89	0.999996	0.0773883	azoxystrobin
chr1-510323	chr1	510323	0.811189	0.101124	89	0.999996	0.0293692	azoxystrobin
chr1-510532	chr1	510532	0.177675	0.134831	89	0.999996	-0.150519	azoxystrobin
chr1-510889	chr1	510889	0.143823	0.280899	89	0.999996	0.128479	azoxystrobin
chr1-512568	chr1	512568	0.0320805	0.393258	89	0.999996	0.163828	azoxystrobin
chr1-514666	chr1	514666	0.129363	0.191011	89	0.999996	-0.151557	azoxystrobin
chr1-514942	chr1	514942	0.87101	0.0674157	89	0.999996	0.023423	azoxystrobin
chr1-516659	chr1	516659	0.366913	0.101124	89	0.999996	-0.111675	azoxystrobin
chr1-516861	chr1	516861	0.05419	0.179775	89	0.999996	0.257064	azoxystrobin
chr1-516991	chr1	516991	0.339796	0.280899	89	0.999996	0.0847478	azoxystrobin
chr1-516999	chr1	516999	0.339059	0.269663	89	0.999996	-0.0800841	azoxystrobin
chr1-517070	chr1	517070	0.669427	0.123596	89	0.999996	-0.0478495	azoxystrobin
chr1-517826	chr1	517826	0.44611	0.11236	89	0.999996	-0.0871008	azoxystrobin
chr1-518681	chr1	518681	0.0475468	0.483146	89	0.999996	0.145561	azoxystrobin
chr1-519364	chr1	519364	0.13043	0.337079	89	0.999996	0.120034	azoxystrobin
chr1-519658	chr1	519658	0.14351	0.213483	89	0.999996	0.140928	azoxystrobin
chr1-522415	chr1	522415	0.163744	0.269663	89	0.999996	0.130006	azoxystrobin
chr1-522488	chr1	522488	0.734942	0.134831	89	0.999996	-0.0358779	azoxystrobin
chr1-522853	chr1	522853	0.290233	0.134831	89	0.999996	-0.118533	azoxystrobin
chr1-523471	chr1	523471	0.981135	0.146067	89	0.999996	-0.00250836	azoxystrobin
chr1-523560	chr1	523560	0.180174	0.269663	89	0.999996	0.130021	azoxystrobin
chr1-523852	chr1	523852	0.48786	0.438202	89	0.999996	0.0512032	azoxystrobin
chr1-524806	chr1	524806	0.250192	0.179775	89	0.999996	0.111375	azoxystrobin
chr1-525202	chr1	525202	0.394675	0.0337079	89	0.999996	-0.173338	azoxystrobin
chr1-526186	chr1	526186	0.646319	0.426966	89	0.999996	-0.0397788	azoxystrobin
chr1-526941	chr1	526941	0.911519	0.0674157	89	0.999996	0.0160889	azoxystrobin
chr1-527929	chr1	527929	0.744562	0.0561798	89	0.999996	-0.0533785	azoxystrobin
chr1-529284	chr1	529284	0.939752	0.348315	89	0.999996	0.00643599	azoxystrobin
chr1-529647	chr1	529647	0.811189	0.101124	89	0.999996	0.0293692	azoxystrobin
chr1-529757	chr1	529757	0.241066	0.0561798	89	0.999996	0.192453	azoxystrobin
chr1-534287	chr1	534287	0.910065	0.11236	89	0.999996	0.0136754	azoxystrobin
chr1-534369	chr1	534369	0.91701	0.314607	89	0.999996	-0.0088589	azoxystrobin
chr1-534406	chr1	534406	0.667684	0.0898876	89	0.999996	-0.054755	azoxystrobin
chr1-534448	chr1	534448	0.761197	0.0561798	89	0.999996	-0.0476909	azoxystrobin
chr1-534449	chr1	534449	0.820199	0.483146	89	0.999996	-0.0208578	azoxystrobin
chr1-535942	chr1	535942	0.374935	0.191011	89	0.999996	-0.0848563	azoxystrobin
chr1-536436	chr1	536436	0.547938	0.213483	89	0.999996	-0.055824	azoxystrobin
chr1-536591	chr1	536591	0.793959	0.0674157	89	0.999996	-0.0394357	azoxystrobin
chr1-536617	chr1	536617	0.895863	0.123596	89	0.999996	-0.0150044	azoxystrobin
chr1-536758	chr1	536758	0.520678	0.337079	89	0.999996	-0.054185	azoxystrobin
chr1-537150	chr1	537150	0.617134	0.460674	89	0.999996	-0.0441215	azoxystrobin
chr1-537405	chr1	537405	0.0511024	0.0561798	89	0.999996	-0.302686	azoxystrobin
chr1-538620	chr1	538620	0.792068	0.337079	89	0.999996	-0.0211195	azoxystrobin
chr1-542440	chr1	542440	0.42884	0.41573	89	0.999996	-0.059213	azoxystrobin
chr1-544604	chr1	544604	0.813047	0.370787	89	0.999996	-0.0180585	azoxystrobin
chr1-545441	chr1	545441	0.374545	0.0898876	89	0.999996	0.114972	azoxystrobin
chr1-546166	chr1	546166	0.845164	0.426966	89	0.999996	-0.0146222	azoxystrobin
chr1-547251	chr1	547251	0.746637	0.0898876	89	0.999996	0.0423216	azoxystrobin
chr1-548219	chr1	548219	0.625881	0.348315	89	0.999996	-0.0401325	azoxystrobin
chr1-548252	chr1	548252	0.225215	0.101124	89	0.999996	-0.150343	azoxystrobin
chr1-551532	chr1	551532	0.583785	0.426966	89	0.999996	-0.0550265	azoxystrobin
chr1-553563	chr1	553563	0.838274	0.213483	89	0.999996	-0.0190952	azoxystrobin
chr1-553747	chr1	553747	0.306138	0.449438	89	0.999996	-0.0857147	azoxystrobin
chr1-554857	chr1	554857	0.483875	0.303371	89	0.999996	0.074583	azoxystrobin
chr1-557753	chr1	557753	0.550161	0.202247	89	0.999996	-0.0571997	azoxystrobin
chr1-558424	chr1	558424	0.876661	0.191011	89	0.999996	0.0153069	azoxystrobin
chr1-559903	chr1	559903	0.702531	0.0449438	89	0.999996	-0.0672961	azoxystrobin
chr1-560000	chr1	560000	0.791934	0.337079	89	0.999996	-0.0218554	azoxystrobin
chr1-560235	chr1	560235	0.794504	0.179775	89	0.999996	-0.0259087	azoxystrobin
chr1-571435	chr1	571435	0.486524	0.0786517	89	0.999996	0.0958652	azoxystrobin
chr1-571629	chr1	571629	0.110011	0.0561798	89	0.999996	-0.256564	azoxystrobin
chr1-574063	chr1	574063	0.550568	0.0449438	89	0.999996	0.107859	azoxystrobin
chr1-574278	chr1	574278	0.88513	0.0898876	89	0.999996	0.0184539	azoxystrobin
chr1-574830	chr1	574830	0.387039	0.0674157	89	0.999996	-0.128657	azoxystrobin
chr1-574978	chr1	574978	0.461177	0.41573	89	0.999996	0.0556465	azoxystrobin
chr1-575422	chr1	575422	0.121663	0.314607	89	0.999996	0.123135	azoxystrobin
chr1-575618	chr1	575618	0.999635	0.438202	89	0.999996	3.43218e-05	azoxystrobin
chr1-577829	chr1	577829	0.261658	0.247191	89	0.999996	0.103091	azoxystrobin
chr1-578581	chr1	578581	0.373334	0.0786517	89	0.999996	0.122213	azoxystrobin
chr1-582006	chr1	582006	0.617803	0.191011	89	0.999996	0.0508398	azoxystrobin
chr1-582850	chr1	582850	0.934608	0.0786517	89	0.999996	-0.0119667	azoxystrobin
chr1-583306	chr1	583306	0.23736	0.303371	89	0.999996	0.106773	azoxystrobin
chr1-583559	chr1	583559	0.608771	0.134831	89	0.999996	0.0573098	azoxystrobin
chr1-584098	chr1	584098	0.495445	0.337079	89	0.999996	0.0573472	azoxystrobin
chr1-585126	chr1	585126	0.339003	0.134831	89	0.999996	0.106374	azoxystrobin
chr1-585366	chr1	585366	0.408326	0.359551	89	0.999996	0.0710266	azoxystrobin
chr1-587912	chr1	587912	0.88059	0.0561798	89	0.999996	-0.0248841	azoxystrobin
chr1-588207	chr1	588207	0.181722	0.213483	89	0.999996	0.149073	azoxystrobin
chr1-588819	chr1	588819	0.815581	0.0449438	89	0.999996	0.0423437	azoxystrobin
chr1-590568	chr1	590568	0.938538	0.235955	89	0.999996	-0.00721531	azoxystrobin
chr1-591415	chr1	591415	0.240567	0.101124	89	0.999996	0.144533	azoxystrobin
chr1-591663	chr1	591663	0.245074	0.123596	89	0.999996	-0.133755	azoxystrobin
chr1-592520	chr1	592520	0.406052	0.202247	89	0.999996	0.0828733	azoxystrobin
chr1-594059	chr1	594059	0.76595	0.0561798	89	0.999996	0.0468777	azoxystrobin
chr1-599235	chr1	599235	0.776246	0.202247	89	0.999996	-0.0271756	azoxystrobin
chr1-599292	chr1	599292	0.19452	0.101124	89	0.999996	0.159626	azoxystrobin
chr1-600002	chr1	600002	0.99394	0.202247	89	0.999996	0.000727872	azoxystrobin
chr1-600471	chr1	600471	0.944866	0.0561798	89	0.999996	-0.0112084	azoxystrobin
chr1-600477	chr1	600477	0.980033	0.0449438	89	0.999996	-0.00452725	azoxystrobin
chr1-600486	chr1	600486	0.453923	0.247191	89	0.999996	0.084082	azoxystrobin
chr1-600528	chr1	600528	0.959637	0.11236	89	0.999996	0.00593087	azoxystrobin
chr1-600697	chr1	600697	0.697085	0.393258	89	0.999996	0.0320954	azoxystrobin
chr1-600751	chr1	600751	0.393302	0.146067	89	0.999996	0.0951937	azoxystrobin
chr1-601188	chr1	601188	0.556877	0.438202	89	0.999996	0.0464789	azoxystrobin
chr1-602022	chr1	602022	0.740922	0.134831	89	0.999996	0.0366941	azoxystrobin
chr1-602604	chr1	602604	0.284053	0.191011	89	0.999996	0.100714	azoxystrobin
chr1-603203	chr1	603203	0.966232	0.292135	89	0.999996	0.00396999	azoxystrobin
chr1-603840	chr1	603840	0.620495	0.101124	89	0.999996	0.0646238	azoxystrobin
chr1-605404	chr1	605404	0.926926	0.134831	89	0.999996	-0.0106015	azoxystrobin
chr1-605630	chr1	605630	0.230266	0.146067	89	0.999996	0.127939	azoxystrobin
chr1-605781	chr1	605781	0.864676	0.314607	89	0.999996	-0.0146724	azoxystrobin
chr1-606222	chr1	606222	0.374758	0.213483	89	0.999996	0.0829057	azoxystrobin
chr1-606239	chr1	606239	0.794048	0.0674157	89	0.999996	-0.0379621	azoxystrobin
chr1-606369	chr1	606369	0.840247	0.247191	89	0.999996	0.0178159	azoxystrobin
chr1-607139	chr1	607139	0.487585	0.101124	89	0.999996	0.0842655	azoxystrobin
chr1-607328	chr1	607328	0.267058	0.0561798	89	0.999996	-0.17865	azoxystrobin
chr1-607606	chr1	607606	0.811189	0.101124	89	0.999996	0.0293692	azoxystrobin
chr1-608214	chr1	608214	0.374768	0.146067	89	0.999996	0.0932349	azoxystrobin
chr1-609176	chr1	609176	0.907428	0.0786517	89	0.999996	-0.0161381	azoxystrobin
chr1-609266	chr1	609266	0.804073	0.168539	89	0.999996	0.0249192	azoxystrobin
chr1-609282	chr1	609282	0.708971	0.101124	89	0.999996	-0.0479888	azoxystrobin
chr1-609872	chr1	609872	0.523977	0.370787	89	0.999996	0.0489489	azoxystrobin
chr1-610601	chr1	610601	0.463586	0.0898876	89	0.999996	0.0947299	azoxystrobin
chr1-610625	chr1	610625	0.675964	0.0449438	89	0.999996	0.0755684	azoxystrobin
chr1-610962	chr1	610962	0.802756	0.0561798	89	0.999996	0.0403491	azoxystrobin
chr1-611103	chr1	611103	0.162703	0.0561798	89	0.999996	-0.229421	azoxystrobin
chr1-611856	chr1	611856	0.533577	0.314607	89	0.999996	0.049305	azoxystrobin
chr1-612172	chr1	612172	0.489573	0.191011	89	0.999996	-0.0703203	azoxystrobin
chr1-612203	chr1	612203	0.442215	0.146067	89	0.999996	0.0938799	azoxystrobin
chr1-612405	chr1	612405	0.969738	0.0786517	89	0.999996	-0.00526515	azoxystrobin
chr1-612868	chr1	612868	0.878182	0.0674157	89	0.999996	-0.0232895	azoxystrobin
chr1-613124	chr1	613124	0.297487	0.235955	89	0.999996	-0.0939716	azoxystrobin
chr1-614295	chr1	614295	0.935187	0.134831	89	0.999996	-0.00905671	azoxystrobin
chr1-614693	chr1	614693	0.322428	0.47191	89	0.999996	0.0718513	azoxystrobin
chr1-615056	chr1	615056	0.472364	0.292135	89	0.999996	0.0597423	azoxystrobin
chr1-615494	chr1	615494	0.544082	0.191011	89	0.999996	-0.0588657	azoxystrobin
chr1-616669	chr1	616669	0.472575	0.0561798	89	0.999996	0.11846	azoxystrobin
chr1-616838	chr1	616838	0.716596	0.168539	89	0.999996	0.0355309	azoxystrobin
chr1-616856	chr1	616856	0.607948	0.483146	89	0.999996	-0.0372671	azoxystrobin
chr1-617462	chr1	617462	0.16155	0.191011	89	0.999996	-0.138004	azoxystrobin
chr1-619112	chr1	619112	0.705418	0.0786517	89	0.999996	-0.0533123	azoxystrobin
chr1-620703	chr1	620703	0.485663	0.213483	89	0.999996	-0.062629	azoxystrobin
chr1-620893	chr1	620893	0.477338	0.292135	89	0.999996	-0.0626751	azoxystrobin
chr1-621010	chr1	621010	0.434805	0.314607	89	0.999996	0.0639969	azoxystrobin
chr1-621628	chr1	621628	0.352795	0.438202	89	0.999996	-0.0683472	azoxystrobin
chr1-622186	chr1	622186	0.973255	0.134831	89	0.999996	-0.00359124	azoxystrobin
chr1-622425	chr1	622425	0.348073	0.146067	89	0.999996	0.0965548	azoxystrobin
chr1-622505	chr1	622505	0.30877	0.247191	89	0.999996	0.101245	azoxystrobin
chr1-622708	chr1	622708	0.709505	0.449438	89	0.999996	-0.0306453	azoxystrobin
chr1-623518	chr1	623518	0.329452	0.247191	89	0.999996	0.107595	azoxystrobin
chr1-623695	chr1	623695	0.462456	0.247191	89	0.999996	-0.0637833	azoxystrobin
chr1-623815	chr1	623815	0.852641	0.224719	89	0.999996	-0.0167428	azoxystrobin
chr1-625611	chr1	625611	0.944891	0.0786517	89	0.999996	0.00938453	azoxystrobin
chr1-625644	chr1	625644	0.25784	0.303371	89	0.999996	0.103083	azoxystrobin
chr1-626332	chr1	626332	0.661295	0.11236	89	0.999996	0.0509236	azoxystrobin
chr1-627435	chr1	627435	0.692762	0.0449438	89	0.999996	-0.0732372	azoxystrobin
chr1-627990	chr1	627990	0.576061	0.41573	89	0.999996	-0.0455777	azoxystrobin
chr1-630228	chr1	630228	0.177783	0.269663	89	0.999996	0.138392	azoxystrobin
chr1-630698	chr1	630698	0.902498	0.0449438	89	0.999996	-0.0222968	azoxystrobin
chr1-632196	chr1	632196	0.383302	0.292135	89	0.999996	0.0765352	azoxystrobin
chr1-632300	chr1	632300	0.342777	0.449438	89	0.999996	0.0699177	azoxystrobin
chr1-634317	chr1	634317	0.66015	0.191011	89	0.999996	-0.0424801	azoxystrobin
chr1-636264	chr1	636264	0.618358	0.47191	89	0.999996	-0.0368802	azoxystrobin
chr1-636344	chr1	636344	0.433969	0.337079	89	0.999996	-0.0598772	azoxystrobin
chr1-636684	chr1	636684	0.556451	0.41573	89	0.999996	-0.0442454	azoxystrobin
chr1-637873	chr1	637873	0.550568	0.0449438	89	0.999996	0.107859	azoxystrobin
chr1-638208	chr1	638208	0.80298	0.47191	89	0.999996	-0.0187491	azoxystrobin
chr1-638497	chr1	638497	0.605484	0.280899	89	0.999996	-0.0416319	azoxystrobin
chr1-638810	chr1	638810	0.95001	0.191011	89	0.999996	-0.00595716	azoxystrobin
chr1-638993	chr1	638993	0.979845	0.348315	89	0.999996	-0.00216254	azoxystrobin
chr1-639589	chr1	639589	0.883392	0.0449438	89	0.999996	0.0261081	azoxystrobin
chr1-640308	chr1	640308	0.844991	0.494382	89	0.999996	-0.0144733	azoxystrobin
chr1-641601	chr1	641601	0.514667	0.146067	89	0.999996	0.0702421	azoxystrobin
chr1-643322	chr1	643322	0.935292	0.11236	89	0.999996	0.00960046	azoxystrobin
chr1-643329	chr1	643329	0.965082	0.370787	89	0.999996	0.00363051	azoxystrobin
chr1-643432	chr1	643432	0.542299	0.0337079	89	0.999996	-0.123274	azoxystrobin
chr1-643576	chr1	643576	0.88258	0.179775	89	0.999996	0.014652	azoxystrobin
chr1-643946	chr1	643946	0.7812	0.0449438	89	0.999996	-0.0504234	azoxystrobin
chr1-643987	chr1	643987	0.804918	0.0898876	89	0.999996	-0.0329215	azoxystrobin
chr1-644164	chr1	644164	0.603598	0.303371	89	0.999996	0.0451	azoxystrobin
chr1-644189	chr1	644189	0.523242	0.146067	89	0.999996	0.0682651	azoxystrobin
chr1-644903	chr1	644903	0.292403	0.0898876	89	0.999996	0.133649	azoxystrobin
chr1-645101	chr1	645101	0.326961	0.224719	89	0.999996	0.085217	azoxystrobin
chr1-645111	chr1	645111	0.981489	0.146067	89	0.999996	-0.00248446	azoxystrobin
chr1-645215	chr1	645215	0.501033	0.0898876	89	0.999996	0.0869587	azoxystrobin
chr1-645451	chr1	645451	0.856598	0.359551	89	0.999996	0.0171546	azoxystrobin
chr1-645557	chr1	645557	0.537752	0.348315	89	0.999996	0.0524102	azoxystrobin
chr1-646594	chr1	646594	0.182015	0.426966	89	0.999996	0.106477	azoxystrobin
chr1-646929	chr1	646929	0.4204	0.0449438	89	0.999996	-0.142551	azoxystrobin
chr1-647406	chr1	647406	0.932109	0.134831	89	0.999996	0.0100247	azoxystrobin
chr1-647603	chr1	647603	0.313563	0.314607	89	0.999996	-0.104278	azoxystrobin
chr1-647700	chr1	647700	0.179754	0.213483	89	0.999996	-0.125283	azoxystrobin
chr1-648106	chr1	648106	0.431037	0.168539	89	0.999996	-0.0812952	azoxystrobin
chr1-648497	chr1	648497	0.963409	0.191011	89	0.999996	0.0044691	azoxystrobin
chr1-648597	chr1	648597	0.232751	0.0449438	89	0.999996	-0.214265	azoxystrobin
chr1-648677	chr1	648677	0.826767	0.191011	89	0.999996	0.020894	azoxystrobin
chr1-649138	chr1	649138	0.0206443	0.0561798	89	0.999996	0.400053	azoxystrobin
chr1-649191	chr1	649191	0.636139	0.179775	89	0.999996	0.0455034	azoxystrobin
chr1-649614	chr1	649614	0.453076	0.191011	89	0.999996	0.0741826	azoxystrobin
chr1-649643	chr1	649643	0.695921	0.0898876	89	0.999996	-0.0495943	azoxystrobin
chr1-649817	chr1	649817	0.568596	0.101124	89	0.999996	-0.0701392	azoxystrobin
chr1-649985	chr1	649985	0.859732	0.168539	89	0.999996	0.0171355	azoxystrobin
chr1-650118	chr1	650118	0.294751	0.0561798	89	0.999996	-0.170697	azoxystrobin
chr1-650179	chr1	650179	0.651852	0.404494	89	0.999996	-0.0352421	azoxystrobin
chr1-650197	chr1	650197	0.839287	0.393258	89	0.999996	-0.016053	azoxystrobin
chr1-650415	chr1	650415	0.865932	0.258427	89	0.999996	-0.0139358	azoxystrobin
chr1-650766	chr1	650766	0.298688	0.168539	89	0.999996	-0.107055	azoxystrobin
chr1-651461	chr1	651461	0.82828	0.101124	89	0.999996	0.0268099	azoxystrobin
chr1-652967	chr1	652967	0.306821	0.134831	89	0.999996	-0.119036	azoxystrobin
chr1-654480	chr1	654480	0.366586	0.213483	89	0.999996	-0.0824224	azoxystrobin
chr1-654960	chr1	654960	0.294957	0.337079	89	0.999996	-0.0844536	azoxystrobin
chr1-655143	chr1	655143	0.460806	0.0898876	89	0.999996	-0.109935	azoxystrobin
chr1-655988	chr1	655988	0.119378	0.41573	89	0.999996	-0.124677	azoxystrobin
chr1-656270	chr1	656270	0.497466	0.0561798	89	0.999996	-0.106837	azoxystrobin
chr1-656284	chr1	656284	0.377192	0.123596	89	0.999996	-0.106339	azoxystrobin
chr1-657047	chr1	657047	0.757082	0.325843	89	0.999996	-0.0241618	azoxystrobin
chr1-657177	chr1	657177	0.348699	0.382022	89	0.999996	-0.0727257	azoxystrobin
chr1-657540	chr1	657540	0.862004	0.101124	89	0.999996	0.0212766	azoxystrobin
chr1-659302	chr1	659302	0.741618	0.134831	89	0.999996	0.035003	azoxystrobin
chr1-659687	chr1	659687	0.147961	0.460674	89	0.999996	0.112236	azoxystrobin
chr1-659775	chr1	659775	0.276274	0.101124	89	0.999996	-0.136504	azoxystrobin
chr1-660031	chr1	660031	0.826027	0.258427	89	0.999996	-0.0186767	azoxystrobin
chr1-660089	chr1	660089	0.462575	0.0898876	89	0.999996	0.0934574	azoxystrobin
chr1-660172	chr1	660172	0.916238	0.168539	89	0.999996	0.0107943	azoxystrobin
chr1-660276	chr1	660276	0.299088	0.0898876	89	0.999996	0.13354	azoxystrobin
chr1-660389	chr1	660389	0.170926	0.235955	89	0.999996	0.132385	azoxystrobin
chr1-660515	chr1	660515	0.894748	0.370787	89	0.999996	-0.0104266	azoxystrobin
chr1-661532	chr1	661532	0.0260846	0.47191	89	0.999996	0.172407	azoxystrobin
chr1-661543	chr1	661543	0.563864	0.0561798	89	0.999996	0.0990735	azoxystrobin
chr1-661619	chr1	661619	0.843713	0.0674157	89	0.999996	-0.0301007	azoxystrobin
chr1-661726	chr1	661726	0.986541	0.235955	89	0.999996	0.00151031	azoxystrobin
chr1-661880	chr1	661880	0.819088	0.101124	89	0.999996	0.0296045	azoxystrobin
chr1-662503	chr1	662503	0.0107084	0.449438	89	0.999996	0.210142	azoxystrobin
chr1-663079	chr1	663079	0.169038	0.157303	89	0.999996	-0.140365	azoxystrobin
chr1-666195	chr1	666195	0.965501	0.0786517	89	0.999996	-0.00615654	azoxystrobin
chr1-666623	chr1	666623	0.869806	0.0561798	89	0.999996	0.0265191	azoxystrobin
chr1-666863	chr1	666863	0.93918	0.370787	89	0.999996	0.00777661	azoxystrobin
chr1-666916	chr1	666916	0.216457	0.426966	89	0.999996	0.103125	azoxystrobin
chr1-666979	chr1	666979	0.252341	0.11236	89	0.999996	-0.136324	azoxystrobin
chr1-667572	chr1	667572	0.0614475	0.426966	89	0.999996	0.141243	azoxystrobin
chr1-668801	chr1	668801	0.107505	0.258427	89	0.999996	0.136952	azoxystrobin
chr1-670134	chr1	670134	0.164463	0.314607	89	0.999996	0.133528	azoxystrobin
chr1-670169	chr1	670169	0.83838	0.134831	89	0.999996	0.0231927	azoxystrobin
chr1-670349	chr1	670349	0.357881	0.247191	89	0.999996	-0.082128	azoxystrobin
chr1-672155	chr1	672155	0.148788	0.11236	89	0.999996	-0.171066	azoxystrobin
chr1-672293	chr1	672293	0.429626	0.303371	89	0.999996	-0.0673532	azoxystrobin
chr1-672903	chr1	672903	0.901724	0.303371	89	0.999996	0.0122964	azoxystrobin
chr1-673179	chr1	673179	0.590241	0.202247	89	0.999996	0.0508066	azoxystrobin
chr1-673354	chr1	673354	0.896103	0.0449438	89	0.999996	0.0238843	azoxystrobin
chr1-674449	chr1	674449	0.350047	0.191011	89	0.999996	0.0876667	azoxystrobin
chr1-677375	chr1	677375	0.426555	0.393258	89	0.999996	0.0601663	azoxystrobin
chr1-677734	chr1	677734	0.692544	0.0674157	89	0.999996	-0.060785	azoxystrobin
chr1-680321	chr1	680321	0.278652	0.325843	89	0.999996	0.0893884	azoxystrobin
chr1-681331	chr1	681331	0.560176	0.247191	89	0.999996	-0.0511905	azoxystrobin
chr1-681419	chr1	681419	0.549688	0.258427	89	0.999996	0.0511132	azoxystrobin
chr1-681428	chr1	681428	0.376031	0.134831	89	0.999996	0.0987791	azoxystrobin
chr1-681544	chr1	681544	0.820943	0.483146	89	0.999996	-0.0178463	azoxystrobin
chr1-681797	chr1	681797	0.622577	0.191011	89	0.999996	-0.04696	azoxystrobin
chr1-681876	chr1	681876	0.966433	0.0449438	89	0.999996	-0.00783449	azoxystrobin
chr1-682017	chr1	682017	0.779764	0.337079	89	0.999996	0.0271849	azoxystrobin
chr1-682393	chr1	682393	0.965559	0.348315	89	0.999996	0.00341826	azoxystrobin
chr1-682839	chr1	682839	0.519668	0.337079	89	0.999996	0.052736	azoxystrobin
chr1-683143	chr1	683143	0.172146	0.0786517	89	0.999996	-0.189241	azoxystrobin
chr1-684334	chr1	684334	0.0862399	0.460674	89	0.999996	0.167598	azoxystrobin
chr1-685006	chr1	685006	0.921308	0.202247	89	0.999996	-0.00954564	azoxystrobin
chr1-687091	chr1	687091	0.244722	0.314607	89	0.999996	0.0977311	azoxystrobin
chr1-687267	chr1	687267	0.766683	0.191011	89	0.999996	-0.0290333	azoxystrobin
chr1-687300	chr1	687300	0.919489	0.157303	89	0.999996	-0.0110143	azoxystrobin
chr1-688952	chr1	688952	0.151297	0.449438	89	0.999996	0.122443	azoxystrobin
chr1-690178	chr1	690178	0.097973	0.359551	89	0.999996	0.129294	azoxystrobin
chr1-692155	chr1	692155	0.140597	0.202247	89	0.999996	0.136894	azoxystrobin
chr1-694557	chr1	694557	0.569424	0.101124	89	0.999996	0.0714926	azoxystrobin
chr1-694853	chr1	694853	0.503225	0.292135	89	0.999996	0.0535421	azoxystrobin
chr1-695449	chr1	695449	0.586239	0.157303	89	0.999996	-0.0626711	azoxystrobin
chr1-696181	chr1	696181	0.320462	0.235955	89	0.999996	0.0949784	azoxystrobin
chr1-696266	chr1	696266	0.55093	0.0561798	89	0.999996	-0.0997791	azoxystrobin
chr1-699630	chr1	699630	0.686739	0.494382	89	0.999996	-0.0294549	azoxystrobin
chr1-700334	chr1	700334	0.334152	0.146067	89	0.999996	-0.100624	azoxystrobin
chr1-701259	chr1	701259	0.952389	0.202247	89	0.999996	0.00543821	azoxystrobin
chr1-702142	chr1	702142	0.499929	0.348315	89	0.999996	-0.0530072	azoxystrobin
chr1-702620	chr1	702620	0.519682	0.101124	89	0.999996	0.0791359	azoxystrobin
chr1-704269	chr1	704269	0.142508	0.0337079	89	0.999996	-0.309485	azoxystrobin
chr1-712500	chr1	712500	0.728135	0.0449438	89	0.999996	-0.0626622	azoxystrobin
chr1-712508	chr1	712508	0.196058	0.146067	89	0.999996	-0.134926	azoxystrobin
chr1-712562	chr1	712562	0.418647	0.325843	89	0.999996	0.0772264	azoxystrobin
chr1-714371	chr1	714371	0.166879	0.134831	89	0.999996	-0.147581	azoxystrobin
chr1-714962	chr1	714962	0.0880858	0.337079	89	0.999996	0.138891	azoxystrobin
chr1-717762	chr1	717762	0.312009	0.101124	89	0.999996	0.12391	azoxystrobin
chr1-718431	chr1	718431	0.471735	0.0561798	89	0.999996	0.12021	azoxystrobin
chr1-719937	chr1	719937	0.84501	0.280899	89	0.999996	-0.0167692	azoxystrobin
chr1-720830	chr1	720830	0.952246	0.0449438	89	0.999996	0.0111057	azoxystrobin
chr1-720842	chr1	720842	0.630347	0.0674157	89	0.999996	0.0714407	azoxystrobin
chr1-720872	chr1	720872	0.481531	0.292135	89	0.999996	0.0583393	azoxystrobin
chr1-720976	chr1	720976	0.562322	0.0898876	89	0.999996	0.0751788	azoxystrobin
chr1-721224	chr1	721224	0.43719	0.0561798	89	0.999996	0.127855	azoxystrobin
chr1-724148	chr1	724148	0.48385	0.0786517	89	0.999996	0.0962047	azoxystrobin
chr1-724258	chr1	724258	0.535677	0.0898876	89	0.999996	0.0820979	azoxystrobin
chr1-724747	chr1	724747	0.882989	0.0561798	89	0.999996	0.0243288	azoxystrobin
chr1-729847	chr1	729847	0.314527	0.146067	89	0.999996	0.104508	azoxystrobin
chr1-731233	chr1	731233	0.301451	0.179775	89	0.999996	-0.099314	azoxystrobin
chr1-731263	chr1	731263	0.715382	0.191011	89	0.999996	0.034656	azoxystrobin
chr1-731468	chr1	731468	0.322388	0.348315	89	0.999996	0.0876788	azoxystrobin
chr1-732251	chr1	732251	0.651482	0.325843	89	0.999996	0.0367285	azoxystrobin
chr1-733227	chr1	733227	0.69029	0.460674	89	0.999996	0.0291379	azoxystrobin
chr1-734768	chr1	734768	0.237007	0.11236	89	0.999996	-0.144332	azoxystrobin
chr1-735079	chr1	735079	0.567701	0.0561798	89	0.999996	-0.0900183	azoxystrobin
chr1-735199	chr1	735199	0.654079	0.123596	89	0.999996	0.0497276	azoxystrobin
chr1-735207	chr1	735207	0.781232	0.134831	89	0.999996	0.0329269	azoxystrobin
chr1-735237	chr1	735237	0.441195	0.41573	89	0.999996	0.0569151	azoxystrobin
chr1-736625	chr1	736625	0.813005	0.0449438	89	0.999996	-0.0419615	azoxystrobin
chr1-736869	chr1	736869	0.64139	0.0561798	89	0.999996	-0.075258	azoxystrobin
chr1-737178	chr1	737178	0.48936	0.348315	89	0.999996	0.0538313	azoxystrobin
chr1-737317	chr1	737317	0.674542	0.134831	89	0.999996	0.0456986	azoxystrobin
chr1-737464	chr1	737464	0.547555	0.0786517	89	0.999996	-0.0819736	azoxystrobin
chr1-737681	chr1	737681	0.480996	0.11236	89	0.999996	-0.0820306	azoxystrobin
chr1-738630	chr1	738630	0.999846	0.134831	89	0.999996	2.05398e-05	azoxystrobin
chr1-738634	chr1	738634	0.638581	0.123596	89	0.999996	-0.0533012	azoxystrobin
chr1-739101	chr1	739101	0.968039	0.0898876	89	0.999996	0.00510326	azoxystrobin
chr1-739397	chr1	739397	0.924605	0.0449438	89	0.999996	0.016989	azoxystrobin
chr1-739504	chr1	739504	0.59346	0.101124	89	0.999996	0.0655721	azoxystrobin
chr1-739675	chr1	739675	0.48323	0.191011	89	0.999996	0.0714986	azoxystrobin
chr1-741080	chr1	741080	0.220404	0.438202	89	0.999996	0.0941686	azoxystrobin
chr1-741692	chr1	741692	0.722424	0.258427	89	0.999996	-0.0316411	azoxystrobin
chr1-742420	chr1	742420	0.681336	0.157303	89	0.999996	-0.0464346	azoxystrobin
chr1-744103	chr1	744103	0.156247	0.0674157	89	0.999996	0.205477	azoxystrobin
chr1-744996	chr1	744996	0.299683	0.101124	89	0.999996	-0.139117	azoxystrobin
chr1-745411	chr1	745411	0.54544	0.359551	89	0.999996	0.0477602	azoxystrobin
chr1-745421	chr1	745421	0.969232	0.0449438	89	0.999996	-0.00700008	azoxystrobin
chr1-745698	chr1	745698	0.777195	0.258427	89	0.999996	0.0257663	azoxystrobin
chr1-745755	chr1	745755	0.174853	0.0786517	89	0.999996	-0.185608	azoxystrobin
chr1-746117	chr1	746117	0.267681	0.325843	89	0.999996	0.0911902	azoxystrobin
chr1-747037	chr1	747037	0.427566	0.0449438	89	0.999996	-0.142797	azoxystrobin
chr1-747367	chr1	747367	0.302573	0.393258	89	0.999996	0.0792201	azoxystrobin
chr1-747562	chr1	747562	0.812689	0.168539	89	0.999996	-0.0239233	azoxystrobin
chr1-748842	chr1	748842	0.848344	0.101124	89	0.999996	-0.0239189	azoxystrobin
chr1-749630	chr1	749630	0.337952	0.325843	89	0.999996	0.0740379	azoxystrobin
chr1-750308	chr1	750308	0.183148	0.359551	89	0.999996	0.104705	azoxystrobin
chr1-750384	chr1	750384	0.754902	0.0898876	89	0.999996	0.0419966	azoxystrobin
chr1-750774	chr1	750774	0.570975	0.0898876	89	0.999996	0.0731685	azoxystrobin
chr1-751001	chr1	751001	0.604973	0.0898876	89	0.999996	-0.0692484	azoxystrobin
chr1-754443	chr1	754443	0.786807	0.258427	89	0.999996	0.0248134	azoxystrobin
chr1-755789	chr1	755789	0.420694	0.292135	89	0.999996	0.0711108	azoxystrobin
chr1-756902	chr1	756902	0.738259	0.325843	89	0.999996	-0.0281746	azoxystrobin
chr1-759450	chr1	759450	0.616597	0.382022	89	0.999996	0.0398112	azoxystrobin
chr1-761013	chr1	761013	0.963513	0.0786517	89	0.999996	-0.00647083	azoxystrobin
chr1-762061	chr1	762061	0.514709	0.325843	89	0.999996	0.0524782	azoxystrobin
chr1-762209	chr1	762209	0.136199	0.0561798	89	0.999996	0.243646	azoxystrobin
chr1-762834	chr1	762834	0.505874	0.0674157	89	0.999996	0.0997811	azoxystrobin
chr1-763038	chr1	763038	0.771081	0.370787	89	0.999996	-0.0251727	azoxystrobin
chr1-763210	chr1	763210	0.529311	0.0449438	89	0.999996	-0.1094	azoxystrobin
chr1-763241	chr1	763241	0.718658	0.460674	89	0.999996	0.0323342	azoxystrobin
chr1-763265	chr1	763265	0.748978	0.0449438	89	0.999996	-0.0567395	azoxystrobin
chr1-763912	chr1	763912	0.410707	0.224719	89	0.999996	0.0809319	azoxystrobin
chr1-764312	chr1	764312	0.713169	0.134831	89	0.999996	0.0457911	azoxystrobin
chr1-764554	chr1	764554	0.411749	0.325843	89	0.999996	0.0683992	azoxystrobin
chr1-764606	chr1	764606	0.444508	0.325843	89	0.999996	0.0607385	azoxystrobin
chr1-765017	chr1	765017	0.78506	0.303371	89	0.999996	0.0240992	azoxystrobin
chr1-765468	chr1	765468	0.442131	0.460674	89	0.999996	0.074284	azoxystrobin
chr1-766052	chr1	766052	0.858806	0.168539	89	0.999996	-0.0195457	azoxystrobin
chr1-767257	chr1	767257	0.534589	0.0786517	89	0.999996	0.0881542	azoxystrobin
chr1-767319	chr1	767319	0.494774	0.0449438	89	0.999996	-0.121292	azoxystrobin
chr1-768366	chr1	768366	0.705169	0.101124	89	0.999996	0.0470406	azoxystrobin
chr1-768606	chr1	768606	0.873418	0.134831	89	0.999996	0.0194488	azoxystrobin
chr1-768822	chr1	768822	0.8013	0.202247	89	0.999996	-0.0241949	azoxystrobin
chr1-770743	chr1	770743	0.819183	0.157303	89	0.999996	-0.0237226	azoxystrobin
chr1-770908	chr1	770908	0.823935	0.280899	89	0.999996	-0.0194132	azoxystrobin
chr1-771080	chr1	771080	0.988838	0.337079	89	0.999996	0.00116347	azoxystrobin
chr1-771138	chr1	771138	0.676892	0.123596	89	0.999996	-0.0506372	azoxystrobin
chr1-771164	chr1	771164	0.83179	0.292135	89	0.999996	0.0188815	azoxystrobin
chr1-771213	chr1	771213	0.663598	0.393258	89	0.999996	0.0345102	azoxystrobin
chr1-771506	chr1	771506	0.607737	0.47191	89	0.999996	0.0401028	azoxystrobin
chr1-771682	chr1	771682	0.775039	0.235955	89	0.999996	-0.02558	azoxystrobin
chr1-771784	chr1	771784	0.291677	0.179775	89	0.999996	0.10531	azoxystrobin
chr1-772217	chr1	772217	0.454831	0.146067	89	0.999996	-0.0832136	azoxystrobin
chr1-772435	chr1	772435	0.381664	0.280899	89	0.999996	0.0765513	azoxystrobin
chr1-773083	chr1	773083	0.853173	0.0786517	89	0.999996	0.0256963	azoxystrobin
chr1-773087	chr1	773087	0.517201	0.449438	89	0.999996	0.0544537	azoxystrobin
chr1-773995	chr1	773995	0.495169	0.191011	89	0.999996	0.0650401	azoxystrobin
chr1-775454	chr1	775454	0.851598	0.258427	89	0.999996	0.0167315	azoxystrobin
chr1-778843	chr1	778843	0.669558	0.134831	89	0.999996	0.0557783	azoxystrobin
chr1-779949	chr1	779949	0.623624	0.494382	89	0.999996	0.0405434	azoxystrobin
chr1-780366	chr1	780366	0.696109	0.101124	89	0.999996	0.0570123	azoxystrobin
chr1-780457	chr1	780457	0.278733	0.168539	89	0.999996	-0.110049	azoxystrobin
chr1-780510	chr1	780510	0.90902	0.0561798	89	0.999996	0.0183935	azoxystrobin
chr1-780797	chr1	780797	0.226254	0.157303	89	0.999996	0.125696	azoxystrobin
chr1-781149	chr1	781149	0.260288	0.0449438	89	0.999996	0.201746	azoxystrobin
chr1-781586	chr1	781586	0.504364	0.101124	89	0.999996	0.0804839	azoxystrobin
chr1-781676	chr1	781676	0.452269	0.0674157	89	0.999996	-0.10973	azoxystrobin
chr1-782028	chr1	782028	0.569876	0.123596	89	0.999996	-0.068573	azoxystrobin
chr1-782416	chr1	782416	0.560526	0.314607	89	0.999996	0.0592709	azoxystrobin
chr1-785961	chr1	785961	0.667862	0.382022	89	0.999996	0.0405451	azoxystrobin
chr1-786068	chr1	786068	0.128844	0.0674157	89	0.999996	0.222106	azoxystrobin
chr1-786873	chr1	786873	0.834045	0.292135	89	0.999996	0.0179587	azoxystrobin
chr1-787174	chr1	787174	0.163807	0.191011	89	0.999996	0.130691	azoxystrobin
chr1-787580	chr1	787580	0.664785	0.224719	89	0.999996	0.0411069	azoxystrobin
chr1-790123	chr1	790123	0.17417	0.11236	89	0.999996	0.160692	azoxystrobin
chr1-790149	chr1	790149	0.9688	0.134831	89	0.999996	-0.00428594	azoxystrobin
chr1-790990	chr1	790990	0.507517	0.123596	89	0.999996	0.0745877	azoxystrobin
chr1-791034	chr1	791034	0.857346	0.101124	89	0.999996	0.0245069	azoxystrobin
chr1-791121	chr1	791121	0.740275	0.0561798	89	0.999996	-0.0545363	azoxystrobin
chr1-791799	chr1	791799	0.3761	0.123596	89	0.999996	0.100459	azoxystrobin
chr1-791878	chr1	791878	0.573318	0.11236	89	0.999996	0.0667107	azoxystrobin
chr1-793121	chr1	793121	0.234727	0.0898876	89	0.999996	-0.153203	azoxystrobin
chr1-793301	chr1	793301	0.623698	0.280899	89	0.999996	-0.0401173	azoxystrobin
chr1-793953	chr1	793953	0.46403	0.41573	89	0.999996	-0.0628715	azoxystrobin
chr1-794935	chr1	794935	0.967942	0.11236	89	0.999996	0.00551355	azoxystrobin
chr1-795084	chr1	795084	0.98825	0.168539	89	0.999996	0.001547	azoxystrobin
chr1-795654	chr1	795654	0.582861	0.191011	89	0.999996	-0.0524171	azoxystrobin
chr1-795658	chr1	795658	0.940931	0.146067	89	0.999996	-0.00789914	azoxystrobin
chr1-795776	chr1	795776	0.860892	0.258427	89	0.999996	-0.0158069	azoxystrobin
chr1-795861	chr1	795861	0.673397	0.247191	89	0.999996	-0.0415649	azoxystrobin
chr1-796056	chr1	796056	0.908672	0.134831	89	0.999996	0.0125695	azoxystrobin
chr1-796607	chr1	796607	0.359773	0.0786517	89	0.999996	-0.124392	azoxystrobin
chr1-796763	chr1	796763	0.534988	0.0561798	89	0.999996	0.0999555	azoxystrobin
chr1-797272	chr1	797272	0.789915	0.370787	89	0.999996	-0.0258076	azoxystrobin
chr1-797503	chr1	797503	0.822203	0.0898876	89	0.999996	0.0294726	azoxystrobin
chr1-798754	chr1	798754	0.99913	0.0674157	89	0.999996	0.000159669	azoxystrobin
chr1-798847	chr1	798847	0.727869	0.0449438	89	0.999996	-0.0629203	azoxystrobin
chr1-798969	chr1	798969	0.872363	0.101124	89	0.999996	-0.0195396	azoxystrobin
chr1-799653	chr1	799653	0.545911	0.0786517	89	0.999996	0.0824986	azoxystrobin
chr1-800176	chr1	800176	0.906171	0.0674157	89	0.999996	0.0177912	azoxystrobin
chr1-800215	chr1	800215	0.993929	0.0674157	89	0.999996	-0.0011519	azoxystrobin
chr1-804795	chr1	804795	0.729173	0.47191	89	0.999996	-0.029432	azoxystrobin
chr1-804915	chr1	804915	0.527982	0.168539	89	0.999996	-0.0635384	azoxystrobin
chr1-806815	chr1	806815	0.953682	0.224719	89	0.999996	-0.00537612	azoxystrobin
chr1-807102	chr1	807102	0.710018	0.258427	89	0.999996	-0.0322489	azoxystrobin
chr1-807503	chr1	807503	0.639738	0.280899	89	0.999996	-0.0490357	azoxystrobin
chr1-809219	chr1	809219	0.364872	0.101124	89	0.999996	-0.116148	azoxystrobin
chr1-811513	chr1	811513	0.788036	0.213483	89	0.999996	-0.0333018	azoxystrobin
chr1-813399	chr1	813399	0.239967	0.235955	89	0.999996	0.109127	azoxystrobin
chr1-817138	chr1	817138	0.507433	0.0449438	89	0.999996	-0.12175	azoxystrobin
chr1-819816	chr1	819816	0.797381	0.157303	89	0.999996	0.0264472	azoxystrobin
chr1-819920	chr1	819920	0.822203	0.0898876	89	0.999996	0.0294726	azoxystrobin
chr1-820254	chr1	820254	0.350476	0.41573	89	0.999996	-0.0745835	azoxystrobin
chr1-820260	chr1	820260	0.294076	0.146067	89	0.999996	-0.113253	azoxystrobin
chr1-821184	chr1	821184	0.84255	0.101124	89	0.999996	0.0245404	azoxystrobin
chr1-821513	chr1	821513	0.567346	0.146067	89	0.999996	0.061321	azoxystrobin
chr1-821592	chr1	821592	0.421663	0.292135	89	0.999996	0.0677405	azoxystrobin
chr1-821805	chr1	821805	0.730172	0.0674157	89	0.999996	0.0512223	azoxystrobin
chr1-822981	chr1	822981	0.482059	0.0337079	89	0.999996	0.143662	azoxystrobin
chr1-824650	chr1	824650	0.816172	0.157303	89	0.999996	-0.0245228	azoxystrobin
chr1-824805	chr1	824805	0.72897	0.47191	89	0.999996	-0.028615	azoxystrobin
chr1-824969	chr1	824969	0.513816	0.101124	89	0.999996	0.0803317	azoxystrobin
chr1-825336	chr1	825336	0.217568	0.202247	89	0.999996	0.121592	azoxystrobin
chr1-827313	chr1	827313	0.63969	0.0561798	89	0.999996	0.0734394	azoxystrobin
chr1-827423	chr1	827423	0.300601	0.0561798	89	0.999996	-0.170951	azoxystrobin
chr1-827881	chr1	827881	0.748339	0.235955	89	0.999996	-0.0361329	azoxystrobin
chr1-828006	chr1	828006	0.239839	0.0561798	89	0.999996	0.193928	azoxystrobin
chr1-828324	chr1	828324	0.677403	0.47191	89	0.999996	0.0378055	azoxystrobin
chr1-828459	chr1	828459	0.577006	0.0561798	89	0.999996	-0.095014	azoxystrobin
chr1-832635	chr1	832635	0.770162	0.269663	89	0.999996	-0.0258746	azoxystrobin
chr1-836091	chr1	836091	0.797767	0.0674157	89	0.999996	-0.0372739	azoxystrobin
chr1-837407	chr1	837407	0.404812	0.0449438	89	0.999996	0.147484	azoxystrobin
chr1-839136	chr1	839136	0.836156	0.101124	89	0.999996	-0.0250789	azoxystrobin
chr1-839241	chr1	839241	0.946933	0.0898876	89	0.999996	-0.0084813	azoxystrobin
chr1-839580	chr1	839580	0.797866	0.224719	89	0.999996	-0.0240091	azoxystrobin
chr1-839801	chr1	839801	0.8919	0.146067	89	0.999996	-0.0140462	azoxystrobin
chr1-840530	chr1	840530	0.792641	0.134831	89	0.999996	-0.0280708	azoxystrobin
chr1-840673	chr1	840673	0.74314	0.101124	89	0.999996	-0.0401663	azoxystrobin
chr1-840724	chr1	840724	0.515772	0.247191	89	0.999996	0.0630244	azoxystrobin
chr1-842749	chr1	842749	0.337882	0.123596	89	0.999996	-0.11134	azoxystrobin
chr1-842781	chr1	842781	0.795818	0.0898876	89	0.999996	0.0330489	azoxystrobin
chr1-842792	chr1	842792	0.495026	0.235955	89	0.999996	-0.0630336	azoxystrobin
chr1-842896	chr1	842896	0.628914	0.494382	89	0.999996	0.043595	azoxystrobin
chr1-843019	chr1	843019	0.624512	0.123596	89	0.999996	0.0544255	azoxystrobin
chr1-843514	chr1	843514	0.867856	0.460674	89	0.999996	0.0156838	azoxystrobin
chr1-844127	chr1	844127	0.99997	0.0786517	89	0.999996	5.07843e-06	azoxystrobin
chr1-844781	chr1	844781	0.845586	0.393258	89	0.999996	0.0195374	azoxystrobin
chr1-845339	chr1	845339	0.811739	0.0674157	89	0.999996	-0.0361069	azoxystrobin
chr1-845388	chr1	845388	0.122725	0.146067	89	0.999996	0.166417	azoxystrobin
chr1-847085	chr1	847085	0.814051	0.47191	89	0.999996	-0.0208749	azoxystrobin
chr1-848107	chr1	848107	0.412578	0.191011	89	0.999996	-0.0800266	azoxystrobin
chr1-848580	chr1	848580	0.599127	0.0449438	89	0.999996	-0.0958645	azoxystrobin
chr1-849154	chr1	849154	0.694777	0.0561798	89	0.999996	-0.0660412	azoxystrobin
chr1-850969	chr1	850969	0.162361	0.258427	89	0.999996	0.119992	azoxystrobin
chr1-851595	chr1	851595	0.371302	0.11236	89	0.999996	-0.107614	azoxystrobin
chr1-851632	chr1	851632	0.372241	0.146067	89	0.999996	0.0973796	azoxystrobin
chr1-852561	chr1	852561	0.873658	0.0674157	89	0.999996	0.0235764	azoxystrobin
chr1-852710	chr1	852710	0.763742	0.157303	89	0.999996	-0.0313482	azoxystrobin
chr1-853558	chr1	853558	0.734712	0.123596	89	0.999996	0.0400059	azoxystrobin
chr1-854086	chr1	854086	0.321011	0.179775	89	0.999996	-0.0955506	azoxystrobin
chr1-854131	chr1	854131	0.974762	0.0674157	89	0.999996	0.00475789	azoxystrobin
chr1-857459	chr1	857459	0.837217	0.134831	89	0.999996	0.0228006	azoxystrobin
chr1-858002	chr1	858002	0.827969	0.0898876	89	0.999996	-0.0285471	azoxystrobin
chr1-858444	chr1	858444	0.0535865	0.0786517	89	0.999996	0.268217	azoxystrobin
chr1-859356	chr1	859356	0.371168	0.146067	89	0.999996	-0.0977337	azoxystrobin
chr1-860000	chr1	860000	0.0773578	0.168539	89	0.999996	0.177571	azoxystrobin
chr1-860674	chr1	860674	0.997328	0.0786517	89	0.999996	0.00045684	azoxystrobin
chr1-860944	chr1	860944	0.801558	0.494382	89	0.999996	0.0222723	azoxystrobin
chr1-862368	chr1	862368	0.26092	0.280899	89	0.999996	0.0975247	azoxystrobin
chr1-862481	chr1	862481	0.199866	0.0898876	89	0.999996	-0.16991	azoxystrobin
chr1-862773	chr1	862773	0.947298	0.47191	89	0.999996	0.00584835	azoxystrobin
chr1-862799	chr1	862799	0.742244	0.460674	89	0.999996	-0.031186	azoxystrobin
chr1-865918	chr1	865918	0.334539	0.382022	89	0.999996	-0.0821216	azoxystrobin
chr1-867470	chr1	867470	0.46035	0.146067	89	0.999996	0.079021	azoxystrobin
chr1-867667	chr1	867667	0.994404	0.235955	89	0.999996	-0.000642414	azoxystrobin
chr1-867776	chr1	867776	0.842807	0.0561798	89	0.999996	0.0316804	azoxystrobin
chr1-867986	chr1	867986	0.961408	0.235955	89	0.999996	-0.00446255	azoxystrobin
chr1-868505	chr1	868505	0.381325	0.0449438	89	0.999996	-0.15584	azoxystrobin
chr1-870488	chr1	870488	0.43971	0.123596	89	0.999996	0.101195	azoxystrobin
chr1-871887	chr1	871887	0.92695	0.325843	89	0.999996	-0.00786148	azoxystrobin
chr1-872546	chr1	872546	0.31403	0.0224719	89	0.999996	-0.251424	azoxystrobin
chr1-873553	chr1	873553	0.572695	0.41573	89	0.999996	-0.0489156	azoxystrobin
chr1-873583	chr1	873583	0.751464	0.134831	89	0.999996	-0.0380413	azoxystrobin
chr1-874220	chr1	874220	0.957151	0.168539	89	0.999996	0.00553952	azoxystrobin
chr1-874997	chr1	874997	0.655432	0.0674157	89	0.999996	-0.0698931	azoxystrobin
chr1-875549	chr1	875549	0.989263	0.303371	89	0.999996	-0.00116196	azoxystrobin
chr1-876396	chr1	876396	0.768978	0.0674157	89	0.999996	-0.0428819	azoxystrobin
chr1-876552	chr1	876552	0.569819	0.123596	89	0.999996	0.0809352	azoxystrobin
chr1-877630	chr1	877630	0.646664	0.280899	89	0.999996	-0.0390097	azoxystrobin
chr1-877924	chr1	877924	0.899233	0.314607	89	0.999996	-0.0131733	azoxystrobin
chr1-878556	chr1	878556	0.884166	0.325843	89	0.999996	0.0123766	azoxystrobin
chr1-878558	chr1	878558	0.909028	0.426966	89	0.999996	-0.00981636	azoxystrobin
chr1-879071	chr1	879071	0.565604	0.0561798	89	0.999996	-0.0921858	azoxystrobin
chr1-880002	chr1	880002	0.80799	0.213483	89	0.999996	0.0232787	azoxystrobin
chr1-880397	chr1	880397	0.637752	0.168539	89	0.999996	0.0481398	azoxystrobin
chr1-881420	chr1	881420	0.608187	0.11236	89	0.999996	-0.0611455	azoxystrobin
chr1-881442	chr1	881442	0.568348	0.157303	89	0.999996	-0.0577889	azoxystrobin
chr1-881615	chr1	881615	0.733686	0.179775	89	0.999996	-0.0329275	azoxystrobin
chr1-881738	chr1	881738	0.239839	0.0561798	89	0.999996	0.193928	azoxystrobin
chr1-881998	chr1	881998	0.731741	0.247191	89	0.999996	0.0304379	azoxystrobin
chr1-882048	chr1	882048	0.608537	0.0449438	89	0.999996	-0.092826	azoxystrobin
chr1-882122	chr1	882122	0.928401	0.0898876	89	0.999996	0.0116749	azoxystrobin
chr1-882476	chr1	882476	0.881052	0.146067	89	0.999996	-0.0158363	azoxystrobin
chr1-882564	chr1	882564	0.523648	0.382022	89	0.999996	0.0524904	azoxystrobin
chr1-882796	chr1	882796	0.746439	0.146067	89	0.999996	0.0346548	azoxystrobin
chr1-882883	chr1	882883	0.794423	0.146067	89	0.999996	0.0276795	azoxystrobin
chr1-882928	chr1	882928	0.516496	0.179775	89	0.999996	0.0686986	azoxystrobin
chr1-882998	chr1	882998	0.546149	0.123596	89	0.999996	-0.0680306	azoxystrobin
chr1-883063	chr1	883063	0.532008	0.258427	89	0.999996	-0.0555016	azoxystrobin
chr1-883081	chr1	883081	0.434194	0.123596	89	0.999996	0.110608	azoxystrobin
chr1-885361	chr1	885361	0.93381	0.0337079	89	0.999996	0.0168047	azoxystrobin
chr1-886673	chr1	886673	0.933677	0.0898876	89	0.999996	-0.0108126	azoxystrobin
chr1-886717	chr1	886717	0.990676	0.0674157	89	0.999996	0.00171646	azoxystrobin
chr1-887612	chr1	887612	0.429068	0.123596	89	0.999996	0.112182	azoxystrobin
chr1-888955	chr1	888955	0.195485	0.449438	89	0.999996	0.0993804	azoxystrobin
chr1-889101	chr1	889101	0.132823	0.146067	89	0.999996	0.161497	azoxystrobin
chr1-889166	chr1	889166	0.213996	0.235955	89	0.999996	0.117536	azoxystrobin
chr1-889658	chr1	889658	0.280872	0.314607	89	0.999996	0.0904962	azoxystrobin
chr1-889733	chr1	889733	0.594346	0.168539	89	0.999996	-0.0556319	azoxystrobin
chr1-890234	chr1	890234	0.572706	0.460674	89	0.999996	0.0506243	azoxystrobin
chr1-890840	chr1	890840	0.963038	0.134831	89	0.999996	0.00516593	azoxystrobin
chr1-891308	chr1	891308	0.263397	0.235955	89	0.999996	-0.0974249	azoxystrobin
chr1-891713	chr1	891713	0.87459	0.157303	89	0.999996	0.0159451	azoxystrobin
chr1-891766	chr1	891766	0.916099	0.0898876	89	0.999996	0.0141639	azoxystrobin
chr1-891843	chr1	891843	0.107677	0.123596	89	0.999996	0.188274	azoxystrobin
chr1-893780	chr1	893780	0.550381	0.438202	89	0.999996	0.0516286	azoxystrobin
chr1-894192	chr1	894192	0.830429	0.0561798	89	0.999996	-0.0347044	azoxystrobin
chr1-894495	chr1	894495	0.916099	0.0898876	89	0.999996	0.0141639	azoxystrobin
chr1-895710	chr1	895710	0.566546	0.280899	89	0.999996	-0.0468614	azoxystrobin
chr1-896082	chr1	896082	0.454487	0.191011	89	0.999996	-0.0716681	azoxystrobin
chr1-896373	chr1	896373	0.736288	0.0561798	89	0.999996	-0.0539008	azoxystrobin
chr1-896899	chr1	896899	0.387667	0.191011	89	0.999996	-0.0812428	azoxystrobin
chr1-898731	chr1	898731	0.399264	0.123596	89	0.999996	-0.0927526	azoxystrobin
chr1-898968	chr1	898968	0.199795	0.168539	89	0.999996	0.147029	azoxystrobin
chr1-899383	chr1	899383	0.307559	0.123596	89	0.999996	-0.111734	azoxystrobin
chr1-899497	chr1	899497	0.121467	0.11236	89	0.999996	-0.187159	azoxystrobin
chr1-899636	chr1	899636	0.0450019	0.438202	89	0.999996	0.151294	azoxystrobin
chr1-901412	chr1	901412	0.219109	0.41573	89	0.999996	0.0926278	azoxystrobin
chr1-901554	chr1	901554	0.17279	0.101124	89	0.999996	0.170059	azoxystrobin
chr1-901926	chr1	901926	0.734987	0.269663	89	0.999996	0.0293691	azoxystrobin
chr1-902221	chr1	902221	0.620252	0.370787	89	0.999996	-0.0438847	azoxystrobin
chr1-902430	chr1	902430	0.892006	0.168539	89	0.999996	-0.0136341	azoxystrobin
chr1-902854	chr1	902854	0.218268	0.382022	89	0.999996	0.103106	azoxystrobin
chr1-902896	chr1	902896	0.186201	0.134831	89	0.999996	0.144777	azoxystrobin
chr1-903733	chr1	903733	0.186201	0.134831	89	0.999996	0.144777	azoxystrobin
chr1-912662	chr1	912662	0.44481	0.0786517	89	0.999996	-0.106388	azoxystrobin
chr1-912667	chr1	912667	0.161862	0.123596	89	0.999996	0.162017	azoxystrobin
chr1-912672	chr1	912672	0.109254	0.0561798	89	0.999996	0.254478	azoxystrobin
chr1-913669	chr1	913669	0.580063	0.280899	89	0.999996	0.0490353	azoxystrobin
chr1-914135	chr1	914135	0.698803	0.0786517	89	0.999996	-0.0529113	azoxystrobin
chr1-914467	chr1	914467	0.688888	0.325843	89	0.999996	-0.0333861	azoxystrobin
chr1-914856	chr1	914856	0.69272	0.157303	89	0.999996	0.0405252	azoxystrobin
chr1-918043	chr1	918043	0.5125	0.168539	89	0.999996	-0.0658988	azoxystrobin
chr1-921876	chr1	921876	0.927919	0.460674	89	0.999996	-0.00824877	azoxystrobin
chr1-922734	chr1	922734	0.321798	0.325843	89	0.999996	0.0878675	azoxystrobin
chr1-923601	chr1	923601	0.399805	0.235955	89	0.999996	0.0972722	azoxystrobin
chr1-925975	chr1	925975	0.36731	0.168539	89	0.999996	0.0912538	azoxystrobin
chr1-930378	chr1	930378	0.749386	0.325843	89	0.999996	-0.026352	azoxystrobin
chr1-930952	chr1	930952	0.692106	0.460674	89	0.999996	0.0348442	azoxystrobin
chr1-936725	chr1	936725	0.674066	0.438202	89	0.999996	-0.0307043	azoxystrobin
chr1-937582	chr1	937582	0.794758	0.314607	89	0.999996	-0.0220499	azoxystrobin
chr1-938743	chr1	938743	0.483249	0.134831	89	0.999996	0.0776095	azoxystrobin
chr1-939932	chr1	939932	0.779797	0.0674157	89	0.999996	-0.0413095	azoxystrobin
chr1-940316	chr1	940316	0.979631	0.0561798	89	0.999996	0.0040884	azoxystrobin
chr1-941463	chr1	941463	0.634721	0.0898876	89	0.999996	0.0619526	azoxystrobin
chr1-943740	chr1	943740	0.95016	0.123596	89	0.999996	-0.00817614	azoxystrobin
chr1-943807	chr1	943807	0.128194	0.0561798	89	0.999996	0.243667	azoxystrobin
chr1-944051	chr1	944051	0.461426	0.191011	89	0.999996	-0.0697571	azoxystrobin
chr1-953880	chr1	953880	0.314318	0.258427	89	0.999996	0.0915012	azoxystrobin
chr1-960222	chr1	960222	0.389571	0.202247	89	0.999996	0.10075	azoxystrobin
chr1-962833	chr1	962833	0.834311	0.0786517	89	0.999996	0.0288966	azoxystrobin
chr1-967535	chr1	967535	0.602214	0.483146	89	0.999996	0.0468177	azoxystrobin
chr1-968857	chr1	968857	0.507645	0.0337079	89	0.999996	-0.1338	azoxystrobin
chr1-969102	chr1	969102	0.890223	0.41573	89	0.999996	0.0114507	azoxystrobin
chr1-969707	chr1	969707	0.89779	0.449438	89	0.999996	-0.010259	azoxystrobin
chr1-970931	chr1	970931	0.870712	0.325843	89	0.999996	-0.0154022	azoxystrobin
chr1-972808	chr1	972808	0.811822	0.314607	89	0.999996	-0.0230818	azoxystrobin
chr1-973150	chr1	973150	0.872619	0.393258	89	0.999996	0.0132847	azoxystrobin
chr1-973385	chr1	973385	0.642418	0.146067	89	0.999996	0.0486007	azoxystrobin
chr1-973673	chr1	973673	0.889075	0.11236	89	0.999996	-0.0165375	azoxystrobin
chr1-973940	chr1	973940	0.92169	0.359551	89	0.999996	-0.00860978	azoxystrobin
chr1-974663	chr1	974663	0.805352	0.370787	89	0.999996	0.0213881	azoxystrobin
chr1-977223	chr1	977223	0.686332	0.47191	89	0.999996	0.0382376	azoxystrobin
chr1-977917	chr1	977917	0.959943	0.0561798	89	0.999996	0.00849726	azoxystrobin
chr1-978263	chr1	978263	0.419686	0.157303	89	0.999996	-0.0829029	azoxystrobin
chr1-980020	chr1	980020	0.769764	0.0449438	89	0.999996	0.0540593	azoxystrobin
chr1-980651	chr1	980651	0.502091	0.0561798	89	0.999996	0.108631	azoxystrobin
chr1-980877	chr1	980877	0.872716	0.292135	89	0.999996	0.0165338	azoxystrobin
chr1-982765	chr1	982765	0.928497	0.0674157	89	0.999996	-0.0138287	azoxystrobin
chr1-984019	chr1	984019	0.321773	0.101124	89	0.999996	0.124242	azoxystrobin
chr1-986095	chr1	986095	0.642332	0.101124	89	0.999996	0.0607116	azoxystrobin
chr1-986237	chr1	986237	0.432803	0.224719	89	0.999996	0.0693065	azoxystrobin
chr1-989883	chr1	989883	0.494774	0.0449438	89	0.999996	-0.121292	azoxystrobin
chr1-991022	chr1	991022	0.608429	0.0786517	89	0.999996	0.0692968	azoxystrobin
chr1-991402	chr1	991402	0.232207	0.0449438	89	0.999996	-0.21425	azoxystrobin
chr1-995603	chr1	995603	0.534723	0.157303	89	0.999996	0.0637461	azoxystrobin
chr1-996187	chr1	996187	0.179559	0.0449438	89	0.999996	-0.242698	azoxystrobin
chr1-996593	chr1	996593	0.906069	0.303371	89	0.999996	-0.0104432	azoxystrobin
chr1-998384	chr1	998384	0.616115	0.325843	89	0.999996	0.0431209	azoxystrobin
chr1-999246	chr1	999246	0.516815	0.134831	89	0.999996	0.0704724	azoxystrobin
chr1-1003238	chr1	1003238	0.546783	0.179775	89	0.999996	0.0629128	azoxystrobin
chr1-1003486	chr1	1003486	0.353817	0.314607	89	0.999996	0.0803594	azoxystrobin
chr1-1004742	chr1	1004742	0.791127	0.247191	89	0.999996	0.0267694	azoxystrobin
chr1-1004909	chr1	1004909	0.625427	0.134831	89	0.999996	0.0595553	azoxystrobin
chr1-1008969	chr1	1008969	0.807026	0.213483	89	0.999996	-0.0222715	azoxystrobin
chr1-1009069	chr1	1009069	0.704779	0.0898876	89	0.999996	0.051025	azoxystrobin
chr1-1009614	chr1	1009614	0.360485	0.11236	89	0.999996	-0.108688	azoxystrobin
chr1-1009721	chr1	1009721	0.230474	0.247191	89	0.999996	0.104222	azoxystrobin
chr1-1009782	chr1	1009782	0.604739	0.438202	89	0.999996	0.0386552	azoxystrobin
chr1-1009990	chr1	1009990	0.653193	0.0786517	89	0.999996	-0.061867	azoxystrobin
chr1-1010123	chr1	1010123	0.992495	0.0786517	89	0.999996	-0.00130467	azoxystrobin
chr1-1010567	chr1	1010567	0.309835	0.0786517	89	0.999996	-0.142275	azoxystrobin
chr1-1010709	chr1	1010709	0.874255	0.0561798	89	0.999996	-0.0254024	azoxystrobin
chr1-1011036	chr1	1011036	0.828075	0.280899	89	0.999996	0.0185689	azoxystrobin
chr1-1011729	chr1	1011729	0.301621	0.314607	89	0.999996	0.0821896	azoxystrobin
chr1-1011762	chr1	1011762	0.645801	0.0898876	89	0.999996	-0.0590794	azoxystrobin
chr1-1012796	chr1	1012796	0.301556	0.280899	89	0.999996	0.0859924	azoxystrobin
chr1-1012797	chr1	1012797	0.397605	0.224719	89	0.999996	0.0763803	azoxystrobin
chr1-1012865	chr1	1012865	0.312958	0.280899	89	0.999996	0.0833836	azoxystrobin
chr1-1013567	chr1	1013567	0.726108	0.0674157	89	0.999996	0.0535811	azoxystrobin
chr1-1014573	chr1	1014573	0.107189	0.191011	89	0.999996	0.153322	azoxystrobin
chr1-1015455	chr1	1015455	0.262774	0.292135	89	0.999996	0.0899875	azoxystrobin
chr1-1015739	chr1	1015739	0.868017	0.179775	89	0.999996	-0.016457	azoxystrobin
chr1-1016593	chr1	1016593	0.397605	0.224719	89	0.999996	0.0763803	azoxystrobin
chr1-1019027	chr1	1019027	0.668199	0.0674157	89	0.999996	0.0617226	azoxystrobin
chr1-1021470	chr1	1021470	0.908697	0.0674157	89	0.999996	0.0168919	azoxystrobin
chr1-1023962	chr1	1023962	0.178386	0.247191	89	0.999996	0.132378	azoxystrobin
chr1-1024415	chr1	1024415	0.658136	0.483146	89	0.999996	0.0407763	azoxystrobin
chr1-1024689	chr1	1024689	0.950907	0.0337079	89	0.999996	-0.0124996	azoxystrobin
chr1-1024886	chr1	1024886	0.653355	0.325843	89	0.999996	-0.0386445	azoxystrobin
chr1-1024929	chr1	1024929	0.815522	0.0674157	89	0.999996	0.0344545	azoxystrobin
chr1-1026458	chr1	1026458	0.531155	0.146067	89	0.999996	-0.0654544	azoxystrobin
chr1-1026542	chr1	1026542	0.979199	0.303371	89	0.999996	-0.00236277	azoxystrobin
chr1-1026857	chr1	1026857	0.595586	0.404494	89	0.999996	0.0456689	azoxystrobin
chr1-1027439	chr1	1027439	0.624516	0.157303	89	0.999996	-0.0499284	azoxystrobin
chr1-1027543	chr1	1027543	0.982913	0.247191	89	0.999996	-0.00188722	azoxystrobin
chr1-1027701	chr1	1027701	0.44415	0.0561798	89	0.999996	0.123802	azoxystrobin
chr1-1028131	chr1	1028131	0.429927	0.179775	89	0.999996	0.0777704	azoxystrobin
chr1-1028833	chr1	1028833	0.296929	0.41573	89	0.999996	0.0772425	azoxystrobin
chr1-1034068	chr1	1034068	0.54729	0.202247	89	0.999996	-0.0563471	azoxystrobin
chr1-1034168	chr1	1034168	0.225384	0.0898876	89	0.999996	0.156971	azoxystrobin
chr1-1034178	chr1	1034178	0.664745	0.0561798	89	0.999996	-0.0697175	azoxystrobin
chr1-1035038	chr1	1035038	0.704757	0.0449438	89	0.999996	0.0670649	azoxystrobin
chr1-1037806	chr1	1037806	0.923564	0.0561798	89	0.999996	0.015287	azoxystrobin
chr1-1039157	chr1	1039157	0.818965	0.0674157	89	0.999996	0.0335711	azoxystrobin
chr1-1039223	chr1	1039223	0.216637	0.179775	89	0.999996	0.117531	azoxystrobin
chr1-1039585	chr1	1039585	0.251516	0.460674	89	0.999996	0.0847579	azoxystrobin
chr1-1039899	chr1	1039899	0.712955	0.224719	89	0.999996	-0.0318858	azoxystrobin
chr1-1040103	chr1	1040103	0.271342	0.0449438	89	0.999996	0.213619	azoxystrobin
chr1-1040548	chr1	1040548	0.145626	0.0449438	89	0.999996	0.2763	azoxystrobin
chr1-1040878	chr1	1040878	0.164208	0.494382	89	0.999996	0.101789	azoxystrobin
chr1-1041438	chr1	1041438	0.396833	0.101124	89	0.999996	0.104254	azoxystrobin
chr1-1041801	chr1	1041801	0.198166	0.449438	89	0.999996	0.0976695	azoxystrobin
chr1-1041870	chr1	1041870	0.64557	0.191011	89	0.999996	-0.0460003	azoxystrobin
chr1-1042415	chr1	1042415	0.269281	0.247191	89	0.999996	0.0967076	azoxystrobin
chr1-1042897	chr1	1042897	0.176752	0.393258	89	0.999996	0.103158	azoxystrobin
chr1-1043177	chr1	1043177	0.885737	0.179775	89	0.999996	-0.0142056	azoxystrobin
chr1-1043249	chr1	1043249	0.670877	0.393258	89	0.999996	-0.0325898	azoxystrobin
chr1-1045738	chr1	1045738	0.181773	0.0786517	89	0.999996	0.197188	azoxystrobin
chr1-1045854	chr1	1045854	0.0327212	0.41573	89	0.999996	0.167531	azoxystrobin
chr1-1046038	chr1	1046038	0.161008	0.494382	89	0.999996	-0.110715	azoxystrobin
chr1-1050725	chr1	1050725	0.467431	0.314607	89	0.999996	0.0577346	azoxystrobin
chr1-1050848	chr1	1050848	0.924331	0.0449438	89	0.999996	0.0169075	azoxystrobin
chr1-1059308	chr1	1059308	0.351824	0.303371	89	0.999996	-0.0815625	azoxystrobin
chr1-1061143	chr1	1061143	0.0931972	0.426966	89	0.999996	0.127398	azoxystrobin
chr1-1061233	chr1	1061233	0.388786	0.0449438	89	0.999996	0.159463	azoxystrobin
chr1-1061247	chr1	1061247	0.883142	0.0449438	89	0.999996	0.0261484	azoxystrobin
chr1-1061254	chr1	1061254	0.600959	0.134831	89	0.999996	0.0574781	azoxystrobin
chr1-1061261	chr1	1061261	0.608375	0.11236	89	0.999996	0.0621971	azoxystrobin
chr1-1061477	chr1	1061477	0.434113	0.191011	89	0.999996	-0.0731023	azoxystrobin
chr1-1063473	chr1	1063473	0.528168	0.101124	89	0.999996	0.0788335	azoxystrobin
chr1-1063645	chr1	1063645	0.90252	0.247191	89	0.999996	0.0106944	azoxystrobin
chr1-1064941	chr1	1064941	0.244387	0.258427	89	0.999996	0.116746	azoxystrobin
chr1-1067741	chr1	1067741	0.543147	0.134831	89	0.999996	-0.0695731	azoxystrobin
chr1-1069772	chr1	1069772	0.691147	0.359551	89	0.999996	0.0319102	azoxystrobin
chr1-1069871	chr1	1069871	0.636271	0.247191	89	0.999996	0.0410004	azoxystrobin
chr1-1070297	chr1	1070297	0.575146	0.168539	89	0.999996	-0.0567216	azoxystrobin
chr1-1072327	chr1	1072327	0.309486	0.146067	89	0.999996	-0.106017	azoxystrobin
chr1-1072600	chr1	1072600	0.90902	0.0561798	89	0.999996	0.0183935	azoxystrobin
chr1-1078014	chr1	1078014	0.505234	0.325843	89	0.999996	0.0517709	azoxystrobin
chr1-1078073	chr1	1078073	0.226991	0.134831	89	0.999996	-0.131383	azoxystrobin
chr1-1078882	chr1	1078882	0.250827	0.0449438	89	0.999996	-0.205991	azoxystrobin
chr1-1078983	chr1	1078983	0.890429	0.101124	89	0.999996	-0.0173544	azoxystrobin
chr1-1080294	chr1	1080294	0.332075	0.438202	89	0.999996	0.0745634	azoxystrobin
chr1-1080472	chr1	1080472	0.206943	0.382022	89	0.999996	0.097837	azoxystrobin
chr1-1081282	chr1	1081282	0.49369	0.460674	89	0.999996	0.0507454	azoxystrobin
chr1-1085084	chr1	1085084	0.0709681	0.337079	89	0.999996	0.142907	azoxystrobin
chr1-1085778	chr1	1085778	0.506349	0.134831	89	0.999996	-0.0730677	azoxystrobin
chr1-1086446	chr1	1086446	0.704098	0.213483	89	0.999996	-0.0355214	azoxystrobin
chr1-1087482	chr1	1087482	0.248064	0.426966	89	0.999996	0.0886342	azoxystrobin
chr1-1089671	chr1	1089671	0.775257	0.0449438	89	0.999996	-0.0514067	azoxystrobin
chr1-1090048	chr1	1090048	0.20475	0.224719	89	0.999996	0.118121	azoxystrobin
chr1-1090098	chr1	1090098	0.507726	0.303371	89	0.999996	-0.0587723	azoxystrobin
chr1-1090772	chr1	1090772	0.271561	0.280899	89	0.999996	0.0939522	azoxystrobin
chr1-1102886	chr1	1102886	0.204869	0.426966	89	0.999996	0.0978878	azoxystrobin
chr1-1104843	chr1	1104843	0.166784	0.393258	89	0.999996	0.104737	azoxystrobin
chr1-1105303	chr1	1105303	0.0657082	0.449438	89	0.999996	0.135984	azoxystrobin
chr1-1106490	chr1	1106490	0.346693	0.0898876	89	0.999996	-0.124435	azoxystrobin
chr1-1110328	chr1	1110328	0.453636	0.179775	89	0.999996	-0.0734564	azoxystrobin
chr1-1110869	chr1	1110869	0.577911	0.123596	89	0.999996	0.0727186	azoxystrobin
chr1-1111154	chr1	1111154	0.185147	0.47191	89	0.999996	0.100951	azoxystrobin
chr1-1111247	chr1	1111247	0.233216	0.438202	89	0.999996	0.0888008	azoxystrobin
chr1-1111418	chr1	1111418	0.188243	0.438202	89	0.999996	0.0979809	azoxystrobin
chr1-1111949	chr1	1111949	0.600468	0.0786517	89	0.999996	0.0722997	azoxystrobin
chr1-1111958	chr1	1111958	0.461354	0.0449438	89	0.999996	-0.135867	azoxystrobin
chr1-1112558	chr1	1112558	0.532116	0.11236	89	0.999996	-0.0768306	azoxystrobin
chr1-1112579	chr1	1112579	0.600959	0.134831	89	0.999996	0.0574781	azoxystrobin
chr1-1114216	chr1	1114216	0.679602	0.0561798	89	0.999996	-0.0660905	azoxystrobin
chr1-1114801	chr1	1114801	0.261809	0.483146	89	0.999996	0.0819179	azoxystrobin
chr1-1115264	chr1	1115264	0.509087	0.123596	89	0.999996	-0.0788719	azoxystrobin
chr1-1118929	chr1	1118929	0.982672	0.0449438	89	0.999996	-0.0038702	azoxystrobin
chr1-1120860	chr1	1120860	0.375033	0.438202	89	0.999996	0.0648768	azoxystrobin
chr1-1122430	chr1	1122430	0.952246	0.0449438	89	0.999996	0.0111057	azoxystrobin
chr1-1122800	chr1	1122800	0.799489	0.123596	89	0.999996	-0.0296794	azoxystrobin
chr1-1123095	chr1	1123095	0.849003	0.101124	89	0.999996	-0.0237239	azoxystrobin
chr1-1124412	chr1	1124412	0.237317	0.483146	89	0.999996	0.0856998	azoxystrobin
chr1-1127125	chr1	1127125	0.803803	0.213483	89	0.999996	-0.023027	azoxystrobin
chr1-1128354	chr1	1128354	0.27397	0.0898876	89	0.999996	0.140627	azoxystrobin
chr1-1128491	chr1	1128491	0.998722	0.0786517	89	0.999996	0.000222273	azoxystrobin
chr1-1130423	chr1	1130423	0.715922	0.168539	89	0.999996	-0.037433	azoxystrobin
chr1-1130438	chr1	1130438	0.443555	0.0898876	89	0.999996	-0.0980037	azoxystrobin
chr1-1131085	chr1	1131085	0.556374	0.247191	89	0.999996	0.0549622	azoxystrobin
chr1-1131591	chr1	1131591	0.294133	0.0561798	89	0.999996	-0.181665	azoxystrobin
chr1-1131755	chr1	1131755	0.485434	0.348315	89	0.999996	0.05432	azoxystrobin
chr1-1132086	chr1	1132086	0.388384	0.449438	89	0.999996	0.0634487	azoxystrobin
chr1-1132573	chr1	1132573	0.769259	0.179775	89	0.999996	0.032304	azoxystrobin
chr1-1132743	chr1	1132743	0.413723	0.101124	89	0.999996	-0.110526	azoxystrobin
chr1-1132774	chr1	1132774	0.182515	0.0786517	89	0.999996	0.182464	azoxystrobin
chr1-1133221	chr1	1133221	0.902433	0.157303	89	0.999996	-0.0131024	azoxystrobin
chr1-1133744	chr1	1133744	0.921687	0.0674157	89	0.999996	0.0155055	azoxystrobin
chr1-1139039	chr1	1139039	0.462411	0.179775	89	0.999996	-0.0726113	azoxystrobin
chr1-1139683	chr1	1139683	0.188747	0.393258	89	0.999996	0.098939	azoxystrobin
chr1-1143009	chr1	1143009	0.64708	0.483146	89	0.999996	0.0435712	azoxystrobin
chr1-1147399	chr1	1147399	0.473792	0.359551	89	0.999996	0.0553106	azoxystrobin
chr1-1162692	chr1	1162692	0.806638	0.179775	89	0.999996	0.0245186	azoxystrobin
chr1-1164769	chr1	1164769	0.965745	0.0561798	89	0.999996	0.00684261	azoxystrobin
chr1-1166924	chr1	1166924	0.679602	0.0561798	89	0.999996	-0.0660905	azoxystrobin
chr1-1174358	chr1	1174358	0.607307	0.168539	89	0.999996	-0.0524424	azoxystrobin
chr1-1174957	chr1	1174957	0.640029	0.179775	89	0.999996	0.0458937	azoxystrobin
chr1-1175976	chr1	1175976	0.208955	0.0337079	89	0.999996	0.250746	azoxystrobin
chr1-1196833	chr1	1196833	0.900168	0.280899	89	0.999996	0.0108254	azoxystrobin
chr1-1197686	chr1	1197686	0.889041	0.449438	89	0.999996	0.0103757	azoxystrobin
chr1-1198040	chr1	1198040	0.32695	0.325843	89	0.999996	0.0788779	azoxystrobin
chr1-1200857	chr1	1200857	0.756586	0.202247	89	0.999996	0.031603	azoxystrobin
chr1-1201498	chr1	1201498	0.835683	0.0561798	89	0.999996	0.0341881	azoxystrobin
chr1-1202003	chr1	1202003	0.405335	0.101124	89	0.999996	-0.103936	azoxystrobin
chr1-1202797	chr1	1202797	0.924055	0.11236	89	0.999996	0.0109934	azoxystrobin
chr1-1204263	chr1	1204263	0.952246	0.0449438	89	0.999996	0.0111057	azoxystrobin
chr1-1204587	chr1	1204587	0.182515	0.0786517	89	0.999996	0.182464	azoxystrobin
chr1-1205252	chr1	1205252	0.912915	0.0674157	89	0.999996	-0.0165251	azoxystrobin
chr1-1207503	chr1	1207503	0.567983	0.157303	89	0.999996	0.0693033	azoxystrobin
chr1-1209416	chr1	1209416	0.446513	0.337079	89	0.999996	0.0590087	azoxystrobin
chr1-1211505	chr1	1211505	0.921687	0.0674157	89	0.999996	0.0155055	azoxystrobin
chr1-1212541	chr1	1212541	0.857095	0.382022	89	0.999996	0.0135865	azoxystrobin
chr1-1215145	chr1	1215145	0.245174	0.370787	89	0.999996	0.0955353	azoxystrobin
chr1-1215147	chr1	1215147	0.140424	0.168539	89	0.999996	0.16521	azoxystrobin
chr1-1216794	chr1	1216794	0.844956	0.370787	89	0.999996	0.0152218	azoxystrobin
chr1-1217845	chr1	1217845	0.52098	0.292135	89	0.999996	0.0531382	azoxystrobin
chr1-1219211	chr1	1219211	0.74843	0.258427	89	0.999996	0.0289163	azoxystrobin
chr1-1221535	chr1	1221535	0.35814	0.157303	89	0.999996	0.0985894	azoxystrobin
chr1-1221536	chr1	1221536	0.998722	0.0786517	89	0.999996	0.000222273	azoxystrobin
chr1-1226676	chr1	1226676	0.360397	0.235955	89	0.999996	0.085908	azoxystrobin
chr1-1229508	chr1	1229508	0.662705	0.202247	89	0.999996	-0.0417344	azoxystrobin
chr1-1236545	chr1	1236545	0.360397	0.235955	89	0.999996	0.085908	azoxystrobin
chr1-1242793	chr1	1242793	0.335282	0.303371	89	0.999996	0.0796085	azoxystrobin
chr1-1243210	chr1	1243210	0.473425	0.370787	89	0.999996	0.054132	azoxystrobin
chr1-1245824	chr1	1245824	0.34765	0.314607	89	0.999996	0.076993	azoxystrobin
chr1-1252801	chr1	1252801	0.696716	0.280899	89	0.999996	-0.0372389	azoxystrobin
chr1-1253308	chr1	1253308	0.524944	0.146067	89	0.999996	0.0773626	azoxystrobin
chr1-1254679	chr1	1254679	0.952246	0.0449438	89	0.999996	0.0111057	azoxystrobin
chr1-1256616	chr1	1256616	0.286282	0.426966	89	0.999996	0.0948064	azoxystrobin
chr1-1262083	chr1	1262083	0.187114	0.337079	89	0.999996	0.142714	azoxystrobin
chr1-1269703	chr1	1269703	0.587945	0.202247	89	0.999996	0.0532895	azoxystrobin
chr1-1269758	chr1	1269758	0.201698	0.438202	89	0.999996	0.111165	azoxystrobin
chr1-1270621	chr1	1270621	0.201698	0.438202	89	0.999996	0.111165	azoxystrobin
chr1-1271483	chr1	1271483	0.998722	0.0786517	89	0.999996	0.000222273	azoxystrobin
chr1-1274603	chr1	1274603	0.875626	0.0786517	89	0.999996	0.0216717	azoxystrobin
chr1-1277136	chr1	1277136	0.896454	0.191011	89	0.999996	-0.0128322	azoxystrobin
chr1-1279279	chr1	1279279	0.744362	0.202247	89	0.999996	0.0294886	azoxystrobin
chr1-1279389	chr1	1279389	0.67679	0.123596	89	0.999996	0.0473348	azoxystrobin
chr1-1279805	chr1	1279805	0.387253	0.101124	89	0.999996	0.107582	azoxystrobin
chr1-1284676	chr1	1284676	0.93149	0.101124	89	0.999996	-0.0108857	azoxystrobin
chr1-1285838	chr1	1285838	0.965877	0.11236	89	0.999996	0.00517375	azoxystrobin
chr1-1286081	chr1	1286081	0.990646	0.258427	89	0.999996	0.00115743	azoxystrobin
chr1-1286584	chr1	1286584	0.0969771	0.11236	89	0.999996	0.195686	azoxystrobin
chr1-1287679	chr1	1287679	0.249444	0.0786517	89	0.999996	0.158665	azoxystrobin
chr1-1287823	chr1	1287823	0.232696	0.348315	89	0.999996	0.120805	azoxystrobin
chr1-1287883	chr1	1287883	0.779991	0.179775	89	0.999996	0.0275084	azoxystrobin
chr1-1288088	chr1	1288088	0.343154	0.393258	89	0.999996	0.0747414	azoxystrobin
chr1-1288520	chr1	1288520	0.76265	0.11236	89	0.999996	-0.0372067	azoxystrobin
chr1-1289493	chr1	1289493	0.298271	0.438202	89	0.999996	0.0822824	azoxystrobin
chr1-1290580	chr1	1290580	0.646948	0.235955	89	0.999996	-0.048125	azoxystrobin
chr1-1290617	chr1	1290617	0.582013	0.134831	89	0.999996	0.0604865	azoxystrobin
chr1-1291261	chr1	1291261	0.962325	0.168539	89	0.999996	0.00617579	azoxystrobin
chr1-1292296	chr1	1292296	0.17048	0.41573	89	0.999996	0.105818	azoxystrobin
chr1-1293017	chr1	1293017	0.726054	0.0786517	89	0.999996	0.0477498	azoxystrobin
chr1-1293748	chr1	1293748	0.966008	0.370787	89	0.999996	-0.00327634	azoxystrobin
chr1-1294224	chr1	1294224	0.897384	0.157303	89	0.999996	-0.0139069	azoxystrobin
chr1-1294569	chr1	1294569	0.973076	0.101124	89	0.999996	0.00419281	azoxystrobin
chr1-1295065	chr1	1295065	0.88776	0.123596	89	0.999996	-0.0166524	azoxystrobin
chr1-1295094	chr1	1295094	0.822693	0.157303	89	0.999996	-0.0239111	azoxystrobin
chr1-1295385	chr1	1295385	0.366704	0.47191	89	0.999996	0.0804484	azoxystrobin
chr1-1296087	chr1	1296087	0.569468	0.348315	89	0.999996	0.0500785	azoxystrobin
chr1-1297830	chr1	1297830	0.254624	0.41573	89	0.999996	0.123426	azoxystrobin
chr1-1298526	chr1	1298526	0.446057	0.146067	89	0.999996	0.0809599	azoxystrobin
chr1-1302098	chr1	1302098	0.404022	0.168539	89	0.999996	0.0853515	azoxystrobin
chr1-1302403	chr1	1302403	0.851771	0.0674157	89	0.999996	-0.0279997	azoxystrobin
chr1-1302460	chr1	1302460	0.906479	0.258427	89	0.999996	0.0103905	azoxystrobin
chr1-1302557	chr1	1302557	0.339917	0.179775	89	0.999996	0.0938251	azoxystrobin
chr1-1302975	chr1	1302975	0.604023	0.0786517	89	0.999996	0.0716058	azoxystrobin
chr1-1303785	chr1	1303785	0.970506	0.292135	89	0.999996	0.00321691	azoxystrobin
chr1-1304768	chr1	1304768	0.737905	0.191011	89	0.999996	-0.0326152	azoxystrobin
chr1-1305107	chr1	1305107	0.60673	0.191011	89	0.999996	-0.0500353	azoxystrobin
chr1-1305220	chr1	1305220	0.414514	0.0786517	89	0.999996	0.111541	azoxystrobin
chr1-1306615	chr1	1306615	0.764124	0.247191	89	0.999996	0.0252706	azoxystrobin
chr1-1307399	chr1	1307399	0.81582	0.269663	89	0.999996	0.0232962	azoxystrobin
chr1-1307841	chr1	1307841	0.792906	0.134831	89	0.999996	-0.028873	azoxystrobin
chr1-1308229	chr1	1308229	0.661115	0.134831	89	0.999996	0.0490301	azoxystrobin
chr1-1309544	chr1	1309544	0.482573	0.0561798	89	0.999996	0.113339	azoxystrobin
chr1-1310200	chr1	1310200	0.993745	0.0561798	89	0.999996	0.00128416	azoxystrobin
chr1-1310861	chr1	1310861	0.520528	0.280899	89	0.999996	0.0529992	azoxystrobin
chr1-1312415	chr1	1312415	0.502638	0.213483	89	0.999996	-0.0610813	azoxystrobin
chr1-1313849	chr1	1313849	0.782652	0.359551	89	0.999996	0.0237512	azoxystrobin
chr1-1315629	chr1	1315629	0.892443	0.292135	89	0.999996	-0.0117447	azoxystrobin
chr1-1316502	chr1	1316502	0.609954	0.359551	89	0.999996	0.0386836	azoxystrobin
chr1-1316913	chr1	1316913	0.388437	0.337079	89	0.999996	0.069775	azoxystrobin
chr1-1317082	chr1	1317082	0.383389	0.157303	89	0.999996	0.0876471	azoxystrobin
chr1-1317160	chr1	1317160	0.482702	0.179775	89	0.999996	0.0703944	azoxystrobin
chr1-1318193	chr1	1318193	0.39877	0.146067	89	0.999996	-0.0898786	azoxystrobin
chr1-1318784	chr1	1318784	0.650503	0.101124	89	0.999996	0.0574108	azoxystrobin
chr1-1318855	chr1	1318855	0.820893	0.179775	89	0.999996	-0.0222268	azoxystrobin
chr1-1320948	chr1	1320948	0.943848	0.382022	89	0.999996	0.00558339	azoxystrobin
chr1-1322178	chr1	1322178	0.966601	0.314607	89	0.999996	-0.0036056	azoxystrobin
chr1-1322784	chr1	1322784	0.659066	0.280899	89	0.999996	-0.0389863	azoxystrobin
chr1-1323189	chr1	1323189	0.669131	0.0674157	89	0.999996	0.0625487	azoxystrobin
chr1-1323533	chr1	1323533	0.43024	0.202247	89	0.999996	-0.074249	azoxystrobin
chr1-1326749	chr1	1326749	0.790341	0.134831	89	0.999996	-0.0346053	azoxystrobin
chr1-1327167	chr1	1327167	0.969715	0.382022	89	0.999996	0.00295378	azoxystrobin
chr1-1327501	chr1	1327501	0.846922	0.224719	89	0.999996	-0.0170815	azoxystrobin
chr1-1327665	chr1	1327665	0.469298	0.0561798	89	0.999996	-0.117298	azoxystrobin
chr1-1328745	chr1	1328745	0.617998	0.404494	89	0.999996	0.0468186	azoxystrobin
chr1-1329078	chr1	1329078	0.642919	0.337079	89	0.999996	0.0465528	azoxystrobin
chr1-1330800	chr1	1330800	0.627363	0.235955	89	0.999996	0.0426824	azoxystrobin
chr1-1330884	chr1	1330884	0.843247	0.460674	89	0.999996	0.0176162	azoxystrobin
chr1-1330917	chr1	1330917	0.87358	0.123596	89	0.999996	0.0177129	azoxystrobin
chr1-1331214	chr1	1331214	0.845747	0.123596	89	0.999996	0.0224542	azoxystrobin
chr1-1331551	chr1	1331551	0.81116	0.269663	89	0.999996	0.0254911	azoxystrobin
chr1-1331698	chr1	1331698	0.561742	0.0786517	89	0.999996	0.0793123	azoxystrobin
chr1-1331830	chr1	1331830	0.716938	0.258427	89	0.999996	0.0319842	azoxystrobin
chr1-1331914	chr1	1331914	0.317597	0.0674157	89	0.999996	-0.153123	azoxystrobin
chr1-1332941	chr1	1332941	0.883711	0.460674	89	0.999996	0.0130804	azoxystrobin
chr1-1333578	chr1	1333578	0.641575	0.101124	89	0.999996	0.0588363	azoxystrobin
chr1-1333708	chr1	1333708	0.788417	0.0674157	89	0.999996	-0.0390123	azoxystrobin
chr1-1334598	chr1	1334598	0.711936	0.202247	89	0.999996	0.0355441	azoxystrobin
chr1-1337771	chr1	1337771	0.730998	0.0449438	89	0.999996	0.0621866	azoxystrobin
chr1-1338131	chr1	1338131	0.913919	0.224719	89	0.999996	0.010321	azoxystrobin
chr1-1342513	chr1	1342513	0.74221	0.0898876	89	0.999996	-0.0460984	azoxystrobin
chr1-1342564	chr1	1342564	0.484829	0.235955	89	0.999996	0.0624656	azoxystrobin
chr1-1343285	chr1	1343285	0.948874	0.393258	89	0.999996	-0.00635295	azoxystrobin
chr1-1345186	chr1	1345186	0.97898	0.157303	89	0.999996	-0.00284128	azoxystrobin
chr1-1345232	chr1	1345232	0.675684	0.280899	89	0.999996	0.0414604	azoxystrobin
chr1-1345418	chr1	1345418	0.67679	0.123596	89	0.999996	0.0473348	azoxystrobin
chr1-1346377	chr1	1346377	0.572727	0.404494	89	0.999996	0.0510705	azoxystrobin
chr1-1347207	chr1	1347207	0.729318	0.0674157	89	0.999996	-0.0511108	azoxystrobin
chr1-1348012	chr1	1348012	0.612494	0.101124	89	0.999996	-0.0622329	azoxystrobin
chr1-1350705	chr1	1350705	0.593211	0.157303	89	0.999996	0.0533001	azoxystrobin
chr1-1350765	chr1	1350765	0.677368	0.426966	89	0.999996	0.0352606	azoxystrobin
chr1-1351230	chr1	1351230	0.812256	0.123596	89	0.999996	0.026125	azoxystrobin
chr1-1351487	chr1	1351487	0.155004	0.101124	89	0.999996	0.17503	azoxystrobin
chr1-1353825	chr1	1353825	0.925327	0.0674157	89	0.999996	0.0143408	azoxystrobin
chr1-1353938	chr1	1353938	0.969306	0.0786517	89	0.999996	0.0052585	azoxystrobin
chr1-1354049	chr1	1354049	0.344862	0.0898876	89	0.999996	-0.126628	azoxystrobin
chr1-1354293	chr1	1354293	0.835611	0.0674157	89	0.999996	0.0312771	azoxystrobin
chr1-1354406	chr1	1354406	0.892237	0.101124	89	0.999996	0.0168288	azoxystrobin
chr1-1354435	chr1	1354435	0.916115	0.157303	89	0.999996	-0.0108999	azoxystrobin
chr1-1354436	chr1	1354436	0.420726	0.213483	89	0.999996	0.075097	azoxystrobin
chr1-1354437	chr1	1354437	0.384939	0.0561798	89	0.999996	0.139861	azoxystrobin
chr1-1354472	chr1	1354472	0.833565	0.0898876	89	0.999996	0.0273666	azoxystrobin
chr1-1354657	chr1	1354657	0.467071	0.370787	89	0.999996	0.0622606	azoxystrobin
chr1-1355004	chr1	1355004	0.954479	0.0561798	89	0.999996	0.00940932	azoxystrobin
chr1-1355172	chr1	1355172	0.835611	0.0674157	89	0.999996	0.0312771	azoxystrobin
chr1-1356230	chr1	1356230	0.239873	0.0449438	89	0.999996	0.208553	azoxystrobin
chr1-1356585	chr1	1356585	0.583011	0.146067	89	0.999996	-0.0612123	azoxystrobin
chr1-1356804	chr1	1356804	0.592291	0.483146	89	0.999996	0.0526401	azoxystrobin
chr1-1357179	chr1	1357179	0.288243	0.0674157	89	0.999996	-0.164666	azoxystrobin
chr1-1360042	chr1	1360042	0.962422	0.123596	89	0.999996	0.00553897	azoxystrobin
chr1-1360940	chr1	1360940	0.862722	0.0898876	89	0.999996	0.0229239	azoxystrobin
chr1-1364018	chr1	1364018	0.874495	0.325843	89	0.999996	-0.0141029	azoxystrobin
chr1-1366591	chr1	1366591	0.851771	0.0674157	89	0.999996	-0.0279997	azoxystrobin
chr1-1366598	chr1	1366598	0.483007	0.0786517	89	0.999996	0.098368	azoxystrobin
chr1-1366770	chr1	1366770	0.97879	0.426966	89	0.999996	0.00238758	azoxystrobin
chr1-1369005	chr1	1369005	0.984725	0.202247	89	0.999996	0.00195275	azoxystrobin
chr1-1371072	chr1	1371072	0.925369	0.213483	89	0.999996	-0.00931202	azoxystrobin
chr1-1371217	chr1	1371217	0.962866	0.134831	89	0.999996	0.00527754	azoxystrobin
chr1-1371291	chr1	1371291	0.773688	0.0674157	89	0.999996	-0.0428011	azoxystrobin
chr1-1371585	chr1	1371585	0.894023	0.258427	89	0.999996	0.0121024	azoxystrobin
chr1-1371967	chr1	1371967	0.746542	0.280899	89	0.999996	-0.0280131	azoxystrobin
chr1-1371969	chr1	1371969	0.962866	0.134831	89	0.999996	0.00527754	azoxystrobin
chr1-1372753	chr1	1372753	0.928998	0.157303	89	0.999996	-0.00900387	azoxystrobin
chr1-1372968	chr1	1372968	0.571561	0.370787	89	0.999996	-0.0450321	azoxystrobin
chr1-1374845	chr1	1374845	0.835611	0.0674157	89	0.999996	0.0312771	azoxystrobin
chr1-1377298	chr1	1377298	0.893246	0.404494	89	0.999996	0.0125659	azoxystrobin
chr1-1377649	chr1	1377649	0.866137	0.191011	89	0.999996	-0.015916	azoxystrobin
chr1-1378594	chr1	1378594	0.800174	0.47191	89	0.999996	-0.0209516	azoxystrobin
chr1-1378948	chr1	1378948	0.863179	0.168539	89	0.999996	-0.0182654	azoxystrobin
chr1-1379218	chr1	1379218	0.741247	0.382022	89	0.999996	0.0253175	azoxystrobin
chr1-1380816	chr1	1380816	0.642901	0.123596	89	0.999996	0.0541495	azoxystrobin
chr1-1385990	chr1	1385990	0.837921	0.325843	89	0.999996	-0.0166837	azoxystrobin
chr1-1388593	chr1	1388593	0.988755	0.134831	89	0.999996	0.00154331	azoxystrobin
chr1-1389266	chr1	1389266	0.432997	0.258427	89	0.999996	-0.0657605	azoxystrobin
chr1-1389328	chr1	1389328	0.84024	0.157303	89	0.999996	0.023323	azoxystrobin
chr1-1389635	chr1	1389635	0.239935	0.0674157	89	0.999996	-0.181896	azoxystrobin
chr1-1391423	chr1	1391423	0.990209	0.213483	89	0.999996	0.00117727	azoxystrobin
chr1-1394326	chr1	1394326	0.543214	0.0561798	89	0.999996	0.0995304	azoxystrobin
chr1-1394385	chr1	1394385	0.772184	0.303371	89	0.999996	0.0246673	azoxystrobin
chr1-1395936	chr1	1395936	0.666483	0.460674	89	0.999996	-0.031733	azoxystrobin
chr1-1395967	chr1	1395967	0.769006	0.134831	89	0.999996	0.0333661	azoxystrobin
chr1-1402355	chr1	1402355	0.915726	0.269663	89	0.999996	0.00890079	azoxystrobin
chr1-1402461	chr1	1402461	0.900543	0.123596	89	0.999996	0.0163899	azoxystrobin
chr1-1402678	chr1	1402678	0.550536	0.348315	89	0.999996	0.0468014	azoxystrobin
chr1-1402755	chr1	1402755	0.906921	0.337079	89	0.999996	-0.00957003	azoxystrobin
chr1-1403157	chr1	1403157	0.983454	0.404494	89	0.999996	-0.00170552	azoxystrobin
chr1-1403301	chr1	1403301	0.909551	0.134831	89	0.999996	0.0160763	azoxystrobin
chr1-1403380	chr1	1403380	0.499239	0.191011	89	0.999996	0.0670816	azoxystrobin
chr1-1403507	chr1	1403507	0.37742	0.101124	89	0.999996	0.111448	azoxystrobin
chr1-1403609	chr1	1403609	0.41381	0.280899	89	0.999996	-0.0729616	azoxystrobin
chr1-1403725	chr1	1403725	0.471444	0.0674157	89	0.999996	0.116107	azoxystrobin
chr1-1403735	chr1	1403735	0.982088	0.0898876	89	0.999996	0.00295607	azoxystrobin
chr1-1404555	chr1	1404555	0.819258	0.0561798	89	0.999996	-0.0371685	azoxystrobin
chr1-1404602	chr1	1404602	0.4788	0.41573	89	0.999996	0.0613015	azoxystrobin
chr1-1405321	chr1	1405321	0.342687	0.101124	89	0.999996	0.118409	azoxystrobin
chr1-1405402	chr1	1405402	0.637153	0.0561798	89	0.999996	-0.0753366	azoxystrobin
chr1-1405615	chr1	1405615	0.983307	0.0898876	89	0.999996	-0.0027474	azoxystrobin
chr1-1406011	chr1	1406011	0.791568	0.146067	89	0.999996	0.0271414	azoxystrobin
chr1-1406245	chr1	1406245	0.628916	0.0674157	89	0.999996	-0.0708074	azoxystrobin
chr1-1406388	chr1	1406388	0.92865	0.191011	89	0.999996	-0.00866625	azoxystrobin
chr1-1406453	chr1	1406453	0.870026	0.179775	89	0.999996	-0.0165889	azoxystrobin
chr1-1407068	chr1	1407068	0.464452	0.146067	89	0.999996	0.0764214	azoxystrobin
chr1-1407155	chr1	1407155	0.638043	0.168539	89	0.999996	-0.047698	azoxystrobin
chr1-1407261	chr1	1407261	0.35571	0.325843	89	0.999996	0.078164	azoxystrobin
chr1-1407277	chr1	1407277	0.289625	0.101124	89	0.999996	0.136203	azoxystrobin
chr1-1407865	chr1	1407865	0.485662	0.280899	89	0.999996	0.0580554	azoxystrobin
chr1-1407899	chr1	1407899	0.301466	0.303371	89	0.999996	0.0835934	azoxystrobin
chr1-1408066	chr1	1408066	0.398414	0.123596	89	0.999996	-0.0965536	azoxystrobin
chr1-1408429	chr1	1408429	0.857268	0.123596	89	0.999996	-0.0208416	azoxystrobin
chr1-1410084	chr1	1410084	0.744555	0.146067	89	0.999996	0.0356532	azoxystrobin
chr1-1412438	chr1	1412438	0.307971	0.0674157	89	0.999996	0.152884	azoxystrobin
chr1-1412673	chr1	1412673	0.596751	0.146067	89	0.999996	0.0544595	azoxystrobin
chr1-1413172	chr1	1413172	0.742197	0.47191	89	0.999996	0.0270018	azoxystrobin
chr1-1413176	chr1	1413176	0.363211	0.101124	89	0.999996	0.113327	azoxystrobin
chr1-1413542	chr1	1413542	0.172738	0.0449438	89	0.999996	0.245231	azoxystrobin
chr1-1413703	chr1	1413703	0.716813	0.213483	89	0.999996	0.0337426	azoxystrobin
chr1-1413734	chr1	1413734	0.382772	0.0561798	89	0.999996	0.143322	azoxystrobin
chr1-1413896	chr1	1413896	0.0132903	0.0786517	89	0.999996	0.33617	azoxystrobin
chr1-1414114	chr1	1414114	0.248498	0.280899	89	0.999996	0.101071	azoxystrobin
chr1-1414437	chr1	1414437	0.85345	0.382022	89	0.999996	0.0161985	azoxystrobin
chr1-1415097	chr1	1415097	0.0353642	0.101124	89	0.999996	0.261352	azoxystrobin
chr1-1415251	chr1	1415251	0.341124	0.393258	89	0.999996	-0.0796921	azoxystrobin
chr1-1415307	chr1	1415307	0.519206	0.0898876	89	0.999996	-0.0834488	azoxystrobin
chr1-1415612	chr1	1415612	0.584062	0.382022	89	0.999996	0.0454058	azoxystrobin
chr1-1415694	chr1	1415694	0.570245	0.483146	89	0.999996	0.0499388	azoxystrobin
chr1-1416369	chr1	1416369	0.518095	0.280899	89	0.999996	0.0566271	azoxystrobin
chr1-1416850	chr1	1416850	0.119199	0.191011	89	0.999996	0.153916	azoxystrobin
chr1-1416901	chr1	1416901	0.384286	0.0449438	89	0.999996	-0.15279	azoxystrobin
chr1-1417064	chr1	1417064	0.247136	0.0449438	89	0.999996	0.207112	azoxystrobin
chr1-1417571	chr1	1417571	0.79896	0.280899	89	0.999996	0.0232584	azoxystrobin
chr1-1417864	chr1	1417864	0.662827	0.134831	89	0.999996	-0.0474289	azoxystrobin
chr1-1418234	chr1	1418234	0.940984	0.123596	89	0.999996	0.0086486	azoxystrobin
chr1-1418881	chr1	1418881	0.278317	0.247191	89	0.999996	-0.0970134	azoxystrobin
chr1-1419242	chr1	1419242	0.732497	0.179775	89	0.999996	-0.0335376	azoxystrobin
chr1-1419752	chr1	1419752	0.686526	0.370787	89	0.999996	-0.0335692	azoxystrobin
chr1-1420737	chr1	1420737	0.958658	0.280899	89	0.999996	0.00457053	azoxystrobin
chr1-1420780	chr1	1420780	0.702608	0.494382	89	0.999996	-0.0352215	azoxystrobin
chr1-1420840	chr1	1420840	0.659855	0.0674157	89	0.999996	-0.0663058	azoxystrobin
chr1-1421301	chr1	1421301	0.694029	0.0786517	89	0.999996	0.0602552	azoxystrobin
chr1-1422076	chr1	1422076	0.964815	0.0786517	89	0.999996	-0.00619509	azoxystrobin
chr1-1422364	chr1	1422364	0.335962	0.247191	89	0.999996	-0.0855456	azoxystrobin
chr1-1422570	chr1	1422570	0.150624	0.134831	89	0.999996	0.156987	azoxystrobin
chr1-1422574	chr1	1422574	0.873359	0.101124	89	0.999996	0.0196852	azoxystrobin
chr1-1425060	chr1	1425060	0.699815	0.258427	89	0.999996	0.0351843	azoxystrobin
chr1-1425820	chr1	1425820	0.208313	0.146067	89	0.999996	0.131797	azoxystrobin
chr1-1429856	chr1	1429856	0.982808	0.404494	89	0.999996	0.00194067	azoxystrobin
chr1-1430082	chr1	1430082	0.208313	0.146067	89	0.999996	0.131797	azoxystrobin
chr1-1430086	chr1	1430086	0.208313	0.146067	89	0.999996	0.131797	azoxystrobin
chr1-1433914	chr1	1433914	0.148924	0.47191	89	0.999996	-0.124251	azoxystrobin
chr1-1434369	chr1	1434369	0.46018	0.359551	89	0.999996	0.0738065	azoxystrobin
chr1-1434799	chr1	1434799	0.0347998	0.0898876	89	0.999996	0.265731	azoxystrobin
chr1-1434957	chr1	1434957	0.977592	0.438202	89	0.999996	-0.00217537	azoxystrobin
chr1-1435012	chr1	1435012	0.02965	0.0674157	89	0.999996	0.314361	azoxystrobin
chr1-1435335	chr1	1435335	0.623929	0.213483	89	0.999996	0.0529739	azoxystrobin
chr1-1435592	chr1	1435592	0.965877	0.11236	89	0.999996	0.00517375	azoxystrobin
chr1-1436445	chr1	1436445	0.760987	0.202247	89	0.999996	0.0299769	azoxystrobin
chr1-1437094	chr1	1437094	0.373202	0.123596	89	0.999996	-0.101409	azoxystrobin
chr1-1437462	chr1	1437462	0.612236	0.483146	89	0.999996	-0.0470757	azoxystrobin
chr1-1437861	chr1	1437861	0.475631	0.0786517	89	0.999996	0.0992665	azoxystrobin
chr1-1438209	chr1	1438209	0.349415	0.101124	89	0.999996	-0.112479	azoxystrobin
chr1-1439045	chr1	1439045	0.616875	0.0898876	89	0.999996	0.0704237	azoxystrobin
chr1-1440338	chr1	1440338	0.351466	0.0561798	89	0.999996	0.148648	azoxystrobin
chr1-1440836	chr1	1440836	0.0381399	0.179775	89	0.999996	0.207178	azoxystrobin
chr1-1442599	chr1	1442599	0.937193	0.11236	89	0.999996	0.00961011	azoxystrobin
chr1-1442665	chr1	1442665	0.337972	0.0449438	89	0.999996	-0.167383	azoxystrobin
chr1-1442811	chr1	1442811	0.83932	0.0898876	89	0.999996	-0.0268128	azoxystrobin
chr1-1442899	chr1	1442899	0.732172	0.325843	89	0.999996	-0.0300446	azoxystrobin
chr1-1445526	chr1	1445526	0.370652	0.370787	89	0.999996	0.0862337	azoxystrobin
chr1-1446701	chr1	1446701	0.515269	0.0786517	89	0.999996	-0.0899827	azoxystrobin
chr1-1447132	chr1	1447132	0.0915014	0.213483	89	0.999996	0.154477	azoxystrobin
chr1-1447179	chr1	1447179	0.900539	0.247191	89	0.999996	-0.0113535	azoxystrobin
chr1-1447702	chr1	1447702	0.938433	0.0449438	89	0.999996	0.0139306	azoxystrobin
chr1-1447772	chr1	1447772	0.937906	0.134831	89	0.999996	-0.00867884	azoxystrobin
chr1-1447811	chr1	1447811	0.605281	0.460674	89	0.999996	-0.0476071	azoxystrobin
chr1-1448712	chr1	1448712	0.975368	0.0898876	89	0.999996	-0.00410536	azoxystrobin
chr1-1449571	chr1	1449571	0.661663	0.224719	89	0.999996	-0.0450321	azoxystrobin
chr1-1449696	chr1	1449696	0.591224	0.0898876	89	0.999996	-0.0705011	azoxystrobin
chr1-1449911	chr1	1449911	0.368114	0.101124	89	0.999996	-0.111971	azoxystrobin
chr1-1451116	chr1	1451116	0.365986	0.123596	89	0.999996	-0.101227	azoxystrobin
chr1-1451568	chr1	1451568	0.715832	0.303371	89	0.999996	-0.031129	azoxystrobin
chr1-1451659	chr1	1451659	0.417886	0.0561798	89	0.999996	-0.134378	azoxystrobin
chr1-1455990	chr1	1455990	0.570386	0.123596	89	0.999996	-0.0628314	azoxystrobin
chr1-1456280	chr1	1456280	0.805428	0.258427	89	0.999996	-0.021445	azoxystrobin
chr1-1457652	chr1	1457652	0.729328	0.11236	89	0.999996	0.0425274	azoxystrobin
chr1-1458187	chr1	1458187	0.134568	0.303371	89	0.999996	-0.139117	azoxystrobin
chr1-1465645	chr1	1465645	0.410292	0.359551	89	0.999996	-0.0629781	azoxystrobin
chr1-1465648	chr1	1465648	0.834392	0.0561798	89	0.999996	-0.0334107	azoxystrobin
chr1-1469757	chr1	1469757	0.659855	0.0674157	89	0.999996	-0.0663058	azoxystrobin
chr1-1474760	chr1	1474760	0.308332	0.41573	89	0.999996	-0.0886871	azoxystrobin
chr1-1476167	chr1	1476167	0.462488	0.47191	89	0.999996	-0.0631766	azoxystrobin
chr1-1476351	chr1	1476351	0.319968	0.213483	89	0.999996	-0.092296	azoxystrobin
chr1-1476989	chr1	1476989	0.621129	0.269663	89	0.999996	-0.0419237	azoxystrobin
chr1-1478758	chr1	1478758	0.730998	0.0449438	89	0.999996	0.0621866	azoxystrobin
chr1-1478794	chr1	1478794	0.301802	0.0898876	89	0.999996	0.137902	azoxystrobin
chr1-1479182	chr1	1479182	0.204591	0.0561798	89	0.999996	0.203203	azoxystrobin
chr1-1479487	chr1	1479487	0.989781	0.146067	89	0.999996	0.00149433	azoxystrobin
chr1-1482322	chr1	1482322	0.308505	0.134831	89	0.999996	0.110424	azoxystrobin
chr1-1483282	chr1	1483282	0.657991	0.202247	89	0.999996	-0.0456038	azoxystrobin
chr1-1485080	chr1	1485080	0.558833	0.0561798	89	0.999996	-0.101524	azoxystrobin
chr1-1486227	chr1	1486227	0.805839	0.168539	89	0.999996	0.0261776	azoxystrobin
chr1-1487751	chr1	1487751	0.688813	0.123596	89	0.999996	0.0477674	azoxystrobin
chr1-1487846	chr1	1487846	0.694029	0.0786517	89	0.999996	0.0602552	azoxystrobin
chr1-1490480	chr1	1490480	0.831643	0.123596	89	0.999996	-0.0238886	azoxystrobin
chr1-1491132	chr1	1491132	0.861045	0.235955	89	0.999996	0.0158973	azoxystrobin
chr1-1491261	chr1	1491261	0.560072	0.134831	89	0.999996	0.0682457	azoxystrobin
chr1-1491364	chr1	1491364	0.432411	0.314607	89	0.999996	0.067069	azoxystrobin
chr1-1491470	chr1	1491470	0.554867	0.393258	89	0.999996	-0.0511467	azoxystrobin
chr1-1491529	chr1	1491529	0.0744955	0.0449438	89	0.999996	0.333077	azoxystrobin
chr1-1492077	chr1	1492077	0.332484	0.0674157	89	0.999996	0.141695	azoxystrobin
chr1-1492366	chr1	1492366	0.722387	0.168539	89	0.999996	0.0366278	azoxystrobin
chr1-1493863	chr1	1493863	0.018862	0.0449438	89	0.999996	0.416664	azoxystrobin
chr1-1493874	chr1	1493874	0.57024	0.292135	89	0.999996	0.0510654	azoxystrobin
chr1-1495111	chr1	1495111	0.65769	0.146067	89	0.999996	0.048641	azoxystrobin
chr1-1495152	chr1	1495152	0.566404	0.483146	89	0.999996	0.0565411	azoxystrobin
chr1-1496154	chr1	1496154	0.266615	0.494382	89	0.999996	0.0970546	azoxystrobin
chr1-1496174	chr1	1496174	0.986983	0.0449438	89	0.999996	0.00291375	azoxystrobin
chr1-1500109	chr1	1500109	0.956636	0.426966	89	0.999996	0.00495949	azoxystrobin
chr1-1500745	chr1	1500745	0.965877	0.11236	89	0.999996	0.00517375	azoxystrobin
chr1-1504173	chr1	1504173	0.87205	0.41573	89	0.999996	0.0142045	azoxystrobin
chr1-1504439	chr1	1504439	0.866884	0.191011	89	0.999996	0.0187124	azoxystrobin
chr1-1505789	chr1	1505789	0.643771	0.449438	89	0.999996	0.0404762	azoxystrobin
chr1-1509593	chr1	1509593	0.899827	0.11236	89	0.999996	0.0143855	azoxystrobin
chr1-1509905	chr1	1509905	0.807851	0.0449438	89	0.999996	0.0437095	azoxystrobin
chr1-1513505	chr1	1513505	0.74374	0.213483	89	0.999996	-0.0307252	azoxystrobin
chr1-1525697	chr1	1525697	0.54669	0.134831	89	0.999996	0.0681669	azoxystrobin
chr1-1526013	chr1	1526013	0.934536	0.0561798	89	0.999996	0.013578	azoxystrobin
chr1-1526089	chr1	1526089	0.525663	0.0449438	89	0.999996	-0.117549	azoxystrobin
chr1-1527359	chr1	1527359	0.536206	0.179775	89	0.999996	0.0644014	azoxystrobin
chr1-1527955	chr1	1527955	0.887576	0.280899	89	0.999996	0.0135772	azoxystrobin
chr1-1528725	chr1	1528725	0.463296	0.179775	89	0.999996	0.0729903	azoxystrobin
chr1-1528749	chr1	1528749	0.498094	0.224719	89	0.999996	0.0732433	azoxystrobin
chr1-1529355	chr1	1529355	0.388046	0.393258	89	0.999996	0.0765345	azoxystrobin
chr1-1529490	chr1	1529490	0.40805	0.348315	89	0.999996	0.0718302	azoxystrobin
chr1-1529523	chr1	1529523	0.0899822	0.0674157	89	0.999996	-0.254037	azoxystrobin
chr1-1529555	chr1	1529555	0.952529	0.0786517	89	0.999996	0.00824333	azoxystrobin
chr1-1529796	chr1	1529796	0.917803	0.41573	89	0.999996	-0.0108411	azoxystrobin
chr1-1530062	chr1	1530062	0.634593	0.0786517	89	0.999996	-0.0657674	azoxystrobin
chr1-1534511	chr1	1534511	0.533357	0.101124	89	0.999996	-0.0783404	azoxystrobin
chr1-1534680	chr1	1534680	0.951832	0.168539	89	0.999996	-0.00599668	azoxystrobin
chr1-1534684	chr1	1534684	0.420712	0.370787	89	0.999996	0.0678307	azoxystrobin
chr1-1534752	chr1	1534752	0.858899	0.404494	89	0.999996	-0.0190803	azoxystrobin
chr1-1535120	chr1	1535120	0.0847799	0.393258	89	0.999996	0.128806	azoxystrobin
chr1-1535123	chr1	1535123	0.412856	0.191011	89	0.999996	0.0759562	azoxystrobin
chr1-1535848	chr1	1535848	0.451864	0.123596	89	0.999996	-0.0854017	azoxystrobin
chr1-1535892	chr1	1535892	0.263102	0.224719	89	0.999996	0.103891	azoxystrobin
chr1-1536018	chr1	1536018	0.565701	0.258427	89	0.999996	0.0534444	azoxystrobin
chr1-1536450	chr1	1536450	0.131692	0.134831	89	0.999996	0.175584	azoxystrobin
chr1-1537445	chr1	1537445	0.436607	0.134831	89	0.999996	-0.08484	azoxystrobin
chr1-1538230	chr1	1538230	0.558833	0.0561798	89	0.999996	-0.101524	azoxystrobin
chr1-1538782	chr1	1538782	0.878585	0.247191	89	0.999996	0.0137125	azoxystrobin
chr1-1541434	chr1	1541434	0.137769	0.146067	89	0.999996	-0.153115	azoxystrobin
chr1-1541462	chr1	1541462	0.181554	0.280899	89	0.999996	-0.116409	azoxystrobin
chr1-1541693	chr1	1541693	0.695873	0.157303	89	0.999996	-0.0412094	azoxystrobin
chr1-1541698	chr1	1541698	0.508185	0.0786517	89	0.999996	-0.0908885	azoxystrobin
chr1-1541812	chr1	1541812	0.09018	0.191011	89	0.999996	0.197752	azoxystrobin
chr1-1542385	chr1	1542385	0.420832	0.325843	89	0.999996	-0.0854768	azoxystrobin
chr1-1542637	chr1	1542637	0.10785	0.123596	89	0.999996	0.181912	azoxystrobin
chr1-1542836	chr1	1542836	0.532255	0.0561798	89	0.999996	-0.098002	azoxystrobin
chr1-1544422	chr1	1544422	0.193959	0.0561798	89	0.999996	0.212113	azoxystrobin
chr1-1545968	chr1	1545968	0.645769	0.325843	89	0.999996	0.0402023	azoxystrobin
chr1-1546477	chr1	1546477	0.106463	0.0561798	89	0.999996	-0.264024	azoxystrobin
chr1-1548522	chr1	1548522	0.578621	0.101124	89	0.999996	-0.0691876	azoxystrobin
chr1-1548707	chr1	1548707	0.926605	0.123596	89	0.999996	-0.0109523	azoxystrobin
chr1-1548709	chr1	1548709	0.798629	0.0449438	89	0.999996	0.0455109	azoxystrobin
chr1-1548810	chr1	1548810	0.959003	0.0674157	89	0.999996	0.00755061	azoxystrobin
chr1-1548833	chr1	1548833	0.68964	0.0561798	89	0.999996	-0.0657993	azoxystrobin
chr1-1549059	chr1	1549059	0.307795	0.0674157	89	0.999996	-0.16804	azoxystrobin
chr1-1549535	chr1	1549535	0.378791	0.0449438	89	0.999996	-0.155644	azoxystrobin
chr1-1550135	chr1	1550135	0.985542	0.494382	89	0.999996	0.0016351	azoxystrobin
chr1-1550616	chr1	1550616	0.65213	0.168539	89	0.999996	-0.0444275	azoxystrobin
chr1-1550834	chr1	1550834	0.598317	0.11236	89	0.999996	-0.060684	azoxystrobin
chr1-1555924	chr1	1555924	0.777724	0.146067	89	0.999996	0.0301654	azoxystrobin
chr1-1555955	chr1	1555955	0.559891	0.0786517	89	0.999996	-0.0801784	azoxystrobin
chr1-1560853	chr1	1560853	0.567412	0.224719	89	0.999996	-0.0502621	azoxystrobin
chr1-1562965	chr1	1562965	0.837774	0.0674157	89	0.999996	-0.0313383	azoxystrobin
chr1-1563193	chr1	1563193	0.665455	0.202247	89	0.999996	-0.0395867	azoxystrobin
chr1-1564453	chr1	1564453	0.293587	0.146067	89	0.999996	-0.108559	azoxystrobin
chr1-1565421	chr1	1565421	0.35841	0.202247	89	0.999996	-0.0831142	azoxystrobin
chr1-1565498	chr1	1565498	0.618237	0.0786517	89	0.999996	0.0688835	azoxystrobin
chr1-1565855	chr1	1565855	0.513429	0.269663	89	0.999996	-0.0684326	azoxystrobin
chr1-1566001	chr1	1566001	0.189631	0.134831	89	0.999996	0.143481	azoxystrobin
chr1-1566590	chr1	1566590	0.0267816	0.191011	89	0.999996	0.211965	azoxystrobin
chr1-1566728	chr1	1566728	0.230321	0.0561798	89	0.999996	-0.191805	azoxystrobin
chr1-1567159	chr1	1567159	0.856775	0.426966	89	0.999996	-0.0164598	azoxystrobin
chr1-1567276	chr1	1567276	0.453725	0.224719	89	0.999996	0.0743022	azoxystrobin
chr1-1567302	chr1	1567302	0.231504	0.348315	89	0.999996	-0.0918629	azoxystrobin
chr1-1567347	chr1	1567347	0.659068	0.134831	89	0.999996	0.0495906	azoxystrobin
chr1-1567538	chr1	1567538	0.304143	0.0449438	89	0.999996	-0.178352	azoxystrobin
chr1-1567622	chr1	1567622	0.687187	0.123596	89	0.999996	-0.0466661	azoxystrobin
chr1-1567991	chr1	1567991	0.655164	0.41573	89	0.999996	0.0389591	azoxystrobin
chr1-1568736	chr1	1568736	0.268427	0.202247	89	0.999996	0.111589	azoxystrobin
chr1-1569124	chr1	1569124	0.612771	0.247191	89	0.999996	0.0466372	azoxystrobin
chr1-1572441	chr1	1572441	0.619599	0.303371	89	0.999996	0.0448919	azoxystrobin
chr1-1573667	chr1	1573667	0.331271	0.0561798	89	0.999996	-0.156625	azoxystrobin
chr1-1573889	chr1	1573889	0.719004	0.157303	89	0.999996	-0.037121	azoxystrobin
chr1-1575960	chr1	1575960	0.394112	0.0674157	89	0.999996	0.125117	azoxystrobin
chr1-1577745	chr1	1577745	0.845685	0.202247	89	0.999996	-0.0195239	azoxystrobin
chr1-1578179	chr1	1578179	0.796494	0.0674157	89	0.999996	-0.0386826	azoxystrobin
chr1-1582505	chr1	1582505	0.0912851	0.247191	89	0.999996	0.153006	azoxystrobin
chr1-1584712	chr1	1584712	0.333015	0.146067	89	0.999996	0.101854	azoxystrobin
chr1-1586020	chr1	1586020	0.194087	0.134831	89	0.999996	0.147215	azoxystrobin
chr1-1586250	chr1	1586250	0.352699	0.213483	89	0.999996	0.0866028	azoxystrobin
chr1-1586628	chr1	1586628	0.950667	0.213483	89	0.999996	0.00574311	azoxystrobin
chr1-1587065	chr1	1587065	0.941538	0.101124	89	0.999996	-0.00924651	azoxystrobin
chr1-1588695	chr1	1588695	0.96653	0.314607	89	0.999996	-0.00363903	azoxystrobin
chr1-1589126	chr1	1589126	0.67573	0.483146	89	0.999996	0.040288	azoxystrobin
chr1-1590149	chr1	1590149	0.946349	0.41573	89	0.999996	-0.00674619	azoxystrobin
chr1-1591364	chr1	1591364	0.840221	0.0449438	89	0.999996	0.0355885	azoxystrobin
chr1-1591636	chr1	1591636	0.634005	0.168539	89	0.999996	0.0489053	azoxystrobin
chr1-1594738	chr1	1594738	0.594073	0.0786517	89	0.999996	-0.0741563	azoxystrobin
chr1-1596239	chr1	1596239	0.754661	0.0561798	89	0.999996	-0.0515042	azoxystrobin
chr1-1597187	chr1	1597187	0.952465	0.280899	89	0.999996	-0.00500505	azoxystrobin
chr1-1597221	chr1	1597221	0.878516	0.179775	89	0.999996	0.0147005	azoxystrobin
chr1-1597619	chr1	1597619	0.648491	0.0674157	89	0.999996	-0.0665741	azoxystrobin
chr1-1598048	chr1	1598048	0.797701	0.11236	89	0.999996	-0.0309403	azoxystrobin
chr1-1599970	chr1	1599970	0.969984	0.0786517	89	0.999996	-0.00532716	azoxystrobin
chr1-1600467	chr1	1600467	0.257414	0.101124	89	0.999996	0.144103	azoxystrobin
chr1-1601528	chr1	1601528	0.578302	0.11236	89	0.999996	0.0655272	azoxystrobin
chr1-1602185	chr1	1602185	0.638645	0.146067	89	0.999996	-0.0498998	azoxystrobin
chr1-1603190	chr1	1603190	0.648018	0.101124	89	0.999996	0.0558928	azoxystrobin
chr1-1603228	chr1	1603228	0.530651	0.0786517	89	0.999996	0.0866098	azoxystrobin
chr1-1603361	chr1	1603361	0.596186	0.11236	89	0.999996	-0.0619078	azoxystrobin
chr1-1603472	chr1	1603472	0.274748	0.0561798	89	0.999996	0.179397	azoxystrobin
chr1-1603953	chr1	1603953	0.557758	0.168539	89	0.999996	-0.0586067	azoxystrobin
chr1-1604015	chr1	1604015	0.202105	0.157303	89	0.999996	0.131443	azoxystrobin
chr1-1604931	chr1	1604931	0.470374	0.123596	89	0.999996	0.081669	azoxystrobin
chr1-1605108	chr1	1605108	0.368424	0.0561798	89	0.999996	-0.146183	azoxystrobin
chr1-1606179	chr1	1606179	0.488989	0.101124	89	0.999996	-0.0874312	azoxystrobin
chr1-1606516	chr1	1606516	0.897619	0.191011	89	0.999996	0.0122549	azoxystrobin
chr1-1606600	chr1	1606600	0.934171	0.0898876	89	0.999996	-0.0106569	azoxystrobin
chr1-1606934	chr1	1606934	0.967244	0.157303	89	0.999996	0.00424319	azoxystrobin
chr1-1606963	chr1	1606963	0.6528	0.314607	89	0.999996	-0.0384853	azoxystrobin
chr1-1607410	chr1	1607410	0.488148	0.123596	89	0.999996	0.0901889	azoxystrobin
chr1-1607440	chr1	1607440	0.46778	0.123596	89	0.999996	-0.0841715	azoxystrobin
chr1-1607875	chr1	1607875	0.712516	0.0449438	89	0.999996	0.0655279	azoxystrobin
chr1-1607918	chr1	1607918	0.525307	0.157303	89	0.999996	-0.0657094	azoxystrobin
chr1-1608065	chr1	1608065	0.274748	0.0561798	89	0.999996	0.179397	azoxystrobin
chr1-1608418	chr1	1608418	0.200438	0.292135	89	0.999996	-0.109506	azoxystrobin
chr1-1609433	chr1	1609433	0.500416	0.168539	89	0.999996	-0.0685058	azoxystrobin
chr1-1609814	chr1	1609814	0.682705	0.11236	89	0.999996	0.0483746	azoxystrobin
chr1-1612119	chr1	1612119	0.66277	0.0674157	89	0.999996	0.0661649	azoxystrobin
chr1-1613293	chr1	1613293	0.920038	0.325843	89	0.999996	0.00794179	azoxystrobin
chr1-1613300	chr1	1613300	0.989398	0.224719	89	0.999996	-0.00123209	azoxystrobin
chr1-1613425	chr1	1613425	0.852693	0.393258	89	0.999996	-0.0142596	azoxystrobin
chr1-1613523	chr1	1613523	0.71609	0.157303	89	0.999996	-0.0381577	azoxystrobin
chr1-1613945	chr1	1613945	0.971879	0.337079	89	0.999996	-0.00290031	azoxystrobin
chr1-1614255	chr1	1614255	0.522462	0.0674157	89	0.999996	-0.0938265	azoxystrobin
chr1-1614294	chr1	1614294	0.329525	0.224719	89	0.999996	-0.0902665	azoxystrobin
chr1-1615338	chr1	1615338	0.329525	0.224719	89	0.999996	-0.0902665	azoxystrobin
chr1-1615692	chr1	1615692	0.543559	0.101124	89	0.999996	-0.0752701	azoxystrobin
chr1-1616567	chr1	1616567	0.732048	0.213483	89	0.999996	0.0309374	azoxystrobin
chr1-1617100	chr1	1617100	0.482016	0.134831	89	0.999996	-0.0755493	azoxystrobin
chr1-1617387	chr1	1617387	0.883519	0.101124	89	0.999996	-0.0186576	azoxystrobin
chr1-1617844	chr1	1617844	0.646776	0.0449438	89	0.999996	-0.0825842	azoxystrobin
chr1-1618250	chr1	1618250	0.333388	0.0337079	89	0.999996	0.198146	azoxystrobin
chr1-1618486	chr1	1618486	0.687825	0.0786517	89	0.999996	-0.0552478	azoxystrobin
chr1-1618496	chr1	1618496	0.510827	0.0561798	89	0.999996	-0.106475	azoxystrobin
chr1-1618681	chr1	1618681	0.137505	0.0898876	89	0.999996	0.192652	azoxystrobin
chr1-1619255	chr1	1619255	0.992937	0.0786517	89	0.999996	-0.00121129	azoxystrobin
chr1-1620915	chr1	1620915	0.849581	0.269663	89	0.999996	0.0160935	azoxystrobin
chr1-1620945	chr1	1620945	0.318523	0.134831	89	0.999996	0.112933	azoxystrobin
chr1-1621789	chr1	1621789	0.864439	0.0898876	89	0.999996	-0.0220658	azoxystrobin
chr1-1623054	chr1	1623054	0.823444	0.0674157	89	0.999996	-0.0328821	azoxystrobin
chr1-1624888	chr1	1624888	0.804008	0.0561798	89	0.999996	-0.0396558	azoxystrobin
chr1-1626092	chr1	1626092	0.145041	0.0786517	89	0.999996	0.203348	azoxystrobin
chr1-1633985	chr1	1633985	0.528871	0.0898876	89	0.999996	0.081335	azoxystrobin
chr1-1635160	chr1	1635160	0.759081	0.0674157	89	0.999996	-0.0453028	azoxystrobin
chr1-1635890	chr1	1635890	0.942016	0.426966	89	0.999996	0.00613438	azoxystrobin
chr1-1636015	chr1	1636015	0.981867	0.483146	89	0.999996	0.0020411	azoxystrobin
chr1-1637421	chr1	1637421	0.610771	0.359551	89	0.999996	-0.0543447	azoxystrobin
chr1-1637427	chr1	1637427	0.311621	0.11236	89	0.999996	0.118702	azoxystrobin
chr1-1637460	chr1	1637460	0.441499	0.0786517	89	0.999996	-0.106694	azoxystrobin
chr1-1638062	chr1	1638062	0.746128	0.41573	89	0.999996	-0.0327691	azoxystrobin
chr1-1642601	chr1	1642601	0.142054	0.0898876	89	0.999996	0.1914	azoxystrobin
chr1-1643151	chr1	1643151	0.65382	0.0898876	89	0.999996	0.0579319	azoxystrobin
chr1-1643457	chr1	1643457	0.884793	0.438202	89	0.999996	0.0121285	azoxystrobin
chr1-1643458	chr1	1643458	0.804498	0.359551	89	0.999996	-0.0207045	azoxystrobin
chr1-1643462	chr1	1643462	0.754484	0.258427	89	0.999996	-0.0270588	azoxystrobin
chr1-1647188	chr1	1647188	0.233478	0.0674157	89	0.999996	0.174519	azoxystrobin
chr1-1654712	chr1	1654712	0.971825	0.134831	89	0.999996	-0.00386354	azoxystrobin
chr1-1655125	chr1	1655125	0.886303	0.191011	89	0.999996	0.0146806	azoxystrobin
chr1-1655584	chr1	1655584	0.685022	0.449438	89	0.999996	-0.0360767	azoxystrobin
chr1-1655647	chr1	1655647	0.502485	0.382022	89	0.999996	-0.0594939	azoxystrobin
chr1-1655871	chr1	1655871	0.971018	0.101124	89	0.999996	-0.00457153	azoxystrobin
chr1-1658060	chr1	1658060	0.2624	0.0561798	89	0.999996	-0.182334	azoxystrobin
chr1-1661241	chr1	1661241	0.608814	0.483146	89	0.999996	-0.046695	azoxystrobin
chr1-1661439	chr1	1661439	0.457117	0.325843	89	0.999996	0.0635469	azoxystrobin
chr1-1661457	chr1	1661457	0.507895	0.123596	89	0.999996	0.0745455	azoxystrobin
chr1-1661458	chr1	1661458	0.607517	0.235955	89	0.999996	-0.0456017	azoxystrobin
chr1-1661459	chr1	1661459	0.527192	0.337079	89	0.999996	-0.0540609	azoxystrobin
chr1-1661678	chr1	1661678	0.569674	0.134831	89	0.999996	0.0639801	azoxystrobin
chr1-1662110	chr1	1662110	0.548191	0.134831	89	0.999996	0.0664349	azoxystrobin
chr1-1662113	chr1	1662113	0.433113	0.269663	89	0.999996	0.0661517	azoxystrobin
chr1-1662148	chr1	1662148	0.177915	0.370787	89	0.999996	0.107544	azoxystrobin
chr1-1666838	chr1	1666838	0.630726	0.382022	89	0.999996	0.0408072	azoxystrobin
chr1-1669267	chr1	1669267	0.320099	0.0449438	89	0.999996	0.18383	azoxystrobin
chr1-1671204	chr1	1671204	0.362659	0.0561798	89	0.999996	0.145127	azoxystrobin
chr1-1671708	chr1	1671708	0.84086	0.393258	89	0.999996	-0.0197656	azoxystrobin
chr1-1672073	chr1	1672073	0.305801	0.101124	89	0.999996	0.128107	azoxystrobin
chr1-1672103	chr1	1672103	0.919909	0.202247	89	0.999996	0.00940736	azoxystrobin
chr1-1672167	chr1	1672167	0.450533	0.348315	89	0.999996	0.0628303	azoxystrobin
chr1-1680859	chr1	1680859	0.932958	0.157303	89	0.999996	-0.00858064	azoxystrobin
chr1-1681075	chr1	1681075	0.969984	0.0786517	89	0.999996	-0.00532716	azoxystrobin
chr1-1681660	chr1	1681660	0.926073	0.258427	89	0.999996	0.00803213	azoxystrobin
chr1-1683850	chr1	1683850	0.843157	0.0898876	89	0.999996	0.0260409	azoxystrobin
chr1-1684141	chr1	1684141	0.895062	0.157303	89	0.999996	0.0137861	azoxystrobin
chr1-1684788	chr1	1684788	0.971787	0.0674157	89	0.999996	-0.0051884	azoxystrobin
chr1-1684813	chr1	1684813	0.274748	0.0561798	89	0.999996	0.179397	azoxystrobin
chr1-1685716	chr1	1685716	0.302104	0.269663	89	0.999996	-0.0917076	azoxystrobin
chr1-1686887	chr1	1686887	0.793924	0.168539	89	0.999996	0.0277954	azoxystrobin
chr1-1687141	chr1	1687141	0.770617	0.47191	89	0.999996	-0.0252651	azoxystrobin
chr1-1687158	chr1	1687158	0.754128	0.47191	89	0.999996	-0.0291264	azoxystrobin
chr1-1688232	chr1	1688232	0.677733	0.0786517	89	0.999996	-0.0611989	azoxystrobin
chr1-1688906	chr1	1688906	0.411807	0.213483	89	0.999996	0.0751089	azoxystrobin
chr1-1689131	chr1	1689131	0.398371	0.146067	89	0.999996	0.0893598	azoxystrobin
chr1-1689828	chr1	1689828	0.943122	0.0786517	89	0.999996	0.00985728	azoxystrobin
chr1-1690824	chr1	1690824	0.974686	0.0449438	89	0.999996	-0.00561874	azoxystrobin
chr1-1691456	chr1	1691456	0.669815	0.370787	89	0.999996	-0.0365232	azoxystrobin
chr1-1691642	chr1	1691642	0.338178	0.0674157	89	0.999996	0.144978	azoxystrobin
chr1-1693962	chr1	1693962	0.594903	0.370787	89	0.999996	-0.0443636	azoxystrobin
chr1-1694439	chr1	1694439	0.759701	0.224719	89	0.999996	-0.0293988	azoxystrobin
chr1-1694665	chr1	1694665	0.394622	0.202247	89	0.999996	-0.0813437	azoxystrobin
chr1-1695010	chr1	1695010	0.471957	0.101124	89	0.999996	0.0894359	azoxystrobin
chr1-1695986	chr1	1695986	0.766763	0.0898876	89	0.999996	-0.0386623	azoxystrobin
chr1-1696580	chr1	1696580	0.654702	0.314607	89	0.999996	0.0350494	azoxystrobin
chr1-1696955	chr1	1696955	0.365082	0.258427	89	0.999996	-0.0802466	azoxystrobin
chr1-1697962	chr1	1697962	0.225332	0.11236	89	0.999996	-0.154342	azoxystrobin
chr1-1699846	chr1	1699846	0.119525	0.168539	89	0.999996	-0.171097	azoxystrobin
chr1-1699883	chr1	1699883	0.689306	0.0674157	89	0.999996	-0.0603998	azoxystrobin
chr1-1700765	chr1	1700765	0.848153	0.0898876	89	0.999996	0.0250613	azoxystrobin
chr1-1700782	chr1	1700782	0.106753	0.0674157	89	0.999996	-0.246016	azoxystrobin
chr1-1701031	chr1	1701031	0.730998	0.0449438	89	0.999996	0.0621866	azoxystrobin
chr1-1701224	chr1	1701224	0.920923	0.213483	89	0.999996	-0.00945102	azoxystrobin
chr1-1701486	chr1	1701486	0.598315	0.224719	89	0.999996	0.0534234	azoxystrobin
chr1-1702313	chr1	1702313	0.994862	0.348315	89	0.999996	-0.000518445	azoxystrobin
chr1-1702379	chr1	1702379	0.918099	0.0786517	89	0.999996	0.0142587	azoxystrobin
chr1-1702506	chr1	1702506	0.914437	0.47191	89	0.999996	-0.00785798	azoxystrobin
chr1-1703540	chr1	1703540	0.865969	0.11236	89	0.999996	0.0198602	azoxystrobin
chr1-1703981	chr1	1703981	0.219996	0.191011	89	0.999996	-0.130721	azoxystrobin
chr1-1704156	chr1	1704156	0.340995	0.235955	89	0.999996	-0.0917476	azoxystrobin
chr1-1704733	chr1	1704733	0.333928	0.0674157	89	0.999996	0.147631	azoxystrobin
chr1-1705218	chr1	1705218	0.168568	0.483146	89	0.999996	0.10331	azoxystrobin
chr1-1705306	chr1	1705306	0.598625	0.0898876	89	0.999996	-0.0689213	azoxystrobin
chr1-1705574	chr1	1705574	0.608512	0.168539	89	0.999996	0.052995	azoxystrobin
chr1-1705717	chr1	1705717	0.725061	0.41573	89	0.999996	-0.0274231	azoxystrobin
chr1-1705905	chr1	1705905	0.16354	0.224719	89	0.999996	0.133399	azoxystrobin
chr1-1706205	chr1	1706205	0.854996	0.0561798	89	0.999996	-0.029087	azoxystrobin
chr1-1706621	chr1	1706621	0.504356	0.134831	89	0.999996	0.0741769	azoxystrobin
chr1-1706826	chr1	1706826	0.348188	0.314607	89	0.999996	-0.0875923	azoxystrobin
[truncated: 604,790+ more rows]

## Sheet: Supplementary Table 13b
Supplementary Table 13b. BLASTp hits for gene downstream of 48 bp InDel azoxystrobin QTL, which encodes a centrosomin.
HIT	PERCENT_IDENTITY	ALIGNMENT_LENGTH	MISMATCHES	GAP_OPENS	QUERY_START	QUERY_END	SUBJECT_START	SUBJECT_END	EVALUE	BIT_SCORE	PERCENT_POSITIVES
XP_001588031.1	100	1516	0	0	1	1516	1	1516	0	3082	100
KAJ8064101.1	94.99	1517	68	3	1	1512	1	1514	0	2915	96.84
KAF7876800.1	94.012	1503	85	2	1	1498	1	1503	0	2774	96.14
CAD6443231.1	94.456	1497	78	2	1	1492	1	1497	0	2732	96.46
KAG4026190.1	86.847	1513	178	9	1	1500	1	1505	0	2518	92.2
XP_001556015.2	87.148	1525	170	11	1	1500	1	1524	0	2516	91.8
XP_037193688.1	86.68	1524	178	9	1	1500	1	1523	0	2515	91.67
TGO55080.1	86.745	1524	177	9	1	1500	1	1523	0	2515	91.8
ESZ91269.1	84.758	1509	219	6	1	1500	1	1507	0	2513	90.92
KAK6605925.1	87.016	1525	172	11	1	1500	1	1524	0	2512	91.67
KAF7900807.1	86.343	1523	184	9	1	1500	1	1522	0	2510	91.6
TGO16856.1	86.474	1523	182	9	1	1500	1	1522	0	2509	91.66
KAF7920444.1	86.417	1524	182	9	1	1500	1	1523	0	2508	91.6
XP_038805837.1	86.417	1524	182	9	1	1500	1	1523	0	2508	91.6
TEY76409.1	86.623	1525	178	11	1	1500	1	1524	0	2507	91.61
XP_038733457.1	86.408	1523	183	9	1	1500	1	1522	0	2505	91.66
KAB8292887.1	86.442	1512	185	8	1	1500	1	1504	0	2502	91.67
CCD42748.1	87.146	1517	169	11	9	1500	1	1516	0	2500	91.76
XP_038760388.1	85.499	1524	180	10	1	1500	1	1507	0	2498	90.68
TGO34532.1	86.286	1524	184	9	1	1500	1	1523	0	2498	91.6
TGO21267.1	86.68	1524	178	9	1	1500	1	1523	0	2497	91.8
THV53240.1	86.417	1524	182	9	1	1500	1	1523	0	2497	91.54
EMR83467.1	87.095	1511	169	11	15	1500	1	1510	0	2488	91.73
KAF7956430.1	86.23	1525	183	11	1	1500	1	1523	0	2488	91.41
XP_038764521.1	86.211	1523	186	9	1	1500	1	1522	0	2486	91.27
TGO82472.1	86.146	1523	187	9	1	1500	1	1522	0	2482	91.2
TGO45270.1	85.555	1523	186	10	1	1500	1	1512	0	2473	90.87
QSZ31169.1	85.545	1515	202	7	1	1502	1	1511	0	2444	91.82
KAK6609738.1	84.186	1524	184	13	1	1500	1	1491	0	2443	88.91
PQE24911.1	76.868	1539	310	21	1	1509	1	1523	0	2181	85.9
PQE04467.1	76.643	1537	309	22	5	1506	4	1525	0	2167	85.43
PQE09509.1	75.714	1540	310	20	1	1509	1	1507	0	2163	84.55
KAI9643751.1	87.026	1133	145	2	1	1132	5	1136	0	1872	91.88
KAH6721660.1	65.666	1532	473	31	1	1499	1	1512	0	1824	78.39
KAH7395431.1	65.727	1526	475	30	1	1497	1	1507	0	1820	78.57
KAH7370209.1	65.43	1536	471	30	1	1499	1	1513	0	1819	78.39
KAG4440745.1	65.753	1533	466	33	1	1497	1	1510	0	1816	78.34
XP_058350282.1	65.578	1531	467	31	1	1497	1	1505	0	1796	78.58
KAG4421273.1	65.946	1527	470	31	1	1497	1	1507	0	1795	78.72
PVH72988.1	65.45	1534	470	33	1	1499	1	1509	0	1795	78.62
KAH8687301.1	65.152	1518	472	20	16	1497	12	1508	0	1776	78.99
KAH6682693.1	65.026	1524	490	20	1	1497	1	1508	0	1767	79.2
XP_031866371.1	64.071	1528	485	21	19	1504	207	1712	0	1766	77.68
CZR68855.1	64.361	1518	480	34	16	1497	12	1504	0	1763	78.46
RDW78316.1	63.077	1495	496	24	21	1488	15	1480	0	1745	77.32
RDW84830.1	63.418	1498	486	25	21	1488	15	1480	0	1742	76.97
CZT52155.1	63.282	1566	484	37	1	1504	1	1537	0	1740	75.61
CZS92771.1	63.218	1566	485	36	1	1504	1	1537	0	1739	75.35
CZT00894.1	63.155	1566	486	36	1	1504	1	1537	0	1734	75.35
KAE8445554.1	63.061	1516	504	28	16	1497	12	1505	0	1732	77.64
KAH9203912.1	67.885	1395	404	27	130	1499	2	1377	0	1729	80
RFU34276.1	60.661	1543	541	22	8	1491	5	1540	0	1702	74.72
KAK6582486.1	61.823	1514	526	27	21	1499	18	1514	0	1681	76.68
KAI6711352.1	61.619	1519	521	27	21	1499	18	1514	0	1679	76.3
XP_008076502.1	61.724	1531	521	24	1	1497	1	1500	0	1672	75.83
KAK2628773.1	60.079	1523	541	24	21	1499	18	1517	0	1619	75.05
PBP17342.1	60.066	1515	559	21	18	1499	15	1516	0	1609	75.05
KAI9052625.1	58.866	1534	555	30	18	1499	15	1524	0	1605	74.05
KAJ5046338.1	58.247	1540	563	32	18	1502	15	1529	0	1577	73.12
XP_007291958.1	58.247	1540	563	32	18	1502	462	1976	0	1575	73.12
TVY65572.1	60.414	1498	541	29	19	1478	29	1512	0	1574	74.9
TAQ84362.1	58.415	1527	553	28	11	1507	61	1535	0	1570	73.41
KAI9729781.1	58.105	1530	564	27	15	1498	1	1499	0	1560	72.88
XP_024744582.1	60.836	1532	440	33	1	1497	1	1407	0	1557	72.13
XP_024322788.1	56.444	1513	565	29	50	1513	55	1522	0	1521	72.31
OBT82346.1	56.791	1502	550	27	50	1497	54	1510	0	1520	72.57
OBT47981.1	57.442	1478	538	27	69	1497	79	1514	0	1516	73
OBT79386.1	56.848	1504	547	29	54	1497	54	1515	0	1514	72.41
CAG8980620.1	56.193	1534	593	30	3	1497	4	1497	0	1513	71.9
XP_018127058.1	56.742	1498	552	29	54	1497	56	1511	0	1513	72.63
CAG8961325.1	55.8	1543	585	32	3	1497	4	1497	0	1509	71.29
KFY61827.1	55.865	1509	567	24	54	1497	52	1526	0	1495	70.97
TVY39602.1	56.924	1502	570	25	12	1486	9	1460	0	1494	70.97
KFY92299.1	56.449	1504	553	28	54	1497	54	1515	0	1491	72.01
XP_031005012.1	57.209	1505	593	23	12	1486	9	1492	0	1490	71.5
TVY39637.1	56.6	1500	605	22	12	1486	9	1487	0	1487	71.93
KFY18802.1	56.212	1489	561	26	69	1510	78	1522	0	1486	71.66
KFY43835.1	56.481	1489	558	29	69	1508	140	1587	0	1474	72.6
KFY57395.1	56.554	1480	541	28	54	1473	54	1491	0	1468	71.96
TVY89200.1	56.525	1502	606	24	12	1486	9	1490	0	1452	71.9
TVY21499.1	56.916	1511	588	28	12	1486	9	1492	0	1448	72.47
OBT51003.1	55.994	1418	523	30	54	1432	56	1411	0	1405	72.14
KFX95226.1	60.274	1241	441	16	202	1416	10	1224	0	1392	76.31
KAK0611241.1	53.342	1541	569	34	73	1500	68	1571	0	1392	68.27
KAK0649129.1	51.93	1606	598	36	19	1500	20	1575	0	1392	66.63
TDZ40816.1	55.464	1464	572	23	71	1499	94	1512	0	1391	70.08
TEA16329.1	55.396	1464	571	23	71	1499	95	1511	0	1379	70.08
TDZ18173.1	55.328	1464	572	23	71	1499	94	1510	0	1379	70.01
XP_038738868.1	56.051	1479	555	31	60	1499	89	1511	0	1375	69.91
TDZ29563.1	55.191	1464	568	24	71	1497	94	1506	0	1374	70.08
XP_060403170.1	55.683	1478	577	27	60	1503	71	1504	0	1372	69.69
KAK1706400.1	55.436	1481	576	27	60	1503	71	1504	0	1371	69.48
XP_060310303.1	55.436	1481	576	27	60	1503	71	1504	0	1371	69.48
TQN71564.1	54.906	1488	571	26	70	1503	96	1537	0	1370	68.95
KAI3531138.1	55.436	1481	576	27	60	1503	71	1504	0	1370	69.48
KAK4443314.1	53.056	1538	576	34	73	1500	235	1736	0	1370	68.08
XP_060342529.1	55.436	1481	576	27	60	1503	71	1504	0	1369	69.41
KAK1461411.1	55.368	1481	577	27	60	1503	71	1504	0	1369	69.41
XP_060379404.1	55.398	1482	575	28	60	1503	71	1504	0	1368	69.5
KXH61629.1	55.165	1481	580	26	60	1503	71	1504	0	1368	69.41

## Sheet: Supplementary Table 13c
Supplementary Table 13c. BLASTp hits for gene upstream of 48 bp InDel azoxystrobin QTL, which encodes a protein with no known functional domains.
HIT	PERCENT_IDENTITY	ALIGNMENT_LENGTH	MISMATCHES	GAP_OPENS	QUERY_START	QUERY_END	SUBJECT_START	SUBJECT_END	EVALUE	BIT_SCORE	PERCENT_POSITIVES
Query_398192	APA13936.1	100	78	0	0	1	78	1	78	5.01e-48	157	100
Query_398192	XP_001588032.1	100	69	0	0	1	69	1	69	2.15e-40	138	100
Query_398192	RAL60013.1	81.481	81	11	2	1	78	1	80	1.52e-35	125	86.42
Query_398192	KAA8566738.1	80.488	82	11	2	1	78	1	81	1.9e-35	125	86.59
Query_398192	KAB8292890.1	80.247	81	12	2	1	78	1	80	2.65e-35	125	86.42
Query_398192	KAJ8064103.1	86.111	72	6	2	1	69	1	71	1.55e-31	115	88.89
Query_398192	KAF7876801.1	81.25	80	13	1	1	78	1	80	1.36e-30	113	85
Query_398192	CAD6443232.1	82.353	85	8	1	1	78	1	85	4.44e-30	112	85.88
Query_398192	XP_038764524.1	75	80	14	3	1	78	1	76	4.9e-29	109	81.25
Query_398192	ESZ93580.1	69.412	85	19	1	1	78	1	85	3.46e-28	107	76.47
Query_398192	TVY86598.1	64.286	84	24	1	1	78	1	84	3.4e-27	105	73.81
Query_398192	TGO16854.1	70.732	82	17	2	1	78	1	79	2.2e-26	102	74.39
Query_398192	TVY21488.1	63.095	84	25	1	1	78	1	84	3.44e-26	102	72.62
Query_398192	CZR70077.1	60.465	86	26	2	1	78	1	86	8.76e-26	101	74.42
Query_398192	KAF7900804.1	69.412	85	16	3	1	78	1	82	1.01e-25	101	74.12
Query_398192	TVY59345.1	63.953	86	23	1	1	78	1	86	1.93e-25	100	75.58
Query_398192	TGO21263.1	68.354	79	24	1	1	78	1	79	2.2e-25	100	73.42
Query_398192	XP_038760385.1	68.354	79	24	1	1	78	1	79	2.2e-25	100	73.42
Query_398192	TGO34534.1	69.62	79	23	1	1	78	1	79	2.33e-25	100	73.42
Query_398192	KAF8855865.1	60	85	27	2	1	78	1	85	2.88e-25	100	74.12
Query_398192	TEY76406.1	69.62	79	23	1	1	78	1	79	3.34e-25	99.8	72.15
Query_398192	XP_001556011.1	68.354	79	24	1	1	78	1	79	8.87e-25	98.6	72.15
Query_398192	XP_038733461.1	67.089	79	25	1	1	78	1	79	9.37e-25	98.6	73.42
Query_398192	QSZ31116.1	76.056	71	15	1	1	69	1	71	3.94e-24	97.8	78.87
Query_398192	THV53237.1	65.823	79	26	1	1	78	1	79	4.6e-24	97.1	72.15
Query_398192	XP_037193691.1	86.538	52	7	0	27	78	28	79	5.02e-24	97.1	94.23
Query_398192	TGO45267.1	64.557	79	27	1	1	78	1	79	1.49e-23	95.5	72.15
Query_398192	TVY39603.1	60.465	86	24	3	1	78	14	97	1.67e-23	96.3	72.09
Query_398192	KAF7956428.1	65.823	79	26	1	1	78	1	79	4.03e-23	94.7	72.15
Query_398192	RDW84831.1	63.415	82	26	1	1	78	1	82	2.7e-22	92.4	74.39
Query_398192	KAH8819400.1	58.025	81	28	3	1	78	1	78	5.57e-22	91.7	75.31
Query_398192	KAH6682697.1	53.333	90	30	1	1	78	1	90	5.64e-22	92	65.56
Query_398192	XP_031005013.1	50.459	109	21	3	1	78	1	107	6.65e-22	92.4	58.72
Query_398192	XP_018075849.1	65.385	78	16	3	1	69	1	76	8.93e-22	91.3	74.36
Query_398192	PQE24917.1	59.302	86	27	3	1	78	1	86	1.27e-21	90.9	70.93
Query_398192	KAH8772046.1	52.083	96	26	2	1	78	1	94	1.33e-21	91.3	64.58
Query_398192	RDW78315.1	61.446	83	27	1	1	78	1	83	4.03e-21	89.7	71.08
Query_398192	TVY39636.1	61.842	76	22	1	1	69	1	76	4.8e-21	89.4	72.37
Query_398192	KAJ6477937.1	62.963	81	26	2	2	78	3	83	5.36e-21	89.4	70.37
Query_398192	PQE09511.1	58.14	86	28	3	1	78	1	86	7.4e-21	89	69.77
Query_398192	KAG9241434.1	54.545	88	29	2	1	78	1	87	1.06e-20	88.6	68.18
Query_398192	KAH8687304.1	58.025	81	22	1	1	69	1	81	2.42e-20	88.6	66.67
Query_398192	XP_018181661.1	56.79	81	32	1	1	78	1	81	3.41e-20	87.4	64.2
Query_398192	TVY57094.1	45.283	106	30	2	1	78	1	106	6.54e-20	87.4	59.43
Query_398192	KAJ6441047.1	59.494	79	31	1	1	78	1	79	7.04e-20	86.3	64.56
Query_398192	KAH8592322.1	52.222	90	31	1	1	78	1	90	2.54e-19	85.1	62.22
Query_398192	PMD14711.1	79.592	49	10	0	30	78	52	100	2.62e-19	85.5	89.8
Query_398192	KAE8445562.1	57.317	82	20	2	1	69	1	80	3.7e-19	85.5	63.41
Query_398192	KAK8907534.1	67.143	70	22	1	1	69	1	70	7.36e-19	85.1	70
Query_398192	KAH8758209.1	77.551	49	11	0	30	78	47	95	1.06e-18	84	89.8
Query_398192	XP_047841024.1	56.25	80	33	1	1	78	1	80	1.26e-18	83.2	63.75
Query_398192	KAG0647216.1	68.852	61	17	1	9	69	9	67	1.4e-18	82.8	80.33
Query_398192	TAQ84363.1	61.29	62	22	1	17	78	36	95	1.81e-18	83.2	80.65
Query_398192	OWP02869.1	52.222	90	31	3	1	78	1	90	2.92e-18	82.8	62.22
Query_398192	KAF1984540.1	76.923	52	12	0	27	78	28	79	2.99e-18	82.4	88.46
Query_398192	OQD70228.1	55.128	78	31	1	1	78	1	74	3.71e-18	82	60.26
Query_398192	XP_058308885.1	52.564	78	34	1	1	78	1	75	4.75e-18	81.6	65.38
Query_398192	KAJ3919314.1	56.627	83	29	2	3	78	4	86	8.65e-18	81.3	63.86
Query_398192	KAG9235347.1	51.765	85	34	2	1	78	1	85	1.21e-17	80.9	65.88
Query_398192	CAG8979730.1	73.469	49	13	0	30	78	41	89	2.33e-17	80.5	87.76
Query_398192	PMD41976.1	47.872	94	27	2	1	78	1	88	2.34e-17	80.1	60.64
Query_398192	RFU34259.1	70	50	15	0	29	78	35	84	2.35e-17	80.1	86
Query_398192	KAI9704651.1	68.182	66	20	1	13	78	11	75	3.68e-17	79.3	69.7
Query_398192	KAH7370213.1	46.237	93	35	1	1	78	1	93	4.23e-17	79.7	56.99
Query_398192	XP_046084104.1	62.319	69	22	1	14	78	18	86	4.28e-17	79.7	68.12
Query_398192	CAG8961318.1	52.128	94	21	3	1	78	1	86	4.52e-17	79.3	60.64
Query_398192	KAJ3878932.1	62.319	69	22	1	14	78	18	86	1.15e-16	78.6	66.67
Query_398192	OBT67403.1	50.562	89	33	1	1	78	1	89	1.31e-16	78.6	59.55
Query_398192	KAF4585875.1	54.43	79	33	2	1	78	1	77	1.4e-16	77.8	65.82
Query_398192	PHH75332.1	54.43	79	33	2	1	78	1	77	1.46e-16	77.8	64.56
Query_398192	KAJ3720915.1	69.091	55	17	0	16	70	23	77	1.48e-16	78.6	80
Query_398192	PFH56643.1	56.962	79	31	2	1	78	1	77	1.53e-16	77.8	63.29
Query_398192	KAJ3972219.1	69.091	55	17	0	16	70	23	77	1.7e-16	78.2	80
Query_398192	KAJ3794690.1	55.556	81	31	2	3	78	4	84	1.86e-16	77.8	62.96
Query_398192	KAE9396400.1	57.333	75	22	1	14	78	29	103	2.1e-16	78.2	64
Query_398192	KAK2628770.1	48.889	90	34	3	1	78	1	90	3.23e-16	77.4	62.22
Query_398192	KAJ3768380.1	74	50	13	0	29	78	35	84	3.47e-16	77	80
Query_398192	KAJ9656359.1	63.291	79	27	1	2	78	490	568	3.77e-16	83.2	68.35
Query_398192	KAJ3814170.1	53.012	83	32	1	3	78	4	86	4.65e-16	77	60.24
Query_398192	PHH68641.1	51.852	81	36	1	1	78	1	81	4.8e-16	76.6	60.49
Query_398192	KAK1985758.1	58.904	73	27	2	9	78	2	74	5.2e-16	76.6	68.49
Query_398192	KAJ3784366.1	55	80	31	2	3	77	4	83	5.4e-16	76.6	63.75
Query_398192	KJZ69814.1	52.5	80	36	1	1	78	1	80	5.95e-16	76.6	61.25
Query_398192	KAJ3994931.1	54.321	81	32	2	3	78	4	84	6.12e-16	76.6	64.2
Query_398192	KFY55199.1	48.864	88	35	1	1	78	1	88	6.73e-16	76.6	57.95
Query_398192	XP_042999233.1	51.282	78	34	1	1	78	1	74	7.54e-16	75.9	60.26
Query_398192	KAJ3866256.1	73.469	49	13	0	30	78	38	86	8.87e-16	76.3	77.55
Query_398192	KAJ3893354.1	73.469	49	13	0	30	78	38	86	8.96e-16	76.3	77.55
Query_398192	KAF9059051.1	69.091	55	16	1	16	69	8	62	1.09e-15	75.5	81.82
Query_398192	KIN01119.1	66	50	17	0	29	78	47	96	1.23e-15	76.3	80
Query_398192	KAJ4473704.1	71.429	49	14	0	30	78	34	82	1.29e-15	75.9	79.59
Query_398192	KAF5353022.1	54.321	81	28	2	3	78	4	80	1.32e-15	75.5	61.73
Query_398192	CZT00907.1	50.549	91	32	2	1	78	1	91	1.64e-15	75.9	59.34
Query_398192	OBT51002.1	45.556	90	37	1	1	78	1	90	1.98e-15	75.5	60
Query_398192	KAF5337683.1	54.321	81	28	2	3	78	4	80	2.01e-15	75.1	60.49
Query_398192	OBT83763.1	44.681	94	33	2	1	78	1	91	2.08e-15	75.5	59.57
Query_398192	XP_041689296.1	51.282	78	36	1	1	78	1	76	2.15e-15	75.1	65.38
Query_398192	XP_018127059.1	45.556	90	37	1	1	78	1	90	2.29e-15	75.1	60
Query_398192	CZS92797.1	50	92	32	2	1	78	1	92	2.38e-15	75.5	58.7
Query_398192	KAJ4419475.1	56.41	78	26	2	9	78	2	79	2.71e-15	74.7	61.54
