# Supplementary material for: Recombination and transposition drive genomic structural variation potentially impacting life history traits in a host-generalist fungal plant pathogen
Source: BMC Biol. 2025 Apr 28;23:110. doi: 10.1186/s12915-025-02179-x (PMC12036203; doi:10.1186/s12915-025-02179-x)
Supplement: Supplementary file 20 — Additional file 20: Supplementary File 1. Plots showing the same data as Figure 2 H for all populations and chromosomes. [file 12915_2025_2179_MOESM20_ESM.zip]

Archive with 4 entries (4 files):
- population-1_rates-gc-meth.svg
- population-2_rates-gc-meth.svg
- population-3_rates-gc-meth.svg
- population-4_rates-gc-meth.svg
