# Supplementary material for: Recombination and transposition drive genomic structural variation potentially impacting life history traits in a host-generalist fungal plant pathogen
Source: BMC Biol. 2025 Apr 28;23:110. doi: 10.1186/s12915-025-02179-x (PMC12036203; doi:10.1186/s12915-025-02179-x)
Supplement: Supplementary file 21 — Additional file 21: Supplementary File 2. Python script used to remove variants from a VCF with a missing call rate of >= 0.2. [file 12915_2025_2179_MOESM21_ESM.zip]

Archive with 1 entries (1 files):
- filterMissingVcf.py
