# Supplementary material for: Recombination and transposition drive genomic structural variation potentially impacting life history traits in a host-generalist fungal plant pathogen
Source: BMC Biol. 2025 Apr 28;23:110. doi: 10.1186/s12915-025-02179-x (PMC12036203; doi:10.1186/s12915-025-02179-x)
Supplement: Supplementary file 21 — Additional file 21: Supplementary File 2. Python script used to remove variants from a VCF with a missing call rate of >= 0.2. [file 12915_2025_2179_MOESM21_ESM.zip › filterMissingVcf.py]

#!/usr/bin/env python3

import argparse

parser = argparse.ArgumentParser()

parser.add_argument("vcf", help="VCF file for filtering.")

options = parser.parse_args()

def filterVcf(vcf):

    with open(vcf) as f:
        for line in f:
            if line[0] == "#":
                print(line)
            else:
                fields = line.strip().split("\t")
                genotypes = fields[9:]
                mc = 0
                for gt in genotypes:
                    allele = gt.split(":")[0]
                    if allele == ".":
                        mc += 1
                if float(mc)/float(len(genotypes)) <= 0.2:
                    print(line.strip())

filterVcf(options.vcf)
